# Supplementary material for: Development of genomic markers for monitoring and research on plethodontid salamanders
Source: PLoS One. 2025 Nov 6;20(11):e0336236. doi: 10.1371/journal.pone.0336236 (PMC12591486; doi:10.1371/journal.pone.0336236)
Supplement: S1 File — (ZIP) [file pone.0336236.s001.zip]

Archive with 24 entries (23 files):
- S1_file/
- __MACOSX/._S1_file
- S1_file/DWRmetaData.csv
- __MACOSX/S1_file/._DWRmetaData.csv
- S1_file/Tables S1 and S2.docx
- __MACOSX/S1_file/._Tables S1 and S2.docx
- S1_file/reference_updated.fas
- __MACOSX/S1_file/._reference_updated.fas
- S1_file/PJOevanno.txt
- __MACOSX/S1_file/._PJOevanno.txt
- S1_file/genind2structure.R
- __MACOSX/S1_file/._genind2structure.R
- S1_file/Sampling_Methods_Appendix.docx
- __MACOSX/S1_file/._Sampling_Methods_Appendix.docx
- S1_file/DWRminimalQC (simplified).R
- __MACOSX/S1_file/._DWRminimalQC (simplified).R
- S1_file/PlethodonMinimalQC (simplified).R
- __MACOSX/S1_file/._PlethodonMinimalQC (simplified).R
- S1_file/DWRevanno.txt
- __MACOSX/S1_file/._DWRevanno.txt
- S1_file/readme.txt
- __MACOSX/S1_file/._readme.txt
- S1_file/PJOmetaData.csv
- __MACOSX/S1_file/._PJOmetaData.csv
