# Supplementary material for: Development of genomic markers for monitoring and research on plethodontid salamanders
Source: PLoS One. 2025 Nov 6;20(11):e0336236. doi: 10.1371/journal.pone.0336236 (PMC12591486; doi:10.1371/journal.pone.0336236)
Supplement: S1 File — (ZIP) [file pone.0336236.s001.zip › S1_file/DWRmetaData.csv]

Sample	Species	Location	Date	Lat	Long	Elev
DWR012	D wrighti	FORNEY RIDGE TRAIL #2	6/24/19	35.54189000	-83.49418000	5832
DWR063	D wrighti	STERLING RIDGE TRAIL	6/27/19	35.69702000	-83.12613000	5589
DWR163	D wrighti	Gregory Ridge Trail	N35.52584 W83.85478	35.52584	-83.85478	4379
DWR003	D wrighti	FORNEY RIDGE TRAIL #1	GRSM	35.54729000	-83.49184000	5728
DWR004	D wrighti	FORNEY RIDGE TRAIL #1	GRSM	35.54729000	-83.49184000	5728
DWR006	D wrighti	FORNEY RIDGE TRAIL #2	GRSM	35.54189000	-83.49418000	5832
DWR020	D wrighti	FORNEY RIDGE TRAIL #3	GRSM	35.53841000	-83.49718000	5583
DWR021	D wrighti	FORNEY RIDGE TRAIL #3	GRSM	35.53841000	-83.49718000	5583
DWR022	D wrighti	FORNEY RIDGE TRAIL #4	GRSM	35.53573000	-83.49957000	5310
DWR026	D wrighti	CHIMNEY PICNIC NATURE TRAIL	GRSM	35.63637000	-83.49224000	2891
DWR027	D wrighti	CHIMNEY PICNIC NATURE TRAIL	GRSM	35.63637000	-83.49224000	2891
DWR028	D wrighti	ROAD PRONG	GRSM	35.60986000	-83.44968000	5200
DWR029	D wrighti	ROAD PRONG	GRSM	35.60986000	-83.44968000	5200
DWR036	D wrighti	SPRUCE MTN TRAIL # 1	GRSM	35.61064000	-83.18090000	5021
DWR037	D wrighti	SPRUCE MTN TRAIL # 4	GRSM	35.60758000	-83.18035000	5490
DWR038	D wrighti	SPRUCE MTN TRAIL # 4	GRSM	35.60758000	-83.18035000	5490
DWR051	D wrighti	MOUNT STERLING TRAIL INTERSECTION	GRSM	35.69801000	-83.12553000	5665
DWR052	D wrighti	MOUNT STERLING TRAIL INTERSECTION	GRSM	35.69801000	-83.12553000	5665
DWR057	D wrighti	STERLING RIDGE TRAIL	GRSM	35.69702000	-83.12613000	5589
DWR058	D wrighti	STERLING RIDGE TRAIL	GRSM	35.69702000	-83.12613000	5589
DWR071	D wrighti	Long Hungry Ridge Trail	N35.52027 W83.85303	35.52027	-83.85303	4620
DWR072	D wrighti	Long Hungry Ridge Trail	N35.52027 W83.85303	35.52027	-83.85303	4620
DWR073	D wrighti	Gregory Ridge Trail	N35.52460 W83.85510	35.52460	-83.8551	4468
DWR104	D wrighti	Balsam High Top	N35.66224 W83.19248	35.66224	-83.19248	5720
DWR105	D wrighti	Balsam High Top	N35.66224 W83.19248	35.66224	-83.19248	5720
DWR114	D wrighti	Thomas Divide Trail near Newfound Gap Road	N35.58180 W83.39747	35.58180	-83.39747	4685
DWR115	D wrighti	Thomas Divide Trail near Newfound Gap Road	N35.58180 W83.39747	35.58180	-83.39747	4685
DWR120	D wrighti	Beech forest just east of Indian Gap	N35.61174 W83.44384	35.61174	-83.44384	5516
DWR121	D wrighti	Beech forest just east of Indian Gap	N35.61174 W83.44384	35.61174	-83.44384	5516
DWR131	D wrighti	Porter Creek Manway	N35.64912 W83.37121	35.64912	-83.37121	3969
DWR132	D wrighti	Noland Divide	N35.56742 W83.48061	35.56742	-83.48061	5933
DWR133	D wrighti	Noland Divide	N35.56742 W83.48061	35.56742	-83.48061	5933
DWR164	D wrighti	Gregory Ridge Trail	N35.52584 W83.85478	35.52584	-83.85478	4410
DWR165	D wrighti	Mount Cammerer	N35.75575 W83.16519	35.75575	-83.16519	5067
DWR166	D wrighti	Mount Cammerer	N35.75575 W83.16519	35.75575	-83.16519	5067
DWR168	D wrighti	Maddron Bald Trail above Albright Grove	N35.72825 W83.26685	35.72825	-83.26685	4100
DWR169	D wrighti	Maddron Bald Trail above Albright Grove	N35.73324 W83.27154	35.73324	-83.27154	3531
DWR170	D wrighti	Hyatt Ridge	N35.64362 W83.23521	35.64362	-83.23521	5097
DWR171	D wrighti	Hyatt Ridge	N35.64362 W83.23521	35.64362	-83.23521	5097
DWR174	D wrighti	AT between Road Prong and Mount Collins	N35.60062 W83.45603	35.60062	-83.45603	5707
DWR175	D wrighti	AT between Road Prong and Mount Collins	N35.60062 W83.45603	35.60062	-83.45603	5707
DWR176	D wrighti	Rough Fork Trail	N35.58242 W83.15034	35.58242	-83.15034	4816
DWR177	D wrighti	Hemphill Bald Trail between Caldwell Fork and Double Gap	N35.58020 W83.11028	35.58020	-83.11028	3833
DWR178	D wrighti	Hemphill Bald Trail between Double Gap and Polls Gap	N35.55107 W83.14282	35.55107	-83.14282	5424
DWR179	D wrighti	Russell Field Trail	N35.56725 W83.76858	35.56725	-83.76858	4097
DWR180	D wrighti	AT between Thunderhead and Starkey Gap	N35.56877 W83.70285	35.56877	-83.70285	5274
DWR181	D wrighti	AT between Thunderhead and Starkey Gap	N35.56877 W83.70285	35.56877	-83.70285	5274
DWR184	D wrighti	Gregory Bald Trai	N35.52134 W83.84403	35.52134	-83.84403	4401
DWR185	D wrighti	Ekaneetlee Gap	N35.53947 W83.80593	35.53947	-83.80593	3913
