# Supplementary material for: Development of genomic markers for monitoring and research on plethodontid salamanders
Source: PLoS One. 2025 Nov 6;20(11):e0336236. doi: 10.1371/journal.pone.0336236 (PMC12591486; doi:10.1371/journal.pone.0336236)
Supplement: S1 File — (ZIP) [file pone.0336236.s001.zip › S1_file/reference_updated.fas]

>D01-LOCUS297-290
CCCAAAAGATTATTGCCAAATATATACTATGYTTGATTAATTTTATCACCCAGAGGTAGGCTATTATTCTTAGTTTCATTACAAGAAAATACAGCCTGTTGTTCTGAAACATAAATATGATTTACTTGGAATTTTTCTGTAANNNNNNNNNNNNATAAAAATATGGGCTCATAATTGTTGGGTAGCAATGTATACAGTTGGAATAGCCACCAGCTACCAACAGAGGTACACTACAGGAATTTATCTAGTGAGCAATAGGTGGCCAACATTACTTACATTTGGTTGTCTTACAAAAACA
>D01-LOCUS392-290
AACAATTTCAACAACCACACACCCTTAGAGGACTGACTGTTCAGTACCTGCACCACTGCCTGATTGTCAATCCTGAAGAGCACCCTTTTGTTTCTCCAATTCTCACCCACAACACCGCTGCCACCAGAACTGGAAAAAATTCNNNNNNNNNNNNCTCCTCTTCATTCTCACTCAGGTTTTTCAGATCCCTTAAGCAAAAACGTCAGATTtctgcaaaaggctctaccagggatcactgctttacatgcaaaatttaaatgtcccaagagttGCTGCAGTTCTTTGACCACCAATTTAT
>D01-LOCUS478-290
TTCTAGCTTTCGCTGATAAGCATGGAAGGCAGTGGGAGACGTACCTGCCTTATCTCCGTTCAAAATATTCTCTTAGGAGTTCTTTTCTATATAGGAGTTGAAAGATTCTTTTTGAATCTTTCTTTCATTAACTTTAACCTCTNNNNNNNNNNNNGGACATATGTCCTTTGAATGAATGGACAGAAGTCCATTTGCAGACTGGTCAGATTGGTTCTGTGCATCTGTGTAGTTTACACTTAGGAAGAATGAAGCCTAGAATTTCCTCCTTCATTCTTATTTCGCCGTACAATTTTTATTT
>D01-LOCUS491-290
TTTTTTATTTTGGAGTCCAGTTTTGTATGGCCAATGACTGACTTTATTTAAAGAAGGGTATGACGGAACTCATACAATACTTCTTGCCAATCCCGGTGTCTTTAAAGAAAGAGAACAATCTTATAAGTCGATGATTTGTTGTNNNNNNNNNNNNAAGTAATCAATATTGGCAACAGTGCCAACATGGTTGTGACTAACATGCCTTGCAGAACCCACGTTACATATGACTTGAGATCTTTGCATTGGTTGTCCAGGCCTACATCGGTCTCAAGGTCTTCAGAGTTATTGCACCTACTTG
>D01-LOCUS534-290
ATCAAGAGGCTTATGCCTCACCCTGCCCATCACGGCAGCTATGGCGCATGGGCTAGGTGATGCACTGTGTGATATGATGTGTGATATTCATGGTTGGACGTTTGGCCAACTTGCACAATTTGCATATAAGAATCATGTATGANNNNNNNNNNNNAAACATTAAAGGAGTGGAAtattttctttattttctattattgttgatttgattttaACATGTTCAGGAAAAAGAAATAGTCCTATTTTCAGCTGTTGTGTAACAGAATTGGAATCGCAAATCAATAGTCCTAAAGAACTGTAT
>D01-LOCUS541-290
TAATCTCTATAACCTAATATCTAAACAATAATAATAAGTAATAGGCCATCACGGATTAATCATAACTCATAACTGTGATCGCRGACTAATCATTACTCATAACTGAGGTCTCACCGGGGCTTCTGCTTCCACATAGCATAACNNNNNNNNNNNNNCCACATCGTTGATACGTGAGAGGAGACCCTCGCCCTCCTTTATTTTCTGCCCCTGTACCACATTATTTACACCTACGTCATTTGGGATAATGGCAGAAGGTGTTAATAGTCTCATTGGCATAAACAAAWAATWMTGTAATTGT
>D01-LOCUS563-290
CCCTGTCCATAGAGGGCCCATAGACCCAGCTGTATGGCCCTGAGGAGTAATAGTTGCTGGTCTCGCAGTCGTTGTTGCCTGTTCGGCATCCTGGAGAGGACTGGTCTCTCCCCAGTCCCAGCTTGGCTTTTTATAGGCAGCCNNNNNNNNNNNNAACACAAAACCATCAGTAATTCCATTTACCGATGGAATTACCGATGGTTTTGGGCTAGCGAACAACTTGTAATCAGGCCCTAAATCTGCAAAATATTATACAAAAATCTGCAGGAATGTGTACCAAATTTCTGCAAAGAAAAAT
>D01-LOCUS1024-290
ACATTGTGCCCAGAGATTAGCGATTCCCACTATGGAAATTAGTGAGTGATCACAGGCAAGAGCCCCATCACAGACACCAGTCTGGGGCTATTGCCTTTGATCACTTGCTAGTTTCCATAGCGCGAACTGTCAATATAGACAGNNNNNNNNNNNNGTGTTTTGTCTTTGTTTTTACATAAGATTGCTTAAACAAGCAATTTGTGCAGACTTTTTCAGCAATTCATTTATTGCTAAATTATATTATAGATTTTCAACACTACAAGGTATGCATTCTTAAGGGATAAAGTTAATCATTGTG
>D01-LOCUS1179-290
TGGTGACACATTGTGGTTAGTTACTCGTACGGATTCCTGGCCTGCAAGCAACAAGTCCTGTCAATTCCAGTTAATTCCTTTCCTTAATTTCCAATCAGTTTTGGTCTGATGAGAAGCCTAGTTCTGTGAAAAGGGGCTATGNNNNNNNNNNNNGACAAAGGCACCAAAATATCAAAGCCTGCATGGGCTCAGGTTAACAAGCCATGGGGTAAAAAAGCAAATTCAGGGTGAAGTTAATTATGAGGGAAAATATGGGTAATAGGCTTCTTTTTAAAATATGCAAACTTTTTCTCAGCCT
>D01-LOCUS1313-290
ATCTGCCTTTTGTACTTGCTCCTCCACTAGCTTGTCAAAGCCAGGGAAGACTTCAGGAGTTCGAATTTCATATTGTTCCTCTAGCTTTTGGGACAGATCTATCTCCATGACTTCCTTTTTCCCTTTATTTAGCAATTGAGGTNNNNNNNNNNNNATTTCAAAGAGTACCCCAATGATTTCAATAGTCAGGTCAGAAGCATAATACTGGTCATAAACTGCCATTGCCACAGGCATATCCTTATTTAGAGTAATATCATAAGGGTGAGGGATGTTAACCAGTATTTTGCACTTTCCCCCT
>D01-LOCUS1458-290
AGCTATATGATTCTCAAGAACAGAGGTGGAAGGCAGGCATTCATCAGAGCCTACGAGCACCTAGAATGTGTTTCTATTATATGCTTCAGTGCTCAGACAGCATGGGGTAAATGTTCTGCAGACATTTGTAGCAAACCATTGANNNNNNNNNNNNGATTACCCACtttgaaaattgtctgacaaattgctctgctaatcaaggtgaatgaagtcatgCATCACTTTATCTTCCGGCGCGGTAATATTATGCGGAATATTGTCCAGGCGCGTAATCCTTGTTGGCAATGCATTCATATAA
>D01-LOCUS1675-290
CCAGCGCATGATTCACCGCCTGATTCCCTGCCTGCGAATGTAGATTCGCAGGCAGGGAATCTCATTTCATGCGCTGCCACCGACAGCTTTTTCTGTTGCTGGCAGCATTTATGAAATGCGCATGATAGGGAATCATGCGGATNNNNNNNNNNNNTACTGGCAGCCAAAATTCAGAGATTGGAAGAAGTAAGTGCCAAATTTGGTTACTTTGGCTGGAACATTGCATAACAATGAGGCACAGGCCCTTTCGGCTCATTGGGAAGTACATGGTCTAACAAAGAGGTTGATTTAAGCTGCT
>D01-LOCUS1827-290
AAGAGTGAGGTGGTGAGCTGGGTTACTGCATATGTTTTTCATGTGTTTACTCTACCAAGCATCTCATAAGAAGTGCATAAGATTTTATTATCCAAATTCGTTTATGCATTTTGAGATGTCATTTTGACACCAATATGTGGTNNNNNNNNNNNNCTGTCAGCAGAGCAAATTTCTACTTATCTAAGATTATTAGGCTCATTTTTGTGCCTGTATTAAGGCACAGAACGTGCCTTAACACAGGCACGTTATTGTTTTTTCAACAAGAAACAGCAGCAAAAGGCTGCTATTGCTTGGCGAA
>D01-LOCUS1848-290
TCccactcaaaccatcccataaagaggttgrcataggtgggagcaaacctggttcccatcgcagtgccctgtagctataaataatatttgttacaaaaaagaaaaawgttatgtgtcaaaatgtattcgatcgcctgtaaannnnnnnnnnnntgATCAATGTACACTGACAATGTCTTGGTTAAGGAATCACAGCCAGAGATTATGGGTCRTCCTGATGGAAAGCCAATCCACTTTTTGTGTACTTTAGGCAAAATGTACATAACTGATGTTGTTGGGAATGGTTTGTGTAGATATT
>D01-LOCUS2044-290
ACCATATTTGGAACTGTTTTGCACTGTTTTTTCACCATTACGTAGCCGTAAGTCAGTACGACAGCAATTTTGAGGCAAGGTGTTACAGGTGGAAAGGAGAGTAGACCTGGGGGTGGTGCAGGGATTTCACACACACTTTGCANNNNNNNNNNNNATTTCAAGATGGGGGTATCCATCTTCCAAGGGATCTACTCCAGGAGCGAAACTGGGTGGTGTGGCTCGATTTAAAGGATGCATATTTGGTAATTTCATTTTGTGACGATGTAAAACAGTTTCGCAGGTTCGCATGGAGAGATCG
>D01-LOCUS2079-290
CTGAGAGGGTCCAGCAGTAGAAATACAGAGAGAGACAGTCCTCGGTTCGACTGATCGGGAGCAGAAGCATTACAGGATCTCAATCGATTAGCCTCGCACCACCAGAAGCCTGCAGAGCTACAGTTCAGGCTTACCTCACCCANNNNNNNNNNNNCATTCACAAGAAAAAATCATTCACTCCAGGGCGAGCTGACAGAAGGCAATCACTCCTGATGTACTGTTTCATACTCTAACGTCGTGAGAAACTGGGAAATAACTGGTACACAGAAAACTGGTGGATACCCACCTTTCCTTCACA
>D01-LOCUS2193-290
GTAGATCGTCCCGAGTAGTGTCTCGGGTCGTAAAGTTAAAGGAGAACTCCCGGAGCGGAGTTCTTCTTTAAGTCCATAAAGGCTATTAGCACATAGCTGCTGCTAGATACTGTGTTCTGAGAAATCTGATTGGCTGGGATGANNNNNNNNNNNNTAAGAATGCTGCTTTCAGCAGTTGATGTACTAATAGCCTTATGGACTGGGCTGGCAGGAATTATCGCTTTGGTTAAAAGCCCTTCACCACTTGTGTCCCTTGCCTTTGGCTTGGGACCTAACTGGTAGCAGACTTTTAAGCAGT
>D01-LOCUS2534-290
GGTAGGGTACCTTTGTCGGTAAGTACCGCAATGCCTTACCACATTGCGGTACTTACCGACAAAAAAAGTCAGAATTACGCGTTGTACATTTTGCAGTGTCGGTAAGTACCAATGGCGGTACTTACCGACTCTGCAACGCACNNNNNNNNNNNNCAGCGAGGTGAACTACATTGTTGACAGGATGGACACGCCTGGTGCTCACAGTACTGATCATGTTATCATGATGAAGCTGTCTATACAGAGGACTGAGTTCACCATGTCCATCTGCAAGGGTGACACCTTATTTGAGGGCGAGGCT
>D01-LOCUS2882-290
CTGGTTTGGAGCTGTTGGCAATAGTGTGGAACTGGCACCTTTGGTCCTTCCCTTGCCTCTTAGATGTTGCATGGCCAGCAGACGCGTTTATTAGATTTGTTTTCCAGATGAGCTCACATTTAATTCTGGAAGCATAGATTCTNNNNNNNNNNNNTTTAAGGCAGCAGGCGCTGTACATGGATAACTGGGGACTGGGCTGCCCTTCTTACACAGAAACATAGTGAATCGTGGCAGTAAAAACAGAATCTACCACCAGTTATTTCCAATAACTTGAATAGTGCCACCTTAGTAATTTAGG
>D01-LOCUS3025-290
TGTAACAGGCTGGCAAAGATTGCTGGGTTGTCAGGAAGAGATGGGACTGGTTCATATGTAGCGGGGTCCTTAAGGATGGTTCTGTCCTTTTAGGTTGTGCTCTTTCTCTTGTCGCTGCAGGTCTGTAGCTTTTGAACTTCTNNNNNNNNNNNNGGGCTGTGCTGACCTCAGGCATATCTTTTTAATGTACGTTGTTTTCCCTGCAACTGAGTCACTTGAACTCTAGGCCCACGTGAAACAGCAGTGAATGGCATTTCACAGCTGCCAATCTCATAAGAGATTCTATTGTCAAAAGGGC
>D01-LOCUS3300-290
TTCACTTTTGAGTGGTGGAGAGAAATCTAAATGAAATAATGCAACTTGTGTAGGTATAGTGCTGCTACAAGTTTTGTAAATCCACAGGATCAGTGTCGGACCATAATGTTGATTATTTTGCTATGAGTCTTTGTTTAGTTCTNNNNNNNNNNNNCGGCAGTGCAGGTGCTGCTGGTTTGCGAAAGGTGTCCCATGGTTTAGAGGATGCCTTAAACAAGAAGAAACTGAAAGACCGGGTAAACTTGGAAAGTAAAGAGGGGAAGAAATCAACCACCAATGAGTCCAAGAAAGGTATGAC
>D01-LOCUS3395-290
GAACCGCTAATGTTGTGAAATAGTACAGGAGACGGGAAGGATATTTATTTTCAGGGCCTTCTCTCTGCCCAACCAGGAGATAAAGAGATGCTTCCATCTACCTAAGTCTTGCGTTATGCGTTTAAAAAATGGTGGGTAATTGNNNNNNNNNNNNCTCTTCCTGAAGACCCGGTAAACTAGTGGACGGGATGTTAAGGAAAGCCTAATGTTGTCTGCAAATAAAGAAATTTTGCATGTTCGGGAACCCATCATGTTAATTAGGGCATTCRCAAAGCTGAATTTCTTGAGGGCATATTTT
>D01-LOCUS3517-290
TTCTAGAAGAATGTGTGCATACCCCCAAGTCTCATGTAAACTACAAAAATAAATCTCACCTATCAGTTATACACCACAAGCCTTTAAATTGCTCTTTACGTGAATTGGTCTATCAGGAAATTGCTTGCTTGCCCACAGACTANNNNNNNNNNNNACCAGCTCTGGCATTGCTGCAAAGTCCATGGCGGCTTACTTGATGAAATGTTCAGCCATCGCTTACGGAGGGGGTGTGCCCGCAGGTGGTGCCGTTGCCATCTTACAGAGCATAGGTAAGTACCTGGAAGGCTGTGCCCAGTCC
>D01-LOCUS3552-290
AGTAAGCCTCTGTTGGCAAAACAAATGGTCCTTCTTGATCCTGACAAACAGGCTTCACTGGTCATCACAGCCTGAGCTGGTTTCTTGGTGCATTATGAACTGAGTCTTTGTATTGGGGAATMTTAAGAGCTCCTCTCCTGACNNNNNNNNNNNNTTCAAAACAGACTTTTGAGTAGCTTATCTTTACTCTTCTAGATAGCAAGTTCTGAACATGGAAGTCAGTCTAGCAAAGTCATTTCAAWGTGATTCTCCCCCTCATGATTTGAGAGTCAGCTGACAGAGATACTTTCTCTATTCT
>D01-LOCUS3906-290
TGAGTAATCTGGATTGATTGAATATTCTGGATTATGACTATGTCTGATCTTCTCATTTCCACTAGTACATGAAGTGCTATTGTCGAGCATGAATTTTTCAATGGATAATGATTAGTTATATATGTTAGTGTAAGGCTACGTANNNNNNNNNNNNGGCCCTGCAGTGGGGATTGTCTTGTTTCTTTGTCCCATTGGTTACAGTATATCAAGCAACTGGATGCACAGGAGTGCGACTGAGCAAGGAAGTTGTTTTGCCACGACCACGAAGATCCTCACGACTCTCATCCATTCAAGTACT
>D01-LOCUS4064-290
AGCAGTTTTACAATTTCGTATAAGCCATATACAGTATTCACTAACTGGTTTAAGGACCAAGGCAAAGAACTCGAAAATTAGTTGGAAAGCCTTCTTCCAGGYTGCTACTATATGGCWAAAAAATTGGTTTGTCCCAAACTTCNNNNNNNNNNNNTAATGAGACAGGTGCATTTGGTGAATTTTCCAAGACCAGGCAAGGACCTGAAAAGGAACAATCCTAGTGTTGATGTCCATGTTTACAGTCAGCTAGATACGTACCTTCGGGTAACGTTGGTTCTGGTGGATWGTAGAGGGTTCC
>D01-LOCUS4336-290
TGCAGTGCCTGTGTTCAACCACTAGGTGATGCTCGACCAAAACACCGTGGCGCATATGTCACTCAGTCGCTCGCTTCATTCTGCACCTGCATAAGTTGCTTCTGTGCAAAAACTTGATACAGTGTGTGAAGGATTTATCTGCNNNNNNNNNNNNCACGCTGTACGAGGAGAAATTCTCATTGAGCCCCACCTTTGGGATGTTATTTCACTCTAACCTGCAACAGCATTAAAATACAAGTCCCATAATTATTTGGTACTATCCACAAAAACTTTAAAACAACTATTAAAACCAAATTGA
>D01-LOCUS4479-290
TACAATCAGAATGATGAAGTAAGTGGTGKTGCGCGATTTTAAGTAAGGTGATATATGGGTGTTTTTCCAATAAGAGAGTTGCAGAACTACATTTGTTATAGCTACTGAGAGTTTATCTGAAAAGGTAAGGTTGATACTCACTNNNNNNNNNNNNAGCAGTCACCTCAACCTCTAGAGATTTTGACGACTGTYTAGACAGATTGTCACCAACAGGTACCTTKGTTATAGGAGTGCTGTGAGAGCCCTAGCGGGATTGAGATGGGCTCAAGCCCAACCTCAGGCTTGGCTTGGGCTCGCC
>D01-LOCUS4627-290
TTCTAAGGAAAAGACAGTACTTACCTGCCGAGGCATTTGATATTGTTACATCTGAAGTGAAACACTCTACTGAAACCTTTGATCAGGTTTATGACCACTTGACCAACCACTACTACTGCTTATTTTTTTAGATTGAGGACGANNNNNNNNNNNNNCCCGGTGTATGAAGGATGTACTGTAGTCGGGAAGCAATTTACAGAACACGTACTAAGTCTAGCTGTAAGGCCACACATATTTTTCTCATGCAGAGTATCTTATGTGAAGGGGTTCCACATTTGCCAATTTGTATAAACAATAA
>D01-LOCUS4716-290
CAAGGTTGCCACCTGGCCGCCTAATGTTGCCAAGTGGTCAACTATGTGCTTTTATGCATGGTTGTGTTAAAGTGCACAGTTGAGGGAGGTGACTTAGTGTCAGGGTCCTAAGGACCCTGAGAAAGTCAGAAAGACCCTCTCANNNNNNNNNNNNATTGGACAAAATTGAAAGATTTTAGTATCTGTGCACAGTGTGTTTTACATATTTATTAAAGCTTCCCCTTCCTCTGGTTCCCTGTAGTCTTGGTCCTAACCTTTTTCTCTCTTTTGCAGGTGTGTTTTGCCTGCGTGGACGGCA
>D01-LOCUS4924-290
CCAGTGAGTGTGTATATGCACGCTCATGCACACTCTAAAGAAAATAGGTCAATGAATCAGAGGTTTGATTAGTTGACCTATTTTCTTTAGAGCAATTCTCTAAACCTGTGCTAGGATTCTCTAACCATTCGCTCGCTAGGTCNNNNNNNNNNNNCAATTCAACACCACATTACTCTTTACTTGACCGCAGTACGGGTCCATTTTGAATAGGCTCTCTGCTCTTTTCATTGACTCCAGTTCATTTGTGCACTCCCCTGAAACAACCGATCCCAAGTATTGCCAATAAACAAATCATGTA
>D01-LOCUS5444-290
GACGCTGGCCTCAACGTTGTTGCAGTCGACCTTGTGCGCCGCTAGATGGTGTTAGCTGCAGCAGCAGTATATCTGCACAAGCATAGAGTCCTTAGGTCAGTTCCTTACATACCGCGCCAGACGCAGGGAAGGAACTAAACTANNNNNNNNNNNNCAACTCAAGCCGGTTAGATGTCAAGGGCACCCATCAGGACTAAGGGAAATTACTACATTTGGAAATAAAGTATATAAAATAATGGAGTATATACAAGCCAATTTGGGAAAGTGACAGCTTGGAAGGGGAGGCTGGGAGGGTGAT
>D01-LOCUS5484-290
CTACTTGTCACACCATGCTTCTCAAGGGTGAGCTAGCCCAAAGTGAGAAGATGGATGGTTTTAATAACTCACTGTGTTACATAGTCAACATGAATCTGACTGCGACATTGGATTTGGGACCTGAAAGAAAATAAGTAAGTCCNNNNNNNNNNNNAGGTTTCTAAGCCAGTTCAAGATCTAAATACAGTCTCCAAAATGTCATGCTCTGCCTGACTGTGCTAGCTCAATCACTTTCACATAACAGAAAATCATATTTATACAAATATGAAAAGTGTGCACCTGAGATTGTAATACAGAT
>D01-LOCUS5502-290
TCCTGGCAGCTTGTGTCTGAGGCTCTGGTCAAACTACGGAGCCCAGCGGCCAATGCAGCTGCTCTTTTAAACTTACACTTACCTGGTCAGGTGATTCCAATTGTCTCTACATCTGCAGCAAATAACTTGCCACAAGATCAAANNNNNNNNNNNNCACTGTTCTTTTTAGCTTCTGTGACTGGTTCTTGGGACTGGAAGCTTTCTGCTTCCAAGAGATGTGTCTCGGTTTTCTTGTTCAACCTTGTACATGTTTATGACACTGTGTTTCGAACTACATGATTTTAGATCACTATACTTC
>D01-LOCUS5654-290
ATGTTCAGTGTAACAAACTCTACTTTCTTGCCTCACCTCCATGTCAGAACCTTAACTAAACTCCTTTCTTCTTGTCTCAGCCCTTCAAGGCAGGGTCCCATGCTAATCACCTAAAGATCCCTGTAACACTTTCATTCTAGCTNNNNNNNNNNNNGACAGCATTTTCAAATAGCAGTTGACCAGATATCAAGTGAACTGCGAAATGAGTTAAATCCTAAGTGGGTGAAGTTTGTGTGTATTATTCATCTTGTCTTTGAAATACTTAATATTGAACAACCTCAACATCCCACAAAAATAC
>D01-LOCUS5745-290
CCTCATGCCAATGATCTTGCAATGCCTACAGGAACCTTCCGGTGTGGTATGTGGACCTTCCACCGAGAAATCTGTGCCAAGTGTAACTGCTTTATGAATCTACCGCATAGATCTTTAAATTATCTTCGATTGGAGAAAAATANNNNNNNNNNNNTAATTCCACATACTAAGTAAAAATAAGGAGGCAAAGTGGTAGCCTGCTAGACTCCTTCCTTCCCCTCTTTGCTGTGCACAAACTTAATAAGTAGGATCAACTCACCAAAGTCTACAAATGTTTTCCTGGATCTAGGTTACACCG
>D01-LOCUS6410-290
ACATTAGCAGGTAATCATGCTACCATGAGTAGTGATCTTTTCCTCTCATTCCCTTTATCGCCATTCAACAGCCACCTGGCAGCCTTTAGTTCTTGTTGGCAAGTAGGTGGAAAAGAAGCATTAGAATGTAGTTATTTGACTANNNNNNNNNNNNNATAAGTTAAGGSGCAGGGGTTAAAAGAATGGGGGTGTCGGGCTGGAAAAACAGAAGAGGGGCCACAGGGGTCTTCCACGTGTTTGGGGACCAGGGAGAAGGGGCCAGGCAATGTGAGAGAGAGTTCAGCATCAAGAAATTTGT
>D01-LOCUS6436-290
ATACGGGAAGCTCTTGACGCTCATTAKCCATCGACCTATATTGAGTATATTAGATCCTTASATAGGAAACATAACCTTGAAGTCTTTGAAGAAAACTCTTTAGTGGTTGCCTTACCCCATAAGAATRTTATTTCCAACTGCATTANNNNNNNNNNNNGTCCACATTGCAAAACTTTGGTCGAGACATTGGCCCATGGTATTACTGAATGTCCTGTATATGCTCAATTGCGTGCACAATGGCTGGGGAAATACACCTGCGATGGTAACATAAATTTACAAATGCTATTGTCTGAGGAAA
>D01-LOCUS6520-290
GACCTTCTGACGCCACAAGGGGCCACTTGGCCCTCTGCTCCCGAAGTGATTTTGGCTGCATCCTGTGGCAAGAATCTCAGTTATCGACATTGTGGTTGATGGACAAGTACCAGAGACTGTGCCGATGGGTGTCAGTGACCAANNNNNNNNNNNNTACTCGATGGAGGATGACATCTACCTACGCCTGAGGTYGATTGCAATGATGTTGAAGCCGATGTCACAGAATCAGCATCGATCCTGTGGGGGCTCAGAAATATCTTCTCCAACCTGAACCAGCGCTGTCACGTAGTTCAAAGAT
>D01-LOCUS7017-290
AACTGATCCTGAATCGGAGCTATTCTTGAGCGTTCATCATGCAATTGCTGTTTTAAATTAAAATTAAATCTAGATTATTAGCCTCTATAATTTTAGATTCATTTATTTTGCCCTCTTAGGCTTTAATGGTTTGAGAAAACACNNNNNNNNNNNNCCAAATCAATTAAGCCCAGCCTTTTCGCTCTATGGTCTTTCAGATTATGAATTTTTATCATGGTTTTGGGAATATGAGTGTGCACATTTTACATATCGTAAGAATGCAAATCAAGATTCTGTCTTTGAATGTTGGCCTATTCCA
>D01-LOCUS7023-290
CTTGAATATGTGGGTGTACACCCTGAAGCAAGATTGCTACTTAGGCACAATGCTTTGCCAGAAATTAGAAAGGGCATGTGCTGCCCCTTCCACAGAATCTATTGAAGACAACTTCTGGTAAAAGATACACAGCATTTTTTAANNNNNNNNNNNNATTCTCTGCAATTCCCGGAGACCTATAAATATTGTGTTTGTCATCATGTATAAATAAGGAAATATATGCATATTCAAATTCTGTATATATTCATTGAATGCTTTTCAGTACACTGAAAAACCCGAACACTTCTGTATTGGATAT
>D01-LOCUS7076-290
TGGGCTCCATGGGCATACACATAAACCTTCTGTAATTGTCAAATTTTGCATACTGTACATTTGCTATACAGCTGTGAGTGACATCTATTAACGCTTACCACGCACTGCATGAATATTCCAGTGTGTTGGCCTYAGTAGCCCTNNNNNNNNNNNNGTTTCAAAATGCAAGGGCTGTGGGTRGTGATTTTACTAGCCACCGCCTAGCTACAGTAATTGTCTCTCGTTTAGCATATCAATCWGTCAGGGCCGWAKTGTGRCTGTTGTCRGGATGACCAGGCCACAGCACATCAGGGTGATG
>D01-LOCUS7090-290
ATCTGTAGTGATATTGTAGTAGTGGTGTCATGTGTTCTTTGTTTTCGAGTTTCTTGTCCGATATTAACCATGAATCTATCAATAGGTCTCTGAGTGTTTCAATTTCACATTCTTCTAAGTATTTTCTCCAGCCACTGTCATCNNNNNNNNNNNNGATCAAGGTCCATCCAGACATGTGGTTGCTGAGGTCTGTCTTGAAACCACTGAGCAGCAAATTGAGCCTGCGCTGCCCAGTAGTATAACACTGGGTCAGGCAGGGCCAGTCATCCTTTTTCCATTTGCACTGTTAAGATGTCAA
>D01-LOCUS7121-290
AGTAATACTATGAATGTTTTCACAATTAAAACTCTGCCTTGCTAATGCAAAACTTTTTAGTGTAATTCTTATATTCTGCAACCTTATTTAWAAATATAATTCTATTCTGCATACAAGTGTTTAGAAAATAAAGYCAGTTCCCNNNNNNNNNNNNTCCTTTCTCTCTCCATGTTGTCCACAGACTGCAGCAAATCTSCATCAACTCAGATGATATTTTATGTATTAGGTTGGGTTTTACAACCAGGTGGAAATAGTGCTGATTGTTAATGTAGCACCTGTCTGGGAACACAAACCTGCA
>D01-LOCUS7166-290
ATTTTGTGTGTATATGGGATATTATGAAGCCCCTTGAGGGCTTAATCTTCCCTCCAACAATGATATAACTCCCGGCTCATTGTTTCCAGGAAGAGTAACTTCTCTCGGAGCWATACTACTCCATATATTGTGAAAGCAGACGNNNNNNNNNNNNATGGCAGACCAGTGAGGCAGTGTAGCACCCGGAGCTATCACACCCTGGCTAAGGCATGTTTAATGTGAACATGGCCACCCCTCCCTAAATGGGTTAAGTTAATTGGGGGAGTGCAGCAAAGTGGAATTGGAGGACTACATATAC
>D01-LOCUS7189-290
ATCCCTCACAGCCCACGCGCAGGCATCTATTTCCAGAAGGCTGGGGGCCTTAAAGCGTCATTTGGTGGCAGTCACTGCATTTACATACAAGGACTGTAGACGCGCATCTGCAGGGCAAGCCTGCAGGGGTGGAGTGAAGTGANNNNNNNNNNNNCTAATACTATTTGTAGCGTGCACTCGAAGGGTACGATCCACTACTAGCTTCAAGTGTTTCCACAGCGAAACAGAGGGTTCTTCAGGTGGAGGCAGAGATTAAGATCATTTAAGTTAACTAGATTCCACCTACAAAAAGGGTGGA
>D01-LOCUS7197-290
AACTGACAGCAATAAAAGTGCCGTTGAATGTTCATTTATTGCTGGCTGACTGGGCTGTAGCCYMGAGCTGCTTAGAAACCTGGAAACGCCTCTGCTCAAAGGAAAGCAAAGAAAGAAACTACAGTGGGAACACAGAAAAATNNNNNNNNNNNNNTATAACTCTTTTTAAAGTAGTCATTGCAACGTGTGGTTAGTTTTCCAATACGATAAYTCACGTTTTGCAGGCTATTTAAAATGCTGTGCACTTACTCATTGCAATATCTTTTTTGCGCTGCAAAAATATAAGTACGACTTATTC
>D01-LOCUS7291-290
AGACACTTTGACAAAGTTCTAAAAATGCAACTCATGACACAACCACACAATCAAGTAATCTCAGTGGCCCTGTGCATAGTGCAAGACATACATTACTTTATTTGTGGCTTCTCTTGATGAATCAGCGCCTAACTATCAGTTTNNNNNNNNNNNNATTTAAAAACTTTTTGAAGTTAGCAAGTTTAATTCCTATAGAGAAGTGTATATAAGAAGGCACCAGTATTTGCATATTTCTATAATTGTCACACATTTTTGTAAGGATTGTAATGGTGTAAATCAAAATAAACTTCGAACTGAA
>D01-LOCUS7457-290
TGATCCTCCTAAGCACTGTTGATTCCATCAGGGTTTCCATCACCCTTTCCCACATGGCTCCCGAACCAACTCCCTTCCAGCTTTCCTTGGCCTTCTCAAATGGGCTGGTCGCCGTAACCAACTTCTGTATTTACTCCGCTTGNNNNNNNNNNNNTCGACACATAGAATCCTGGGATTGGTAGTTCGGAACGAGTCCTTCCCGATCCTCTTGACCATCCTTCCTTAGGCCGGCTCTTTGGTCCCCTCTGTCTTTCTCTTCCTGAACACCATCTGTTCTGTCCTCCTTTCGCCATATTGC
>D01-LOCUS7813-290
ATTTGAAACAGTACGTTGATCCAACAGGTTAGCAGAAACAGTAAAGATAGGCATTGTGAGGACCCACTAAGTAGATTTGGTTAAGGAAAGGTATGACCGTCCATGGACATTAAGCCCTTCTGGCTGTATAATTCTGTTACTGNNNNNNNNNNNNCTCCTTTTACCTCTTACATAGTTTCTACGCCACCTGGTGGATTTCATCCCTCCCAAGCCTTCCCTCAGGGCTATGGTACGCCGCCTCCATTCAGTAAGTTTCTGCCTTTTATAAAACTCACGCAAAAGGTTATTTGTCTTTGCA
>D01-LOCUS8181-290
GAGTCAGTGTGTGCTTCATAGAAGAAGCGGATGGATGGGCTGGAGAGGCGGCAGCAGTGGCATTGGCACTGTCTGTGAAATGTGTGTCAACTTTGTCTGGACTGTTGCCGGCCTGGGTTGACTGCGCGTGACTGGTGGGTGNNNNNNNNNNNNAAGGCAGTTTTCCATATTCCCATCATTTTATTTTGCACTTGGGTGTAGATGTGTTTACACTGTGGGAAAAAATAAGTAAAGGTAATGCAGGCAATGCCAGAAAGCTCGTAACAATAGAGGCAGTGCCAATGTGGGCATGTGCTGG
>D01-LOCUS8221-290
GAATCAAACGGTCCGGAAAACGCAGCTATAGTGCAAAAGCTGCGGTTTCCGAACCCAAAGTGTGTGACGAGCACGCTGGGCCGCACAGGGAATGACACCCCCGGTCCCCAAACACACAAAATATGGAAAATTGCAGGGGGTTNNNNNNNNNNNNTGGCAAAACATAACAGGGTTCAAAATACTCTGCACATCAAACTCAATGCAAGCTCTAATCCTAGCCCTCAGACAGGGGAATATCGATTCTGACTAAATAAGGTCCCGATATTGCTGCCCACCCATCTAGCGTGAGGGAACAGAT
>D01-LOCUS8259-290
CAATTTCTTGGCCCAATTAGATCCACATGGTTCAATCTCACAGGCATATAATGTATTTTTTGAGAGGAAGAGAAAGACTGGTGATAATTTTAATCCTCTAACAAAATGGGAAATAGAAGGATAACTATCCTATATCTAGAGTNNNNNNNNNNNNTGGTAATTTCCCTCGATGAGAGATTTTTGCAATAACATCAATCAACTAGTGAATGTACTCTGCAACCCCTCTTACAGGCTGGATGCTGAGGCTGTTGTACTAGGGAAGCTCTCAACTAAACAGGGAACTAACATCCAAATAATC
>D01-LOCUS8270-290
TGGCTTTGTCAAGGCAAAACTAATCTTTATGTGATTAACATGTGTGATTCAGATTCTTTCAGTACTTTCCTAACTGTTAAATAATGGACTAAAATCAGAAAACTGCATGAACCAGAGGGGGGTTAAGGATGAAAGAACATGGNNNNNNNNNNNNGAATGGCTAGTGACGTGCTTCTCGCTTTGTGGCCAGTGACCTTCAAGGGTAGGGTATTGTCGCAGAGACGTTCAAACAGCATTGACGGATAGCCACATATGTGGTTTCATGGTTTCACAATGTTTAATAAAAGGAAGGGGTGGT
>D01-LOCUS8778-290
ATTCGAAAGTAGTCTTATGAGATGTCTCGAAACATGAAAACAAGGGGAATTGTACCCAGGAAGGTAAAAATAGTTTTAAAATAAACAGTACACAGTGAACTGTCCCTTTAAGAGGTCAATAGAGATTTACACTTATCTTGTANNNNNNNNNNNNGACAATAGATGCCCATTATACAAAATGCTCCATTATACATAGATTTCAGCAATAGACGGTGGCACGTATTAGGGAATTGATTGAGACAGATTGCAAATGCTGAAACGATGCATTGCCTTTTCCGGTCTCCAAGCATTGTTCAAG
>D01-LOCUS8864-290
TGACACTTTTTTCACAGGACAATACAGTTTTAAAAGATTTACAGGCATTGTCACTAACCAGATTTCTAGTGGCAGAACTTCAACTTAGTTCTGTAGGTAGTTTGGCAGGAATACAGACATAAACAGTCAGCTTTCCTTTCTANNNNNNNNNNNNTCTTTTGTAACACTTGCCAGGCTCTTTCTTTTGGGTATTCTACACTCATTGCCTAGTAGTGGCAGCAAATAAGTGCATKGTCAGACAAATTGGGAACATGCAGAATTGGTAAACGTTCTCCCTGATACTTCCCAGAGGCTGCAR
>D01-LOCUS9304-290
CAAAGCAAACCTGTGGCCATGCATACGAAACCCCAGGATGAACACAGCTACAACAGGGAGCACCATCACGCCAGTGGCATGGATGACACAACACTCTTACTCAATAGAAGGGAGACCAGAAAAGAGAGTCGCTTCGATCAAGNNNNNNNNNNNNTGGTGATGCTTTCAACAATATTTTATTAAATAATAATGTAATTTATAGAAATATGTTTCTGTTGAATAAAAGGACATGGGAATATAATATTTATGTCTTGGAAAGGGGATGTCTTTTTAAATCACTCCTAGGCAAAGGGGGTTT
>D01-LOCUS9466-290
AGAGGCTCCAGTCTGGGGGACTTCATTAGACTATAATATGCCTAGACATTTCCACGTGTGATGGCTCATTCCGCACCGGATAATTGTGCACTGCCTTCAATAGAAAGCTGAGAGGTCTTCTATGGCAATTTAATTAGTCTTGNNNNNNNNNNNNGTTCTGTTGTATTTAATAACATTCATTCTGGGCATAATTGAGAATTGWAATTTTGGGATGTTGTCCTTCATTTGAACAGGAAAGCTCTGGCTTCAGGGTCTGTTAGTCTGTAGTGTTTTACAAACTGCTTCTAGTCTCCAGTGT
>D01-LOCUS9888-290
CTCCCCGTACACCTTGAGGGCTGTTTTTCAAATTTTACATTTTTAACTTGCCAAGAGTTCCTGGCTCATGCATAGGAGATATTTCAAGAATGAGAATCTATTATAAAAGAGTACATCATCTTGGGCATCTTTGTCGACATTGNNNNNNNNNNNNCGCGGCACCAAGTGCAGCGCTAAATGTACTGTCTTTTGCAGTCTCTTGCTCGATGTAGCTGGGCTGGCTACTCCCTTTATGTTGTGTGGTGGACGATTATTTGTTAAAAGGTGTATTTATATGCCTCTACAAAATTGGTGCTAC
>D01-LOCUS10473-290
CAGTGTGATGATCAGGGCTGGCAACTACCAACTGAACGGTCTGAGAGGCATCCTGCCATTTCCTTCACTGGAAAACCAGAATACCATTTGCTTTGCTTTAGTCTCATCACAACTGTTTTATGGCAGCCTAATACATGCAGGCNNNNNNNNNNNNATTGGACTTTTCCTTATGCTCTCAGTTGAAGGCAGGACTCTTAAAACCATCTTGCCAAGAATTTGGAACTCGGCCCCACTTCACCTACGCCAAATTGCATCTAAAATTTGAAATAAAGAAAGCTCCATTGTCAAACAGAAAGGC
>D01-LOCUS10749-290
CGCCGTTATGAGTTCGTCCTCCACAGCAATCCCATTTTCATTAATTAACACTGAGTCTAACATGGGGACACGCCACCACTTGTTCAAAATTCCCTGTCGTGGTACAGTTTACAAGTACAGGTGGAGGTTCACAGACTTTTTANNNNNNNNNNNNGTCAGAATACTCCTAAATTTTAATGGACTGTCCCKCCCTCAAAATTAACCTTTCCACTTCCTGTTGAATTTGGAGCATTTTTGCCGAGTTATTAATAAATAATTAACTTAGAGAAATTGAGGGATTTGCCGAATCTCTATTTTC
>D01-LOCUS11336-290
TGAACAGCTAGGGTAGAGGCTGTTATGTTGCTGTTAAGGTGTATGTGGTTGTTAAAGTGCTGGGAAAGGTGCAGAGAGGCGYTTATCCCTGTTTATTGGTTTCTGATTTGCCCCATCAGCAGATAAGAAGAGGGGCAACTATNNNNNNNNNNNNAATTAAGTATAACATGGCAGTGGTAGGTACAGTTCGTAGGTGGGAACTCGTTACCCACTTACAGATCATCCTGGTTGAAGAGCCAGGTCTTCARAGAGCACCGGAAGTGCCAGTAGGAGGATTTCTTACTGAGGTCATTTGGCA
>D01-LOCUS11406-290
ATGTCGAAACCTATGGCTGAGTGATACCAAAATTGAAATACTAATCATGGGCCCCGCAAACAAGCTCAAGAAACTTTCTAGTAAATACTCTGCCTTCAACATTGCCAACAATATAATTCCAGTCTCCAAACAAGTAAAAACCNNNNNNNNNNNNTACTCACTGGCACCACCCAGTACAAGCTAATCAAGATTTAGGTTGCCCAAAACAATGTGGTGCGAACCGTATTTGGTCTGAGCAAACTTGACCACGTTACTGAGGCGAGGAAGAGTCTTCATTAACTACCAGTCAAGTTGCCCA
>D01-LOCUS11527-290
GTTAAATAACACATGGGTTGTAATCAGTGCCCATGTGCTAGCGTCCAGTATGGACTGGTTTGGACCACTCTGCCAAAGTTCCAAGCAACCCCTGAAGTTTAAAGTCAGTCTCCACAGCAATCAGGTCAAGTTGTAAAATTTCNNNNNNNNNNNNAGCATTCTTGGCACCTTTTGTTTATCTCTTTCAACAATCTTTTTAGACTCACCGACACAAATTGCGTTTCTTCACTTCCTCCATGCCCATGATCATTCTGGGTGTATTCTGATAACATTTTACTTTGCATTTCCTTTAATCTAT
>D01-LOCUS11589-290
CTGGTGATAAGTGGGAAATGTACAGGTTTGTGCCACATTGGCCTCAAAACAGGTGCCGAAATGCATAGGCAACCATGCAAACTACCTACTCCTACATAACCCAACTCCTTACGAGTAAATTGGTGCCCAAAATGTAGCATCANNNNNNNNNNNNTCTCCCCACATCATGGTGTTTATTCCCTCCGCCAGCTCCCTGCCTGCGCAGGGAATAAATGCTGGCATTGCCTCCCGCATGATTCTATCGCACATGCGCGATGGAAACATGCGGGAGGTGGGGCCGAGTGAAGTGATCGGGAGG
>D01-LOCUS11622-290
AATATCATCACAGCTCGGCACCCGCCAACCCTTTTCCCCCCTCCTCCCCTTCCCCACCGCCGGCTCTTGTAATTCCGACCCCTGCTTTCAACTCCTCTATTTACAGCTATTCTTTTCAGAGAAAAATGTATGTTCAGAAACNNNNNNNNNNNNNGCGTATATATGTGAACATGTAACCAAACCTGCTGTTTTCCTCCTAATGCCCGACCTGCCGTGTTTGGCTTTAGGAGTATTTTTCGATTCAAGCAGTGTATGTTATGTACCACCTCACCTTTCARTTAGGTTTTAGAGGCTGAAG
>D01-LOCUS11635-290
TTCCTATGAAAGACTTGCGCTGCAGTTCAGATGGCGTTCTGACAATCCATGTCCCCGTGGCTATTCTTTGTTATATGAGGCTAGGGGACTCTGTCATCCAGGTAAGACTCCTGAGTTTCTGGTACCTGGTAGGTGGCAAGGGNNNNNNNNNNNNAATGACTTACTAAGTTAAACACAACCGTTACCCAATTAAACCCCTCCAGGGCTGCGGGGCCAGAAGGTATCCCGCCTTACTATGTCTTAAATTGTAAAGACTTATGGATTGACTTAATAAACCCTGTCATAAATGTCTGTATGT
>D01-LOCUS11795-290
AGTAAAAAGATATGAAGGCAGATTGCTTGTCGAGAATGCCTATAGAAATGTATAACAGCAACGTCGACAAGTTATTAGAGGAGTGCATGGCAGAAGCTTGTAAACGAAATTGATTTTGATGAGTTTAAGTTTATCGTGGAAANNNNNNNNNNNNAGTTTCTGAGCATTGGAGGCAAGCGAAGCACTGTTTGCAGGGAGTATCACGTCCCAGTGTTGCTGGGGCCATCAGCAGAAAAGGGAGGTTTTCAGAGCCCTGCGAAAGCCCTAGTTGGACTGTTAAGAGTGGAGATGACTGGGC
>D01-LOCUS11797-290
CCACCTGTGCCCTCTCATGTTTCCGGGGAATCTCTGATCCTACATACCTTTCCCACTCCAGTTTGCCCCCATGTGGTTCTTTCTACCCATACAATAACAAAATACGAAACCTCGTGGAAACCTGATGGATACATGGAACTGANNNNNNNNNNNNTGCTGCTACTGGATTGGTCAACTTTTCATCCTCAATTGTGGCTTAAGCTTTGTTGCAGTCACTTAATCAAGGTTAACTATCTGTTTCTCAGTTATGTCAGGCAATTACAACGAATTGGCTCTAAGATTTTAGGAGCATTTTAAG
>D01-LOCUS11810-290
CAGGTGGGCTGCCATTCTACTTTGCCCACCCACCCTCTCCTATTATAAATGTGTTTGCTGTTATCGTTGGAGGAGTTGACGGGGATCCCCAGGATTTTGTGTAGGTATTTTGTTTGATCTGTTAGTTATTGTCCCGGGGCAGNNNNNNNNNNNNACCTTCCACGGATGATTATGTGTTGCAGCGTGTGTATTATTAAATATTCTCCATTATCTTCTGGTGAAGGAAGTGCATCCCTGCGTCCCCTTACATGCTGTATGGTTGTGAGATCTGGGGAGGCCTGAAGTGTGCCAAGCTGGA
>D01-LOCUS12050-290
CCTGTTGCGGCGCTGCGTTTTCTGAAGAACGGGTTTAGCGATATGCCCCAAATCTATYGACTGGGGCGTTATGGAAGCATTATGATGCATTGCAGGACTAATGCTGTTATATGCAGTAATATCCATAGACAGACTATTAAAANNNNNNNNNNNNGTATAGGAAAAGTCTAAGCATTTGTTTTTGTGTCCAAGTTTCAACCGAGGAAGTTGAAGTAATGCAGCACTTTAAAAGTGCAATCAATCTAAAACTGAGCACGTTTTTAACGAAKGACAATTTACAGTTCCAAAGGTTTTGACR
>D01-LOCUS12160-290
ACAATTATCTTGAGGATTCCTGGGATATACAATAGCATCTCAATGAGCAAGAAGAAAACCAAACCCATGTTTCTCTGTTTTGCTATACTGCTAAGAGCACCACTTAGAACTGCTAAAGATAGCTGGTGAGCCTTTTTTAATANNNNNNNNNNNNCTGCTCACAGGCTATTAAACTGAAAAATACAGTTCTTGCAGTTTTCATCATTTCCATTTCTCAGTAGTTTGTATTTACCTTTTCGTCCATTTCAGTCTGAACTGCAAGACTCTCTTTTTGTAGCTGTAGCTATCCATTCTTAAA
>D01-LOCUS12328-290
CAGTCTGtgaaattccaaccaaaagagcattacaataatccagtcttgacatgaccagagcccrgakagtgtagcacaattgttctcagTAATGAAAGGTTTCACCAGTCTCATAARCTTCAGATTATATTGAGACCCCTTGNNNNNNNNNNNNNTTAAGTATGGATAGARGTATGTATATTCTCACCATAAATCGAACATATTAAGGCACACTCAGTAATCATACATGATAAATCCTAGAGTAGAATATATGTTTTATATTAAATGTGTTTGATTCACTTTATTTAGCACGTTGAAG
>D01-LOCUS12383-290
AATGCTGGCGTCGACATCAATGTCGTTGCAGTCAACCTCGTCCGCTGCTGGTTGGTGTTCGCTGCAGCAGCAGTATATATGCCCCAGCAGAGGTCACCGACATCAGTTACTTACATGCCAGACACAGGGAAGAACTTAACTANNNNNNNNNNNNGCTTCTGGTAGGTGATGGGCATAACAAAAGACCTTCCTCAAACCTTCTCTACCCCAAACGCAAGAGAGCAGACTTTTGGAGCCCCCCTCAGAGAGCCGCCCACTCCCCCGGAATGGGGGTGCAGGAGTTGGAGTAACTTACAGC
>D01-LOCUS12473-290
ATGAACATAACTTTTGCCATTCCCTGCAGGAGTTGTATGTGGCATGTACTATGCAGCATATTATTTACCGCTTTCAGTATGCATGTTAGGGGCACATAAATTATTGTTTTACTCCCAAGAAACAACAGTAAAATACAGTTTCNNNNNNNNNNNNAGGGTGCAGAAAGAGAATAAAGCTCTGCAGAGTAAAGATATTTTTGAGCATGTTGAGAATAATTTGTTGATCTAGATGCAAACTGACTGAAAGAAGGACAGATAGCTGTTGCCAAGATCTTATATAGTTTTGATTATTAATTCT
>D01-LOCUS12475-290
TGTGTGCCGAACACGAGTCACACTCGTCGTCTGCATCAAGAGGTTAATGAACTTATCCAAAATCAAAATAATGAAACTGGGAAAAACTGAGTAATTACAAACCACATCTCGCTGAGGGTCCAATTGAAGTAGTGCCACAATTNNNNNNNNNNNNTATATGGTTTGAAAATTTGGGCCAAATAGAGTGCTTCTTTAATCAATAAAGCGAGGCTAAATTAAATGTGGATTGAAGTTGTGTATTCAAGCTTGTGAAGAAGCAAAAATGTTGGCATATGTTCATAAAATTWAATTTATGCAT
>D01-LOCUS12495-290
ATATGCTTTTACTACACAAACATCAACCAACTATCAAACATCTACRGCACATATAGGCAAAAAGCGAGTACATAGTGGAGTTGTGTAAAAGTGAGATAAAAAGTAATGACTGCACMTATGGAGGCTCTAAAAAGTTGTSGAANNNNNNNNNNNNACAAGATGGTTCATTTTAAAGATGAGAGTCTCTAGAAGTTTCARGATTWAAAATKAAATACCCTGGCAAACACAGGCTCAAATTAARCATTGMATTACAAAACCCAGCTCCTTTGATTTAGGATGCGAATCTGAAAGGACGCAA
>D01-LOCUS12823-290
CTCCCAACAACACCTACATCAATTTCGAACGATTTGCCCAAGTGGTGGAAGACATATCCATGATGGAGCCAAGATTCAGTGCCCTGGCTGTATCTCACGATTCATTGCAGGAAGATATAGACACCTTGATTTCAATTTACAANNNNNNNNNNNNAAGAACTGAAGTGGGTCCAAGACATTTTGAATGGTTTCCATGTAGAGAATGGACAAGGGGGAGGCCTGAATGGAAGCTTTGCCTCAGTCTTCAACAAGGATGGCAGTGAATCTATTATGGAGATGCTAAATAGGTCCTGTAGTG
>D01-LOCUS12824-290
AGCATCAACACTACTACAGTCACACATGCTCAGAGCGCCATTACAGCAATGAGTACCATAAAAACTCATACAAAAGCAATCTGTGCTTGCAGCACCCAACAGCAGTCATCTATGCTCGAAGCTCCATTTCAATAACGAGTACNNNNNNNNNNNNGGTTGGGAGCTGGGCGCAGCCATGTGCAGTAGATACACACGGAGCCAGGTGCAGCACTGACTCAGCAGTATATGGTCGTAGCTCAATGGAATGTGGCTCTGTGTCCTGCATCATTAATGAGTGGTGCAAAATCGTACCGTTTCT
>D01-LOCUS13365-290
AGTGAACTTCACTACCTGTCACYGTCTGGAAGACTGAGGCGGCCTGGATTCCCCTGCAGTTRTTCTCCCTTGTTTGTGCCCAGCCGTTCACTTGCACATTGATGCCCACTATTCACCCTAGCAATTTTCTCCTCGTCCACTANNNNNNNNNNNNNTTYATATTGTTTGAAATTGAGTCATATCACACGCCACCAGGGGTAATGCGATTAGCGGTGCTATCACTGTATTGCGGCCAGTTCTGCACTGGTGAGGGTACACCAGAGTCTACCAGTGGACTCACTCACTTATTAGATAATCA
>D01-LOCUS13380-290
AGCCRAAAAGCCTTGATAGTTACTTCCTCGCTCYAAGAGATCAGTGAAGCTCTGGGAAAGTTCATAAGTGAAGTTGTAAATAGTGACCCGCCTTCCATGATGTGGTCAGGTKTGCCAYCTACTGCTGATGGAACAAAGGGAGNNNNNNNNNNNNAGTGGCAACCCAATCTGGGGTAAAAATATGGAAGCACCAGGGAGTTGTGACCCTTTGCTGGGGTGAAAATGCARGAAGAGAGCAGTGTCTTGGAGAGGAGAATCCTGACCCARCAGACCTCAGGAGGTATTTATCCTCTTCTAC
>D01-LOCUS13636-290
TTTTTGAGGCAAAGTAGTGTATGGTGGAATGGGGTTCCTTTAAGAATTGGGATGGTCGAATCCTCCTTCTGAGACTTGTATTTCAAGATGACATTTGGTGATTTGCGGGTATCCACCTCTCCTCAGAAAGGCTTTGATTAGGNNNNNNNNNNNNTCCCATTTTTTCAACTTGGAAGGGATCCGTGTGCCTAGGTAAGAAAATTCCTCAGTACACCATGTCAGTTCAGTTGCTCCGTATTCCTGTTGTGTTAAGTGTGTGCTTATGAGCACGCACTTACCCAGATTGAACCAATATCCT
>D01-LOCUS13866-290
TCAGGGCGCTTGACTTGGTGGTGTGTATGTGCGAAAGGGCCAGGAGGCTACCCCTGCACCCAATTTCATCACAGACTGCAGTTGTTTCTTAGGTTGAAACTGAGGTTTTTGTACCAAAGCCTTTTCTTCAGGAAAGAAAATTNNNNNNNNNNNNCAGGCCACAGACTCAGCTCTKCTTAGCCACCTCCAAGCCACATACACCATCTGGGTTTCACCCGACTGAAACTGATCAGGAAAGTGCTCCACAAATTCTGGAGATCCTTGAATAGGCAGTGGGTACCGAGAGCCAAGGTGCAGC
>D01-LOCUS13876-290
TCCCGGGTCTTGCAGCGAGAAGGGGAGGAGGTCGAGCCCGAGTGGTCGCCTGACGTCCAGTGGTGAAGCTGCGATGACTCCTCTGGAGACCTCCAAGGAGATCTCTGAGGTCAACACCTCAGCGACGCCGCTGAGCCGGCTCNNNNNNNNNNNNNAGCACCACAGACATTGACGATGGGGGTCGGTGACCGACATCGTCCTGTGGCACTTAAAGCACTGCTTAAAGCCGTGAGCCAGTGACATTTTCAGTCAGAAAATGCAGGCCCCAAAACACGCAGTAAGAAATTCTCACAAAGAG
>D01-LOCUS13948-290
TGAAATCCCTTCTTTGCCAAGTCCAGAAGATTGGGCAGTACTTCGAACGGAGCTTTGTGCGGCTCCGAGAGTAAAGGATGCACCTCGTTAGCTGCGCACCAGTGACAGAACCTCGTCCATTTCAGSTCATATGTCTTCAGTGNNNNNNNNNNNNgtcagagaaccagggctgcctggcacacatcaaggcgatcaggattagttgagcctctcactgcctcagcttgagcaggaccttcgggatcagaggcagtggtgggaaagcatacagtaggagatggtccggccaGTCCATTGA
>D01-LOCUS14180-290
CCGAGATTCACCAAAACAACGGGCAATGGAAGATCATTCATCACAACCGCCCCTCAAAATTGGAACAAACTTCCCAAAGAATTGAGACTTACAAACTCCCTGGACACCTTCAAAAGATTACTAAAGTCTCTCATATTGGAGTNNNNNNNNNNNNATTAAATTAAAACAGTATAAAAACAACCCTGAAGAGGGTGGAGTCTTTCAATAGTGATCAAACCCTGCCAGCATACCAGGCTTCTAGGACTGGCCTCCCTCAATCTCCTTGCAATGCTTTTATCCAAGTAGACATGATTGTGAG
>D01-LOCUS14516-290
TTTCATTGTCAACGTCTTCCACAACGGTGTGAACCCTTACGTTTTCATTGCTTTTCCTTTTGAATTTTTTATACTTTTTTTGCAAAAATTATTTTTTAGACTAGCTCAGAGAGGGACTAAAGAGTTCAATCAGGAAGAACTNNNNNNNNNNNNNAATTGTCTCCGTATGCCTGCAAACATACTAAATCATGGTGCTTCATACAAAAACTAGCAAAATTCCCTAAATAACCAAATGCATGTGCCTTGACACGATTAAGCTGGACACTAGAGACTTAGCTATGAATAGTTGGAGAATGAT
>D01-LOCUS14551-290
TGAGAGCATTTAGTGTTTTTGCAATTTAATAATAAAAGTCACGCCAGTCAACATTTATCTTCAAAGGTAGATGGTCTGCACCTGTGGAAGGAAACTTCCATGATTGCTAAGTGTTTAACTACAAAGGAACTGAAGTGCACTCNNNNNNNNNNNNNNGGCCCAATTTGCTCACAATTGAGGCAGTTTGTACCTAAAAACCTATAAATTATGTATCTGCAAAAAGATTACTATTACTGTTAACTAAAACATTTGGAGGGGGATGCTTGATGTGACGTCACAACGTGATAGACATGCATAG
>D01-LOCUS14555-290
CTTGTGTCGGGAAGCACATAGGATATATAAAGGTTTACCAGAGCTGGATGAGAATTAATTGGATGTGGGTGATGGTACGTACAATATAGTAATTAAAAAGATGGATAAACATTTTAATCCAAAAGTGAATTTGGGAATTAATNNNNNNNNNNNNNNNAGAAATTGTGGATGCATAGAAATCCTTCTTTAAAAGAAACGTTAGCAATTGCGAGAAAAAGTAGAACATACTATTTTGTGTTCAAAAGAACTACTTACCTACCTTTGGGTAACGTTGGTTCTGATGAATAGTAAAGGGTTC
>D01-LOCUS14768-290
TGAAGAAATGACAATACCAACAAGAGGGCAGAGCAAGGAGAAAAGGGAACACAGTGGCTAACCATGCGAGGAGTGGAGCCAAAGATTGAAGACGAGGATGAAAGGCGGGAAGGAGCACAGAGAAACTAGAATAGCTACATGCNNNNNNNNNNNNAGGCAGCAAGGACTGTCATCTTGGAAAGAGCAACCCGGGAAGATGAGGAAGTACACAGGAAAGGGCTATGCTTTCTGGCTATGTGTACTGCGTTGTTCATTGAAAATTCTGTCAGGGGCAGCAAAGAAAGCCAATCTTGGGTAG
>D01-LOCUS14941-290
GAGAGATGCAGCTAGGGAGGCCACGCCGATGCTTTGAATGAGAGGCCTCCGATGGCCTCCGTTGAACTTCTGCACACCATTATCGATCGGAGAGTGGCAACTACTGAGATGCATCAGAAGGAGACATAGTTGGGTGGTTTTANNNNNNNNNNNNAGGTGCAGTCATTTTTCAAGAAGATTGATCGAATGGATCTCTTGAGGGTGAGGGGGACTTTCATGGCAGTCTTTGGGTTGCAGAGGACAGGGACTGCCTGCTGCGTATAGACCCTAAAAAGGTCAAGGTACTGTTTCAAGGAGC
>D01-LOCUS14958-290
RAACTTGGCTTAATTTGCAATGCGTTCACCCKTTTCTCACATAGAAAGCCAATTTTCTGTCGCCCCAGGAAGAAAACTGCTTAATTAGCTTTTGTGTTGAAATSCTAATTAACCAGTTATCTGCTCCCTGGAAGAGAACCACNNNNNNNNNNNNCATGCAGTGCTGCATCAAGAGGMGTTGGTTTTAGCTAGTCCCGAATGGTTGCTTTTAGTTGTATTAGAAGACTCCCATACACAGATACCATCGTCATTTCCTAGAATTTAATTTATTTATGGTTATATTTTGCTGTTGATTATT
>D01-LOCUS14988-290
CTTGGTGWTGTGTACATACCTTTCTTGAGTGCTCTCTGTACACAGAATCTTTTTGTCACCCAAATGCAGAGCTATCAAAAAACGTTGTGACTTTGATGTTGGAGGAATCTTGTGCACCGCGATATGGGGTGCCTGAAAATAANNNNNNNNNNNNATTATATGAAAATTAATGTAAAGGGCCCCCACAGTCAGTACTGGGCCTCTATTATGCCAGCACCTTACAACATAGTTTAAAGATGTAGGTAAATTACTCCRCAGTCAGCCATGGACTTCACTGTGAAGCCTTACGACATAGTTC
>D01-LOCUS15170-290
TTGATGTTGCGGAAATAAAAACTGTTGATTAAAATCAGAGTGGGAAACTGTATGTATTACTTTTTCATGACCTTTTAAGCCTTTTTAGKGAATTGTGCATACAGTATGCTTTTAAAATGCAGTGCCACAGTGGACATTCTTGNNNNNNNNNNNNTCTGTGTGCCGTTCACTACTGTAGCTTTAAATGATATTATTCTTAGGGGCAGTTTAAACGGACAAGGTGGGCGGTCAGCATGTACCTGAGCATTGTATTCTGTATCGAAAAATTAAGATCATGAAAAACCAGTGTTTAGCCCCA
>D03-LOCUS15633-290
CTGGAATTATGCCAGGCCATTGCTATTCCCAAATTGCCACCATTCTCCATCCACCAAGATTTTTTGCACCACCACTACAAATATAATTTTATATAATGAATACAATTATACTTGCGGTGGTGCTGGTTGGCCAATAATTTAANNNNNNNNNNNNATCTCCAAGATGGAAGTATACTGTCATGATGACCACTTACCAACAGCCCGGCAGTACCAATTGCCCTTCTTGTTTCTCAGTCTTGGTACATACATTCCTACACACTGTTCTTTTGAAATGAATAAAGAAAGGCTGAAAAATCTT
>D01-LOCUS15765-290
TTTGTGGAAAAGGGGTGAACCTACAGCACAATCAATCCAGCTTTGTAGATAAGATAGAAATAATGAAGCACCAAAATACTGCCAACTGGCTTTGCGGTACATAAAACATGCAAGATTATATAAAATAACATGGAAACAATAANNNNNNNNNNNNTCGCAAACAGGTTTAACAATATTCTTTTTCGTTTTAAATAAGTTGAGCCCCTTACCTTTCCAAGTGACCTCTTCAATCTGAGCCACTTCCACAGAATAGGATGTTCAAATGATGAACTTTTGTAGCGCCATAACGGTCAGATCC
>D03-LOCUS18286-290
AGGTCATGACACTCCCTTTTTATGTGAGGGTACAGCTGGTACATCTAGTACAGCTGTTCTGTAGCTCTTATCTCAGAAAGTCAACAATTGTTTTGGACTTTTCCATAATTCTTTTAAGCATTCTGCAGGACCAGGGATGGGNNNNNNNNNNNNGGTGAATGCTGTAATTAATGCATTCACCATAACAGTGTGCAAAACATTTCGTGCATAGGTGCGAAAGGTTCTGCGCACTGTTATGTTGAATGCTGTAAGGAGATTGACTGGGTCAGGCACCATTCAGCATTGAACATAACAATGT
>D03-LOCUS20856-290
CATTACGATTACAGTAGTGCAGAGTGCAATTTCCATTCTTTCCATTCGGGGTTATTGCCACGACACTTGGGGCGATAGTCCCATTTAGTTCCTCCCTAACGACACCTATGAACAAAAGTAACAAATTGGCCAATAAAGCCTGNNNNNNNNNNNNTCTGAAAGAATGACAGAAATGTTTATCTTGTGTGCTAGGTGTCGTTATGCAAATGAGGAAAGGGCTATTGTGAATGTTCTTGCTTACTTGTCATGTGACTTCAGTTTGATTGGCTGATTTCTAGAATGACACAATTGTCCCTCC
>D03-LOCUS20881-290
AGTGCGTGTGGAACAATCATTATTCTACGAGATAATCCAGTTATGCAGAGTTCTAAACTGCATGGAAAAAATGCGCTTGGCTGTGATTTTTTTACATACTTTTTTGTCCAGTTTTGCAGAGTTTTGAATGAGAACTCCACAANNNNNNNNNNNNTGAATTGCACAAYGATACGAAAGGTGCGGCTACTTTATTCATTTCTAAACACATGATCACCACAAAGGGACCATTTCATACCACGCACTACTTTGCACCATATAACAGCCTGTGAAAAACTGTCCACATGGTGAACTCTAAGGG
>D03-LOCUS20958-290
AGATAAACGCATCAGGCAGTGACAGCTGACAGCTGAGAGAGTCTAGCCGCTATGTGCTTGTGACAGGTAGCCTTTTCACCGGCGTATTTTCACTGCTGCCTGAGTTTCATCAAGAATGCAAACTGCAGTTATTGTAGTGATGNNNNNNNNNNNNTCTGTGTCAAGAAAAATAAATATCAGCTTTCTGAACACAGTATTTGTGATATGGTACACCGAGTTTACCAAAATTCAAATTTTATCAACTGCTGTAATTGTATAGCCTGCCCATAACGTACACAGGTTTGCGCCGACAGGATGC
>D03-LOCUS21628-290
KTTTCTCTTGTATATCAGGGCAGGGGCCCCCTAGCAAATCCTTTTATAACTATAGGCAGCATTAGMCCCTGTTAAGGAATCTTAAATATGGTAGCATCTAACATTTCCCTGAACCAGCTGTTTGCAGCTCAAACATACAGCTNNNNNNNNNNNNGCTCTGGGGAGGGCGCAGATAATTGCCTGCCACTTCCACTTACAATATTTAGTGTCTGCCTTTTCAGGGTATATGAGGACCGTAGCTCAACGTGACAAGCTTTTGGTTGCTGCAAAGCCGGTTATTTGGCTCTCGAGAGTTACC
>D01-LOCUS22800-290
GATCATACACCTCATCTTTGCCCTGAAAAGATAAAATAACATGTCTGCAGTGAAATCTAAGTGCAACCGAAATGACACACCAAAGTAGGTCTCAATGGTCCACATAGTTCCACCATACCAATGATGGTGGCTGCAGCTTATANNNNNNNNNNNNAATATCAGTACCTGACTTGCCTCTAAAAGCAAATCGCAGCATGATGCATTATATGTCAAGATCTCTTAAATATTCAGATTTCCAATATGTTTCCAGATTCCCAAAAACCACGAAGCATTCCTGAACCTCCATGAGAATTTTGGA
>D03-LOCUS23336-290
AAATGCAGTGGCCCTATCACCAAATGCTGTTTTCTGAGGAATGCTACCTCTCCAAGAGCCCTGTCTATCCCCTTATCTCATCCATTAATTGGTTTATTAGCCTGTTACTTAGTAAGGCTGAAGCAGAGCTTTCGCCCTTTTNNNNNNNNNNNNNNNNNNNNNNNNNNNNNNNNNNNNNNNNNNNNNNNNNNNNNNNNNNNNNNNNNNNNNNNNNNAAAAAGAAGAGTAATTTTGGCACCTGACTAGCCTTTTAAAGACAAATGTACATATTTCTATAGGGAAGTAGGAGGACTTAGCGTTTCATTTAGGAGTCAATTAAGAATCCTACTATTGGCATA
>D01-LOCUS24271-290
ACCATTAYCCACACCAGCTTTCTCTTCTTCACACACCCACTGCCTCGCCAGTACCCCCGTCCAGGCACCGTTACCCACATCATCTAAACAGAAGCCGGTACCACTACACAGGCACCATTAGTCATGCCAKCCCTGTCGGGGTNNNNNNNNNNNNGTGTGCGTTGAGTACTGGGACATGCGCTGCATAGTTCATTTTTTTAAAAAGGGTTGGGCGATCCAGGTGGTGGACTGGTGGGTCTCCCTTTATATCAGGGACCACATGGCTGCTAATTGGTAGATGACCTAATCAGAATGTGAC
>D01-LOCUS24600-290
GGCTTGACAGAATCTCTCCCTTATTTTCCCTTTTTTAAATTTTCTTTTTCATTCTGTACCGAGGCCGTCGTACTGCAACAGATATAACGCTTGTTTGCCAAGGTATACAGACCGTGGCATATATGAAGCTTGTGTACTGGANNNNNNNNNNNNTATCATCACTGATTGCCATGTGCTGTGGTACATGTGTGTTGTAATGTGCACCCATGTGCCCTTTGTTCCCACCACCCCATCACATGTCCCTCCCCTTCCTTACCCACAGCCCTTTGCCTTGCTCATAGTTCTGGAACCTTGGTAC
>D01-LOCUS24747-290
AATATTGAATAATGGCCCTCCTRWTAGAAAAGTACTGAAAGCTCATTTAAATTACCACAGAGGATGAGTTTTTGGATAGACATGATGAAGATTTAGTYACCATAGCTTCTGACCTTGAATGCACTTCCTGAAAGTAACCCTGNNNNNNNNNNNNCACAAGAATCCACTATGGGGCATAACTCCGGTGGGGTAACTATTCTGCTTAATATAAGGAATAATTGGTCAGTGCGGAAATTGTGGGTGGATCTACAAGGTGTTATTGTGGTCTGTGTTGGCTATAATARTAAGACTGATTTAG
>D01-LOCUS25014-290
CCCTCTTGGCACAGAAGGACATTCTCTGRCCATCAATTGCCAGGGCAGAACYCCCATCATGCACAAACTCTACCCCTTGCTTATTCAGTATCTGGCTAAGATGTGACACTCTCTGAAATGATTTAGGCTACTATYCTAGGACNNNNNNNNNNNNNGTACAACTAGAGGATGCCTTTAATAAACAGACCAAAGACAGTAAATGAATAACTGGTCCATATAATCAACAAATTAAGAGAGAAGGCAGGGGTGCTAAATCTKCTGAGAGGATGACACTAAATGCATCCAAGAAATGGAGTAG
>D01-LOCUS25124-290
TGCCTCAGCCACCTGCTGAGCTGCACAACAGGTGCTGAAATCATTGGTTCCCATGGCTCCAAAGGGATTCAGCGTGTATGAGGTATGCCGAATTGCCGATGGCCTCAGATGTTATGCCAGCTCCTGATCCAGCAAAGTGACGNNNNNNNNNNNNAAAGTGATTGTGCGCTCAAAACTGGAAAAACTACTTGCCCTCTTCAAATCTTGGGCTGATCACGTTAAATACATGCAATACCTTCCACATTAACTTATGTCATGCGCGAAATGTTTGCCTAGTCTTGTTTTTTATTTGATATCT
>D01-LOCUS25334-290
ATGTGTAGGAGCCGATGATTGGCATCTTATATTCAATTCAAAAGCGCCTATATACACTAGAGTACCCAAACATTTGTTGATTGCCACAACTGATTTAATAGACATTTAGGCATTGAAGTAGGTCTTCAAACCAAATTAATGCNNNNNNNNNNNNCATAATATTTAAGGTCAATTTGTGCATGTTATGCTTATTTGTTTGTCCTTATGTTACATAATTTAAATTATTTTCAATTTTCCTAATGTAGAATACAGTTTGAAAAAGATATTCTGATCAAAGGTTTAGAAGCGTTATGGAGCA
>D01-LOCUS25501-290
AACGTGCAAAGGCCTATGAGATAAATAGTGGTGTCCATCCATCCTTATACAACAGACACCAAAAATGCCACACAATGAAGGCAATCAAGTCGGATTCTTCAAAAAGAGACACTTCTTTATATGCTCAAAAATCAGGATAAANNNNNNNNNNNNNGATGCGTCGCTGCTAAGCCGAGCTGAGCTATCGTGGCCCAGACACAGAAGACCAGGCGCCCTCTCGTGGCCCATCTTCCTCAATAAAACCCCTCTGCAGCCTCACAACATGTGAGCACGTAAAAGTTAGACCAGAGAGAGAGAG
>D01-LOCUS25850-290
TGGATTTAAGGTCCAACAGTGCTGTGTCAGTCCCATGAGCAAAATCCAGATTGACGGATGCCCAGTACATTAATCTTTCCCAGATAGTGTTGTACTTGCAAATATGCTATCTAGAATCTTTAAAAGAAATGGCACTGTAGTCNNNNNNNNNNNNAGTTCCTTGACTTGCATGTACATGTAAACTAACATGGGCACCTTAATGTAGTAGTTGTGTTCTCTAAACAAAAGTAAAGCCTCACTTACTGTGTAATAAGGAAGTCTTGACACTCCAACAAAAGGTTCATAAAGAGGTCCAGGA
>D01-LOCUS25971-290
ATGAAAACAATAGATAGTTAGAAAGTGCCACCACCAAGATAAAACCTTTGCATGATGAGGTTGCCCTGTGAGACTGCCTCTCCTAAAAAGTGGACAACCCCTTCCCCGCCCTTCCCCGGGAGCGAGTGCCTCTCTGATTGTANNNNNNNNNNNNCATGGGTTCACAGAGCCAGGATGCAGGACCTTCCCCTGGCTGGCCATGAAAACTATCTCCTAATTGGTGGCAACAGGGAATGGGTCCGTCCCACCAGCAGTAACAGAGGGAACGAACCAAAATACAGTGGGTCCAAATACCAGA
>D01-LOCUS26438-290
ATTAATATAAATGGCTCCTGCGCAGTGAGGCGGGCGACTGTGTACGGGGTGAGGTGTTTACCCTGCGCTGTATGCCAGCCTTTAGCTGCCATACATGCCAAAAGCCAAACATGGTTCGCTGCTGTGCTAGGCAGCATCCTAGNNNNNNNNNNNNNAAAGCATGGGAATCCTTATCTGGAACAAAATCATAATGCAAACGTGTTTCAACATGTGCATTTAAAAGTCCAAAGTTTGTTTTTGTAATGCAAGCTGTGCATACCATAACAAAGTAACCCATTGAGAAATAGCACACATACAT
>D01-LOCUS26815-290
ATTTGAAACCTGTTCAACAGGTATCATGTCATAGGGGCAYGTCAAAATGGGCGTGAGACACATGTGTAAAATATTTAGKYGCAAAACAAGAGCTAACTACCAGTCCTTGCTTCACAATGGTTAGACTGGAGTTGGATCAGCANNNNNNNNNNNNTAACCAAAGCCCAATTGTTTCACCCCACACTCTGTTATGCTGAAGCCACTATAATAAATTCTTCAGATTTCACAAAACCCCACATGGCAATACAGAAATACCAAAGGATAAATAGTGATACACACATATCCTGAAGTGATATAC
>D01-LOCUS27065-290
AATCCACTAAAGTACCATTACATTTGTTTAGATAAAAAATCATCCAAATCTGGATAATCAAAAAGTAGGTCCACCAAAAAGTCTTGAAAACAAGATGTATAATCAGTTATGCACTTTATTACCAAGTTATCATTGCTGTAATNNNNNNNNNNNNGTCCAAGGCACAGTGCAAGATCATCGAGCATACAGTACTTGCAACTACAGAACCAGCTCCTCTTTTACACAGTACAGTATAAGGCTGTCCAAGCCAGATAATTTGAGGTTGCAATTATGTGCAGAGAAAAAAGTTACAAGACAA
>D01-LOCUS27108-290
AGACAGGGTGCCGGCAACCACATCAATGCCGCTACGGCAAACGGTGCACAGGCGACACCCATCTCCACAGGGTGAGAGGCCAGGGAGGAAGGGCGACTCCATCAGGACGGCGGCGATCCAGCCCACAATGCTCCGTGCTTCANNNNNNNNNNNNCACCTAAAGCCACGCATACCACCATCCAGGCACTTGCAGGACTGTTTCGGTCAGAGATCCCCACTGGCCACACAAACAGTACCACCATCTAAACAAGATTCACCAGGTGATTTCAACTTATGTCGCACAGCGACAGTGGATTTT
>D01-LOCUS27204-290
NNNNNNNNNNNNNNNCATGCGCCATCTAATTAAGAACACAATCACCAGGAAGAAACAGATTCCGGAGAAAAGTGAAGGCATATGGTTGAAGGAAATGGAACCTGTTGACCTTGTTCTAGGTGGAAGCATATGTTAGCTCAGAAGGGTATAAAGGGGCTAGAGNNNNNNNNNNNNGGACCAAAGGGAGGTTTGAACAGGGCAATGATTTCCAACCCAGTGTTGTGTCATCCACCAATGGTAGGAAGTGTGGGCAGGCGAATTACTCCTTGTAGTCCAAAGGGAGGTCTGAACAAACCAGTTATCTAA
>D01-LOCUS27470-290
TCTAAACTTTCAATGTCACCTCTAGATTGCTTAGCAAGAAAACATTCTACACCAGCATTCCACTTACATGAAGACAACCCGCCTACATCAAATGATGAACTTTGTTAAACTAGAAAATCACCTGACAGAGTTAAAGCACGAANNNNNNNNNNNNATGAGCGCAGTTCTTTCGCAATGCCATATAATGCACCACCCATTTCTCAGACATTTTCATGTACATAAATTCAACAGAGTACATGCATGGTTTGAAAAATCACATTTAGAAGGTGCATATAAGATTGCCATAAATTTAATCGGG
>D01-LOCUS27734-290
CTCCACATGGATACGGAAGTGGCTGTGGCTCGACCCACCGAGTCGGCTGTGTCCAGACCACAGACTAAGTTCTGCTTAGCCGTCTCTAAGCCCTCAGAAACCAGCTGGGATGCTCCTGCCTGCATTTCCTCAGGAAGGTGCNNNNNNNNNNNNNCATTTTTTAATAAATAGGTTTGTTGCTTAAATACCAAGAAAAATAGACATTTTCTCCTCAACGGATATATATGCAAATGAAGTAGGGATGTTGGGGAACATTCTTTCCTCCTGGTCATCTCACTTCTGACAGAACTGTCCCTGC
>D01-LOCUS27753-290
GTGAAGTCACTTGTCTAGAGTGTGTGGGTTTGAATGCCCGAGTGTTCCAACCAGTTGGTGCGGGATTTGGATGTGTCTACATGTATTCTCTTGCTGTCCTAATAAACTTATTAACCATCACACCTGGCGTGCTATCTTTGGTNNNNNNNNNNNNACTGTGTATACACAGTTGCAGACATACAAAGACTGGTGTTATAGTCTGTCATATACACGATTGTATGGACAAAAGACGTGCAGAGTATTGGGCTTCACGGCTGTGCTCGAAAATGCTGGGTATTAAAAGGAAGGCTTAGCACCT
>D01-LOCUS27792-290
ATGTCTACATGATTATATCGTGGAGCATTAAAGCACATCTGTTTGAAAAGAGGAAGCATATAGCCAAGGATGGACATGAATGTCCCAACCTCAGGTTCTCTCAGTATAGATCACAGCCGGACATCCGATGGCTTCAGACATANNNNNNNNNNNNTGAAGAGGTTAGTTTTMACATTCCTTTTAACTTCTTAGTTCGGGTTTCAGTTCGTTCCAAAATTTTAGGCCTTTTACCCTCAAAGTTCGATGTCAACAGAGTCCTGCAGGCGAGTTTAATTCTGTTTCTGGTCTGTAAGAGCGT
>D01-LOCUS27837-290
AATTAGATAACTGCCAAGCCAAGGGCAGAAACCACGACAAATGGGTGTTCTTTTCAAATGAGAAGAATAGCTTGTGTTGAAGGAACAATATTGATATTCTCATTTCCCGTGCTGTTTAAAAACCCTGCTGGACCATCCATTTNNNNNNNNNNNNTGTGTTTTTCAGGATTGGACAGGCGGCCATGCTGGCTGTGCAGCGTTCTGAAATACGGTATTCCAGCCAAGATCCCGATTGCGATATTACTGCTAATCAGAAATTAAATGCATTTACACCCATGGCAGATTAGCCTCAAGTCTT
>D01-LOCUS28112-290
GGACTGAGCCTTACTGATGGTTGAATACTGCTGGGTCCTTGTCGTGGCTCAGTCTTGCGTTTGAAATGGTTTAACTCTGGGCAGCTCTGCTCTGCTGTGCATTAAGCCGAGAGTGAGCTGCTGCACCATGCGGACTTCCACTNNNNNNNNNNNNAAAGTTATTCTTCCTAGATAAAAAGAAAATAAAGGCGGAAAGTCAGTTGAAGGGCATGAAAGAGGGCAATGAAGTTTTGCAGGCAGATCCTCCAGCACCCTACAACATATGCATCGTAAGTGAAAGGCTACAGGCTTTTGTAGA
>D01-LOCUS28133-290
CAAAGGATTTTATATATGATTTGTCCAACTATTGAAGAGATTGCCACCCAGCCTGATGCAGCTTGAGACTACCTTTCTTGCAGAGAAAATAGAGCAAACTGCAATAACTATAATCTGGAAGTGACTAAGGTCCCCATTGCAANNNNNNNNNNNNAATTTCAAGTTCAAAGAGGGTTTTACTCAAACTCATAATATGGGTGTTTTTACACAGGCCCTTGCGCATAGTAAAAGCACCTGTATTATGAGTTTGAGTAAAACCCTCTTTGAACTTGAAATTAATTGTCAAGTTATAATCAGG
>D01-LOCUS28210-290
CCTCCTGGTTGAGGGTTGTTGGGGACGTGGCTCTCGTGATCCCTGGAGAAGCCAGAAGGAAGTCTGACAGATTGTTCGGACTCTGCCCTCGCCGGGAATGGATTTGGASAAAGTAATCCCTGAGATTTATAGCGACTTTAATNNNNNNNNNNNNTTCCGTTGTAAACCACAGTGCTTTCYAGAAGAAAAACAGAAAATCAACTTTATCTTGTCTCACTTACTGTAGAAGGAGCTGCTGTTAAATGGGTGACTCCATTTGTACAAACAATAATTTACTTTTGKATTGATCGTTTCATGA
>D01-LOCUS28374-290
CCATAGGCCTCAGAGCAGAGCACCAATGAATAAACAAACAATGACAAAACGAGCCAACAAATAGTGTGCAAATCATGAGACCAAAGCATGTCAGCGGTGGGCTGGGTGAAAACAGACAGCCAAGAGGTCAAAAGAAGAAATANNNNNNNNNNNNAATAAATTGTTAACTCTACAGTTAGAGTACCATTCCACAAAGAGGACCAATCTATTAAGGGACTCTATCATCACACCAGGTGCACAGGTAATGACATACTTCCTTTTTTCCGTTTTTCAAAAATATGCCTTATTTATAATGACA
>D01-LOCUS28399-290
AATCCATGCTAAGGGGTCTGCTTGGTTGTCTCTAAGTACTCGGTAATCAGCTGGAATGCACCGCCTTGATACTGTTTTGGGAGGTGCTTCACAACATTCTGAAGATCTGAGAACAAAACAGTGAGTGTAGTGGGCCAAAGAGNNNNNNNNNNNNCATTGAGGAAGGAGAGTCRGAGTGCTCCTCGAGTCCCAAAAGCAGCTTGGGGAGGGCAGGGCTAAAGGGCAGGGATGCCGCATTAAGCTCCGGTACCTCCAAAGTGTCTGTCAGGGCATAGGTTCTCCTCTCTGGGATTGAGAG
>D01-LOCUS28451-290
TCTGTGGAAGATGAGAAGCATGTGGTAGGATAAATGCCGGGTGCRTGATAGTTAGTGGAGCTGTATTTTATAACTGAGTGGGTAGGCTATTGAGGCTTTTAAGAACTATTGTCATTGTCTAAAATGTAATATTTTGCTGAATNNNNNNNNNNNNNGAGTTAACATGCGTGGCTGTTCTGAGTAGTGGAGTTAATCTGGATGGTCTTGGCTTTTGTTACTGTGACTAGGGGAATATCCACCATAGCAYTGGTGTCATATTGAGCTTTCATATGTTCTAGCTTATATGGTAGAGCTAGCA
>D01-LOCUS28530-290
ATCAACTCTGTTTCTATCTTCCACTGTTCCTGTTGAAGCTCACCAATTCACTTTTGACCCCCTTAATTTTTTTATTAATTGTTTTACTTTTTGTGTTATATGTAGATTTATATATTTGTTCTTCCACTGCTTCTTTTAATTNNNNNNNNNNNNNGTTCCTCAATAAAAATTATTTAACATAAAAGATTTGTGATTCATGGGTCAGATTATTGGTTTAGCATGGGGTCTGATTTGGCCCATATTGTATGCTTACAGCTACGCCAAGAAGCAAAGGAAAATGAAAAGTGACATTGGCATG
>D01-LOCUS28619-290
TCTCTTCAGGAAATCTGTTAAAACCTGGTTATTTGCACCATAAACTGTATGACCCCTGGCACTCCCTGGCTTGATTTGTGACTTTGATTGTGTTATGAAACTGTATAGTTTGTTGTCTTGTCCCTTGCACTCTGTTGGCGTTNNNNNNNNNNNNGAGTTCCTCAGGTGCATGGTTCTGAGTCCAATACATTTGGAAGGTGAGGTCATAGAGCTGTTCAGGTCTGTTTGAAGAGCYACCAGATCTTTAGCATCTTGCAGAAGTGCCAGTAGTTTGGTTCAGAGCGRAGCTAGATGAGCA
>D01-LOCUS28694-290
CTAGAAAGCCTGCTATTTGTATGTTGGGCCTGATCCACAAAAGAGTATTTTGGGTTGTACGTctgtcgaagtctggcgtaactcccattagtttcaatgggagttatgcgAGACAAAAAACATACASCCTACAAAACTCTACNNNNNNNNNNNNAAAAATGATCCGCATATTTAAACAACGTCTAAAAAGGAAAACATACAAGTCACTAGTATTAGTTGCTAATTGTCCATCATTGTAACTCCTCAGTGGTAGCATCCCTGGCAGATGTAGATCGTAACGTCTCTGCTTTATGTAACA
>D01-LOCUS28895-290
AAAGGTAGGAAATGGCAGAGACAGGAGAGGAGGAGTCAGAGAGGGAAGAAGCGAAGAAGGAGCACGCCAGGAGAGTTAGAAGTGGCTGTAGCCACCATGGACACTGCTTAAGGCCGGCCAGGAGAAAACTCTCCTTGCGTCNNNNNNNNNNNNNCTGTCTCAACTGCAAAGGGAGTGCATTCCATCACCTGGCTGCACCATAGTCAAAGCAGCTGTCACCTGCTCTGTCCCAGACAACACGCCTAGTAATTACTAGGCTCTTCTCACTCGACTTCAGTTTCCTCACAGGAGTGTAGGG
>D01-LOCUS28917-290
CATTGTCATGCCTAAGTGAAAGCCAGCCTACACCATCTGCATACTGTCTGGGMTCTGGGCTAWTAGCTCTGCCCTTGCACCTGCTCCCTGGATAGATACTGTTCCATGTTGGAACAGCGCTCTCAGAAAGAGCGCGTCCAACNNNNNNNNNNNNNNNCACTCTATAAGGTTTAGAAATGGAAATAGAGGGAACAATTGACCCTTTCCATGACTAAGGGACACTAGAAGTGCTAAGTACCTGATCAAAAACTGGTAGTGATAATATAGTCCTAAAAGAAAGCAAAATGAACAWCAATAT
>D01-LOCUS29029-290
AACAGCTGTTTCTCTTCAGGGGCCAAAGGCGGTACAGTATTCTGATCCACATGAAGTGCCAGGCCAAGCAGTTAAAGGAACAGTCCACTCTTTCATGTTCAGTTTATTTTTATGTGTTCATAACTTCTTGAATGCAATTTTTNNNNNNNNNNNNNGGTACATATCCCATCCTCGTCGCCACTGAAAAAATCTGTAATCAAGTGTTCTTGAAGATTTATTCTGACAAACAAGATCCAATACAGTATTTATATGCAAATAGAACACTCCACAATCACGGTGACAGAAGATGCTGGAGTAC
>D01-LOCUS29052-290
AAAACTAATGTGTCTGAGCAATGAAATATCAAATATGGCTCGCTACCAAGCAGGACTTGCAGTTCACCTATCCTGCAAGCATGGGTGAGAGCAACAAGGAGCGCCATCTTTGAAACATTAATTTAAGGTCAGAGAATGAGNNNNNNNNNNNNNAAACCCTTCATCAAGACTGGGAGAAGGTACAGGTATGAAACTGTCAATGCAATTAATAACTGTTCCTATTTTTTATATATAGAGGTGAATCTCCAAAGTTGTATGAATGTAAAACATTCTTGGATTTCTCTGTAATATCCTGCCT
>D01-LOCUS29186-290
ACAGTGATATAATCCTactgtgtgatattctatttaatgactctagaaggatgaamgcctgggttggccctgctgggattCAACACTGCTAAAGCAGTCAGTGCACAGATATCAGGGGCAACCTCACAAATCATYGTGTTACNNNNNNNNNNNNTGGAGGCATGTTTGCAATGGAACTTCAATTGAAACACACTTTCTTGTTTCCAAGACTTCCTTAAAGCGCCAAMGATATTTGTTGACAAACATCAGTGGAGAGTCTATGAAAGGCATACTTTGCGGTTTCCCATTCTTACACTAT
>D01-LOCUS29212-290
ATGAATCTCAAAGTCATTCCACAATCTGTACAAAATGAAGACCGAATTAGTTGGCCTAAGAGGCAAGACAACTATACATCCAATATAGGCTACATATAATGAAACAGGATGGAATAAAACATGCCTTTGCTTGGTAGAACATNNNNNNNNNNNNWAWAAGCACAAAAATCGCTGAAATGCTACACATTGTTCTTATTAATCTTAATCATTTCCTGTTCAGTTGTAGTAGAAACAATTACAATGTGCACACAATTTTACAGCATACAACTAGAGGACAGTGCACAACACGATGAAAAAC
>D01-LOCUS29250-290
TGGGCTTTATCGCTGGGGGCTGCGAGACCGGAGCCAACTACCTGCTCTCTGAGGGGACACTTTAACAAGCAAACGGAAAAAGCACCGACAAAAGAAATGAATGGCGATAACCTACATAGAGTATAGGATTTTGTTCGAGCACNNNNNNNNNNNNCCAAGAGCCACCAAGTTATCCAAATAACAAAAAGACACAGATGAAAACTACAAACTTAAATAGCTCATTCATTGCAAACCAACAAAGATATACCACGTTGCGACTGAGTCCCTCTTACGCTCATGCTGTTGATTACTACATCCA
>D03-LOCUS29470-290
AGTCGGAGTGAAACTTTACAGTTAAGATATATTTGGGTGTGACTATATCCATGGAGTAAACCAAAAAGCTGTGCAAAGGTTTGTGATGCTCCTGCTCCTTAGGTCTTATAGTTTACACGAAAGGCACAGAAATAAAGGTGCNNNNNNNNNNNNGTGTACACATGTACATTACAGCAGGTTTGTGGGCACGGGAACTGGAGTTCAGGAAACTTCTTGATTACCCTAAGAATATCAGGCTGTGTGTATATAAAGCAAGTCATGTTCCATGCTCATTTAATGCCATTTCTAACGACTGGTC
>D01-LOCUS29529-290
GGTCTAACTACATAGAAAATGTATTTACACAAATCCTATAGGAACAAGTTTTTCTAAATTATACATTATAGCCTAAAGTCCTCTTTGCATTCTGAAATATTGGTGTATATCAAAATTGGATTGCGATAGATTGTTTGTGACANNNNNNNNNNNNNGAATAATCAAGCAGAATCTATAAATCAAGAAAGCCATATTGAGTTTCTAGAAAGTGCTTTTTAAAGCATACATAAAACACCCCCAAGAAGGGAGTGATCGAATATTTTCAGGAAGTGATTGCCAAATTTTGGGTGTTAAAGCT
>D01-LOCUS29606-290
TGCATAGTCATTCAATTCATTTCTCAAACTTCAACACGTCAATTCTAGCAGTAAAGTGCTTCAAGCATAGAGATAAAGAAAAGTAGTTCAGAAAAGGGTTAAAATGCTGGTTGATGAGGAAGCTTTTCAAACTGAAGCCAATNNNNNNNNNNNNGATGTAACATAACTGTAAAGAAAAATAAACACAAAAATCTAAATATGCCATTCCATAAAACAGATGGCTGCAGATTACGACCTCCTTCCACAAGTTATACGATGTAATTTGTTCCTTATATAGTAAACAAGGAAGATGGAGTCC
>D01-LOCUS30055-290
TCATGGATACAGAAGGTGGACCTGAAAATGACTGCTTTGATGTATCTGAGAGTCAGGCTATCATGAGCCGGCTGCAGTGGGATGGCTCCTCTGACATCTCGCCTTCAGACTCTGCCTCCTCTAAAGCAAGTAAGGGCTGTTTNNNNNNNNNNNNGGTATGCATAATTTAGAAATTCTGTAGGAAGGAACAGGTAGAGGCAAGGTGGGGAGAACATGTGGATTGTAATGTACAGTGGCTTGTATAAAGATTGCATTTAACCCTTTCTAAAGCAAATCGTTTCTAGTGGATAGTGGGTTC
>D01-LOCUS30181-290
TTTGTTTTGCAAACATGCAATGGAATGTCTAAGAAGTCCAGTTTTCACACAAATAGGGCACCTGTCCATTCGATGTAGCATTTTCATTTTCAGTTGTGCGATTCTTTTGGAATTGTATTGACTAATGAATCTCCTTAGTGCTNNNNNNNNNNNNAACTGATAGCACACACAGCTAGGCAAGCAGTTGTCTCTGGATGGTATGTTTCTTTGTGATAGACTTGTTCTCTGTTCGACATATGTTGCCATTTTTCTCCTCAGCTATCACAGAAGTTTTCTGCCATAAGGCGTTTATGTTGCA
>D01-LOCUS30190-290
GTTCACATCGGTATGAGCTTTCTTCCAGGCCAGGCCGAGAGGTGCATCGCAATGCACCCTCCGACCGGGGTTCTGAAGTGGCCTGTCAACACATCAGTCCTTCCTGGCGGAGTCAGAAGGGCAAGGGGTGTAAGAGGTGCCNNNNNNNNNNNNNGGGGCGAACAACTTGCCATCGAAGGAGAGGTCCAGGACTTGATTATGTGCCTCCTGTTCAAGGGTGGTACCTGTAAGCGAGGCCTGGTGCCTAAGATTGACCCAATGCACATGGGCCTCACCACAGTATCAGCCTGATACACGG
>D01-LOCUS30342-290
TATCCTTTAGATATCGTCTAACCATATATCACATACAACACAAGCACTGGTGCCAATATTACACCACACGCAGTAGTGTGGTGGAATACTGGCGCATACCCCAAGGAATGGAACAGACAGGATTCTAACAAACACATAATAANNNNNNNNNNNNTACAGACCCAACAACCCTCTCTACATCCAATAGCATTCAGACTGCTAGAAAAAACCAATTGCAACAGCACATAAACTCTAAACCCAAACATACTGTAAAACCCATCTAAAAGCACACACCTAATCCTAGAACACAAATAAAATC
>D01-LOCUS30774-290
AGTTCCATCACTATTCTTGCTGATGTCATTGGATATTATGTTGATAAGTCGCCCCCAAAAGTGCAGCAGCAATCAGTGTGCCTTTTTGGGGGGCGAACTAAAAGGTTGGATGTTAGAGTAGCTAGTGGGGTGAGGGGAGGATNNNNNNNNNNNNTAGCCTACTTAACTTTGTGTTACATGTATGAGGGACTACTGTATAGTAACATAGAATTTAAGAGAGATTAACTACTTTACAAAAAAGATCAGGTTTTCCAGTATTTGCTACATCATAATATACACTTGGCATTCATAGAAGAAA
>D01-LOCUS30894-290
TGGAAAGGAACTTTGCGTTCAGTTATGTTCTAAAATCCAGCACAAGTATGAAATAGCAGGTTAAAGCTCTTACTGAAGATTTTTAATGACATTTCAGTGTTCCTCTTATAATTACTCTTCATCTAAGAGATCCCATAATGATNNNNNNNNNNNNACTGGCATTTCTGCCTGACATGTGAGCAGCCCTATCACAGCTCCTTAGGATTATTTTCATCAAGATTAAAACCCTTCTACATTAAATATACATACTAATTCCTACAGAAAGTAATCAGATTACAGTGCAGGTGACATTGTGTGC
>D01-LOCUS31007-290
GTGATGTTTTCCTCACAGTGACATTGCATACTGCCGGCGGTACGGTGCAGCACCGGCGCTCCCTCCCTGCAGGGAAGCTCACTCACATTATGTTACTCCACTGATCTCATCTTTTGACCTTTTAAACCCACAGACAGATCATNNNNNNNNNNNNAGTGCCGCCAAATATGACAGGTGAAGTGGGTGGCATGTAACTGACAGGTTATGAAAAGYGATCAGCTAGCTGGGGAAGATAGTATGATGTTTAAATGAGACACAAGGCGACACCCAGTGGCCAAACTATATATTGCGACTGGAC
>D01-LOCUS31169-290
CAGAATCTATGGCAGATATTACAGGGCTTAAAAGAGATTTTGTAATAGCCTTCACTGTTCAATCTTGTCTTTTTCGATCATAATGAATGGCAGTCATACCGATAGATCATTGCAAAAGGGGTGTGATACAGGTGATGTTAGNNNNNNNNNNNNTGCTGGCCTTCTATTCCTTTTTTATTTTCTGGGGATTTTCCTATTTTCTACCAAATGTTGGTTTCGAACAACAAAGCTGAGTAATGAGAAACAATGTTGCTATTGATTTGAGACTCATTTTAATTTCACAAACGAAATTAAATTA
>D01-LOCUS31318-290
CTAGGATGGATGGTTACAACCGCCCCATATGTTACCATCCAGATGGAGTCTTCCAGTGTGGCAACTTTGTTAACTGTCTCAACTGTCAACCGATCACTGATAGCGGCCATTTTGACAACCAATATGTTATTAAGAATTATTANNNNNNNNNNNNCTTTGTAATAGCTGCGCTTCTTGCAAAGAAATTCTGAGTGCTCTTTGTTTTATGCCCGATGGTCCAAGGGAATGAAAACGCTCTCTTGGGATGTGAAGATTTAAGAAGACATCTATTCATCCACTTGTGAATTTGCCAGTTCTT
>D01-LOCUS31338-290
ATGGATGGCTGAGCACCACCTTTGCCTGAACRGGGACAAGACCGTTATGCTAATTGTTGGTACGCCTAACAAACTCAAAAYCCTCTCCAGCGARTTSTCAGATTTTCTCATTGCCGGCAATCTAATCCAGGTATCTCAAAACNNNNNNNNNNNNCAAGTACTCCAAACTAATGCTGTAAGAATGGCCACTGGCTTAGGCagaagagagcatatctctgatgctcaccgccagctacactggcttcctgtaaaataacgcatagagtttaaaatyctatccctcayGCWCCAGAGCCTC
>D01-LOCUS31405-290
ACTTTTAAGAATACAGCAAATTAAGTGAAGTTGACCAACGGGATTTCCATGGATAGGATGATGACCAGCTGAAATAGCCAAATGGTAGACGCTAATAGTTCTGTAAGCCAAACCTTGTTGGAAAAGAATGCAGAAGAAATTGNNNNNNNNNNNNATGGGGATGAMCTTTAGGACTGAAAAGTAAGTCCTGATGGTTTGAAAGATGAAAGGAAAGATCTATAGCAAGATGGAGAAGAAAGGGGAACCACGTTTGCATTGTCTAGTTCGGCTTCAGTAAGACCAGAGGGCCCTGTAGTTG
>D01-LOCUS31542-290
AAATAAAATAATTCAGTTTAGATTTTATTTAAAAAATATTTTAAGCATACAGGTAGCGATCTTCAATACCTTCCTTAAGATTTTTTGCCTTATCTTTGAATTAACTGTCAGTTTGAATGAGGTCAAATGACCACAGACACCGNNNNNNNNNNNNATCAAACAAGAAAAGGCATTGTTACTAAACAAGTTTTGTTTTGAGTAGTTAACAGAACTACAACAATGTTCTACTCAGCATGGTAGTTATCATTAAGAATTTAAAATATTCATTTGCAGGGCTATGCGTTTTAAAGGGACAGGC
>D01-LOCUS31635-290
AATATTGCTCTCAAAGTACAAATATGTCTAAAGAAATTGAAACCGTGTATAGTATAAAATTGAATTATCACATTTGATCTGGCTGTTCATGTTCATTATTTAAGGTCCGCTGCAGGAATACCGCTCTTAAATGAGGAATGGCNNNNNNNNNNNNCGGATTTGCATTTTGATAGCATTAGTAGGCACCTGGTGCTTTGCCTTTGGAATCTGTAACACTTGGTTGATGCATTGGTTTCTGACCTTCGTATGTCAAATATGGTTTAATTCTCTGGAGCTTGCATGGAAGCCTTGTACAGAA
>D01-LOCUS31880-290
TTTCAGTTAGCAGTACTATCATAATCAACATGTAAAGTAGAGTCAGGATTTTTATCTGTGTGAAACAAATGATCTGTTACAGGTGTTAACTTCTGGAAATCGAAGGGTGAGGAAACTAAGGAGCAGAGGAGACATCAAGCTTNNNNNNNNNNNNAGCAACAGTAAGAAAGAGTACAACTGTCAAAAACTCACAAATTACATTTAAAATCCTGAAACAGGGCTCCGATTATGTAGGTTTACTGAAAAACAGGACAGCAACAAATTTCCAATCTAAGTGGAGTGGCCGAGAGTCAAGCTG
>D01-LOCUS32201-290
AAGGCTGGTCCTAAATTTAAAGATCCTCTGTTTCTCGCACCTCTCTCTTCTCCCTAAAGCCTAAAAATCTGGAAAGAAATCACCTTTCTGTGCTTAGAAATCCAAATTTGTTAACCAGATGTTCTTAAAAACTCAAAATCGTNNNNNNNNNNNNCCGCAGGCGGAACCACCTTCTCTAAGGAGGTCATTTGCACTCCGCCCCCTTCTCCGTCAGTGAGCAGTGGGCTCACCACGGCTGGGTAAGGCGTCACCCGTTGTTTCCATTCCTCCTTGTGCTTACCACCATTTCATTTTTTAT
>D01-LOCUS32250-290
CTACCTAAAAGATAAAATACAAGAATATATCATGAAACTAAGCTATTTCAATATGTTTGCATGGACCATCCTAAAAGAAATCACAATTTTTCACTCTACAGAAGTTATTGGGAGCCCATCAGCAACAGAAAAAGTAATTACANNNNNNNNNNNNTTACATATTAACAGGAAGTGTGCCTCCATTTCCTCTTCTCCATTTCCAAATATGAAGAGACATTTCTCTTCTCCCCCACCATGGCCCCCTGCTGCCAGCGGAAGGGGTAGGGTGTGAAATCAGAACAGCAATCTCTGACCATTT
>D01-LOCUS32475-290
CTGGCTTCTGTCTTCCAACTCCCCTGTTATTGGTCAGTTATTTGTGCYTTGTTCCTTGGCTCAGGCTTTATATAAATAGGAAAGGTATTTGTTCACACACTAGGCCACAGCATTGGCAGTACATATGAATCCAGCTGTGAGTNNNNNNNNNNNNNAAGCCATGCCTCATAGTTTGCTGGCAGCGAAGGGCCAAATTCTATTGCAGTGTTAGCGGTTCTGCACTGCCACAGTGTTTAAAAAAAGGCCTGGCATGAAAAAGAAAATAGGTTTCTGCTGTAAAGGCTCCCATTGAAAGGCC
>D01-LOCUS32490-290
CCTCACATACTCCCGATCCATATCTTTCCACCAGTATTCCATGCAAACTGTTCTCTTGAGCGCACAAACACTTTTGGGTCCCAGATGAGCCAGATGCATTACTCGTTTCCCCAGTTCTTTTGGTACCACTAATCTGTTTGCTNNNNNNNNNNNNTACTCTCCTTCCCACATCATGGACCTAGCTCCTGTGTCCTTTATATGCATGACACTGGTAGAATCAACAGGCCAGTTCAAAGGAAGACTTGACATGCAATCTGCCTGTTGGTTCCGTTTCCCTGAAACATATTCTACCTTAAAC
>D01-LOCUS32560-290
TTCTAGCTtttgctgataaggcagtgggagatgtacctgccttacctcctgttcgcctatcgagaggcaccacaggagtcgactggatttagcccctttgaactcctttatggatggagggtcaagggacccAATGGAGGGNNNNNNNNNNNNNGGTTGTCAAAAAGGTCAGTAATGTGAACTACATCATTGATCGGATGGACAAGACTGGTGCACACTCTACCTATCATGTGAACATACGGAGGACAGAGTTCACCATGTCCATCTGTGAGGCTGACACCTTGTACATGGGCAAGGC
>D01-LOCUS32924-290
GAGAGAGGAAGGAACTGTTCAATTGGTGGAACTGCTTCCCAGGCAGTCGCCAAGGGAAGCCATCACTTCCAGTCTCCCTACACTGACTTCATGTTGGAAACTGATGAAGATGTGGTTAAAGGTTCAGATTGTGTCCTCCCTGNNNNNNNNNNNNCCATGGGCTTTGTTTTTGCTGGGACCGGCAACCACCGAGGAAAGCGTGAGTGTGTCTTCTGTGTCAGTTTCAAACTTTCCTAAACCAGAAGAACTAGTTAAGTACCTTTGGGTAACGTCGGTTCTGGTGGATAGTATCAGGTTC
>D01-LOCUS32994-290
ACCAACATTCTTCTCTCAAATCCTGCATCAGGATTTGTCTGACATACTTCTGCCATGGAACAGAGATTCATTGATTTATGTTGATGATCTGTTGGTATGTTCCAAGTCAGAGGAACTGTGTGTTAAGGACCCTGTTAACCTGNNNNNNNNNNNNCCCTGCTAGTAAGACCCCTGGAAGAAGCTGTCCTTGCTGATCAGTCTGACAAAATAGTCTGAACCCCTGAGAGAAAGATGGCATTTGAAGGAGTAAAGGAAGCTCTCTGCAGTGCCCCGGTGTAAGGCTTGCCTGAATATGAGA
>D01-LOCUS33124-290
TGCTTTTTGTGGCTGCGCAAAGAATCTTCTCTAACAAATGAAGCCTCACAAATGTCGCATTTAAAAGCTTTTTTGGCATCCAGTTTGGCAACTTTMAGGAAATTACCTGGCTTTGGCACTTCGCCGTCCTTTTTTTCCACAGNNNNNNNNNNNNNGGCTGATGGGCTCTTGCGTGCTGCCGAAGGCTGGTTTTGTTTCCACACTGGAAATCACAATCAGGGCACTTGAATGTGTTTGGTGAGTTGTGCATGATACGTACGTGAGATTTCAAGTTTCCCTTCATGGCACAGAAGAAATT
>D01-LOCUS33205-290
ATAGTAATGGAGTTTACCATTTCTTTCTTTTCAGGAACACTCAAGATGCTGAAGTGGTTTTCATGCTGGACAGGTGTTGAAAGCGTAAGGACAAACAGCCTGCTGTTTCGTTAGACATGGAAACTGACAACAATTGCCGTANNNNNNNNNNNNNNNGAAGCCAATGTAAGAACATTAAACAAAAGATCTCTCAGTGGGAAGTGAAGACCAGAGAGGCATGTGCTGCTAATAAACTGATACTTAAAGACTTTGGGGTGAGCTTCGATGACGGTCACAATTCCATTTCAAATCGAAAACC
>D01-LOCUS33265-290
TATATAATGTGATAACATCCCCTCTTTAGCTTTTCGAGTTCATCAAAGTGTACATCTTTTTAATGAAGCCCATCATGTAAGGTAATAAGGACATTAAGTACATTTATTTGTCTCTTTGAATATGAAGAAGGCTGGTAATGGGNNNNNNNNNNNNATTGGCCTGAGAGTAAAAAACCCTTCTGAGTTATAAGGTTTTATAGAAGTGAAGAACAAAGAGAACCCAAGTGGTCTTGAATGAACTTTAGAAACTGTCATCACTGGTTATTCTGTATTGCGTGCAGAGGAGGACTCACCTATA
>D01-LOCUS33770-290
CTCTGTCCTTGTCTCCACGCAGCAGTATCATCAGGGTGTCCTAACTTAAGCATCTCCCGTGCGCGTGTGATGAAGTTCTTTTCAGGCGTGTCAACTGCTGGGGTTTTATATAATGGTCGCTGCCTGTATAATTAGCATTGCNNNNNNNNNNNNNCGGAGCATATCAAATTTGGCATTACAACTTACTAATGAATTTTCAGCTCTCCAGCAAATATTGGAGYCTGAGGCCTGCAGAAAACCAGGGTTTTGTGCCTTGGTATTTCAGTAATGGGCTTTGTTCACACAAGTGCTAGCCACT
>D01-LOCUS33817-290
ACTGAGCATTAAATGAGATGATGCTATATCTTCAATGTTGTTTGGCTTCCCTAAAGCTAGTGCAAAATGAATGAGGTGATAATAAAGGCACTAATGAATTGTTATTGTACTAAGGGCAGTACATTAAGGGTCATTGAAGCACNNNNNNNNNNNNCGTGCTTCTGAGGTTACTTCGAACCAGAGACCTTTAAAATCTGTAGGTGACGGTTCGGTCTGTATGACATGTAGCATGACTGATGTTTGTGGGTGTTAACATTGATCATATCCATAGAAGAAAGGAATGACCACTTTCTCCCTG
>D01-LOCUS34029-290
GCAGATGGTCCCAAGTAGTGTCCCGGGTGATTTCGTTTTGGGGAGGGCTGGGGGGCTGAAGAGGGGTTTTAAAGTTAAAGGAGAACTCCCGGAGCAGAGTTCTCCTTTAAGATTCATCAATCCCTTCATTTAATGTTTTTTTNNNNNNNNNNNNCTATAAACTCCTTTCTATGGAATATTCAGAAAACTAGRCATGAGATTAAATGACTATGACAGGATTATGTGCAGGGAGRGGTTATCAGTACCTGATTTGAAATATTACTATTGGGCTGCACTCAGGAAACGCCTTGCAAGCGGA
>D01-LOCUS34036-290
CTTACCACTTACAGGTGAAACAACAAACACACAGCCAAGGAGTATTTAGGTGCATTTGGGGCAACGAAGACAGTGCCTGAAATTGAGGTACTGTGGTTGTAACCCCCAATAATTTCAATGGGAGTTAAAGGGACAGTTCTTTNNNNNNNNNNNNGAGAAGAAAGAATGACAATGTAGCCTACACCATAGGGGCTGTGTAAACAATCAGTCACACCACAAAATAGGTGCAGCCAGGGAAGAAAATCAATCACTGAAAAGCAGTATTATTAAATAGCTTTAAAACTAAAAATAAGGGAAA
>D01-LOCUS34047-290
AattgaatctctctgtgaggccattcgtctgtggatgatatattgaggtagtggctgtttatataccttgCTCTTTAAGGAACAATTTCATTTTGTGTAGCTCAAATTGTACCCCATTGTCAGATATTATCCTTTTCGGCTCNNNNNNNNNNNNATGTTTGTTTGTTTTGTCTGGCTGCACGCTCAATGCACCATTGTACATGTGTTCTATGTCTTTATCTAATGCTGGCAACCAACATGTATACCGGACCAYGCGTTTTAAGGATTGAATACCATTGTGTGCTACATGCATCATTTC
>D01-LOCUS34176-290
TGAGTGGGGGCCGGCTGCTCGGTCCGGTACTGCGGGTGTCGCTCGTGGTGCGGCGGGTGCTGGGTACGAAGACACAGACGGGCGAGACCCTTATCTCTAGCCCTTGTGCATTGCCTGCCTGCTCGGGCTACTGCTCGAATGNNNNNNNNNNNNNTTCTGTCTGTAAATAAGAGTGGTTTATTTTTTGCAAGATTGGCTCTGACCATCTTTTTAAGTACTTTTGGTGTGTTGGCTATTAAAAGCTCAACGATCCCTGTTATTCAAGTGGAGTTATCCTAGCAGTGTAGGGACCAGGGCA
>D01-LOCUS34197-290
TTGTGGAGGGAGTCACCACTGGAGATTGTCTTCCGAAACCCTGGATTGAAACTTGTAGTTCCGACAAGCTTTTTTGCAAAGTTACAGACTTCCATCTCCCCTCATCTTGTCCTTGTCTAAGTTCATCCAATATTCAGTTGATNNNNNNNNNNNNGTTGCCGGTGCCGCCGCCAGAAGGAGACAAGATGTAGGTTTCCAAGGTGTCAGGGAATCCCTGGGTCAGTCGAATCTGCAAGACATTAAGGGTAAGTTACTCCCTAGCGTTTAGTATTTACCTTCTTATTTTCCTTCATCTCAG
>D01-LOCUS34312-290
TAGTCTTACAGAAGGCGCATCAATTCTCTGCAGAAATGTTTCGTTCGACAAATAAGAAAGCAATTTTTGTTTGCCTCCAGCACTCAGGAACTAAGATCTCAAAGTGACGCAAATTCATTTTTGTTGACAATGTGAAAATAATNNNNNNNNNNNNAACAGATGCCAGATGAATGACAAGTGAGAATGACTTGAAGTGCTCTCACTGCAGGAGAGGGAAATCAGAGACAGACATTCACAGCAGTGTGTGAGTTCAATTGGCTGATTCATGCAGTGATCAGGCTGGGAAACATTCTGTCCT
>D01-LOCUS34399-290
GGAGTATGATAATGAGCCACTTATAGCAATTATTTAATTGACCTAACCTTCAAACTGTTTTGAAAAGGGCACTCTAGTGTTCTCATAGTTGACATGTTGTGAAGTGCTTAGCTTGTCATCCTGTGGTTGTGAGCTGACTACANNNNNNNNNNNNGCACTGTGATTGCCTTTGTACTAGTCTGTGATCCTTAGGTGCCCTAATCACCATGTACTTTATACCAATGCAGTGGGAGCTCAACTCCTGCTGTACTGCCAGTTAATCCCAGAATAGCAGCAATTGTATTTCTCCTAGCAAGGA
>D01-LOCUS34415-290
ATAAAGTTTTAGTAGTGAAAGTGGTGATTGGGCCCCTTTGATTGTTACCATAGACTGGCCAGGAAAGCCACCCTACTTTAAACAAACGTTGAAGAACTGAGRGGGTTTTGCTGAACAGTCTGCAAATTGTGCAAAATTGTATNNNNNNNNNNNNTGTGTGTGTGTGTGCGAGCGCACAAGCGTGCTTGCACACCTGCCTAAGGACTGCTGTAAAATGGCAGTCCAGAACATGGACTTCTGCTGAACATCCTATTTTTGCAATAATTAGTAAATAGTTTAATAACACTTAAATACGTAT
>D04-LOCUS34493-290
CTGTGCCTGCATAGGGGCCCTCAAGCGCAACGTGCGGGGCCAGGAAAGGGATATTCTGGCCCCCCCACGTTGCACCAGTGGAAAGGAGGGGCACCCACTGGAGACAGCCCCCACCCCTCCGGAGATGGGGGCTGCCTCCAANNNNNNNNNNNNNACCCGCATCATGGCCTCGGGGCTTTGAATAGCCCAGAGGCACTGTGAGTGCAGGACGTGCAGAGGCGCGTCCTGCACTCATGAGTGGGCCGCAGTTAGTGCGGCCCGCTCAGAATCAGGGCCACTGATTATTATAGGACTCCTA
>D01-LOCUS34525-290
CACCATACTTGGAAAGGTGTTGMTGAATGACAGATGAGCGTGTTGACGTCTGGCATACACAGATTAGTTTAACAGTCTAACACAGTTATACCCTCCTAATGAGGACGTCAATTTAATTATTATTTCCCTACTTAGGCCCAGCNNNNNNNNNNNNTGTGTATACAGGGAATTACGTGATGTTTAGACTTGTGAAAGTCAGGCAGTGTGCCTCCGTCATTGGACAAACCCACARCACTACAATGCCTCCTCAATGACAGTCCTGCCCTATATGAAACCTATCTAGGATAAGGTTTCTGAG
>D01-LOCUS34527-290
GTGAATCTCACCAATAAAAGCAGAATAGCCGGAGAATAGATCCCATTGAGAATCCAAAATGGCCATTTCCCAAAAAGATCCTCTAAAAGCTCCTACTGTAGTTAACTTTGTATGGGGATGCTAGGCCATGCAAAGACAAATNNNNNNNNNNNNNGCTTTTTTAGAAAATTTTCGATTAGTATAGAAATCAGTAACCTTCAAATTGGGGAATTTCTCAGCAAACAACATATCGTCTGGTAACAAGTTCTGGTCGAACAAGAAAAGGTTAAAATCACCACAGACTAAGATACCATCTGAA
>D01-LOCUS34567-290
TGCTTTATCTGATTCTGCCCGAGAGGCTCGCCACCTGCGCTCCAGCCAGCGGCCCTCATTTCTGAGCTGGTGGATCTGATCATTGAACCAGGCCCCATGCTGTAATTTCTGGATTGAGATCCACTTGCCTTTTTTTGGAGCCNNNNNNNNNNNNGCATGGTGGTCAGACCTGGATAGCGGCATCTGAGACAGATTTTGCACCGCCAGTCCTGCAGGTATGACCAGATCCAATTGCTTGCCTAGTTTGTGCGTCGCAGCCGAGGCCAACGGTGCCAAGGACAGGTCATTCAGAATTGAG
>D01-LOCUS34637-290
TGGACTTGGAAGGCCTGTCACAAGGTTGGCAACCGTGACCTCCGTACCTGGTTCAACTTTCCGTCCAGGTCCATACTGACACGCCTTGGCCACACTGTTAAATTGGTTCTGCCTAGGTAGACCAAGGTGAGGAAAGGAGGTCNNNNNNNNNNNNCACATCGCACCGGACATACATTGAGACCAAACTTTTGATTAGCGTGCTGTCTGGCATTTCAATCCTGATGAKAATGGTTCATGGAGACTTTTCTAATGAAATTAATTTAACCMTTTCAGAGCTAATAGTCAGGATGAGTTGAAT
>D01-LOCUS34702-290
ACCACTCCCAACCAATCACCATATTTAGACCGTCGCTTTTTACCCAAGAAAAGAAGCTTAGCTTTCACTAAGTCAGCAACATTGAAGTGTGAGGCACGTACGGAGTTCTTTTTGTTATAGTAAGTAACCATAAAATCCTGGTNNNNNNNNNNNNTAACCCCAAAACAGACCCTTAAAGTCTGGTCTACAGAGACTTTATTTGCAAGAGCCAACTCTACCGCACTTTAGATAATGCCATGTACACGCTCAACTTGACCATTCATACGGGGTGAATATAAAGGGATCCGTACATGAGTGA
>D07-LOCUS34784-290
CAGCTAATAGATGTATATGATGGTGCCCCTGAGTAGACTCCTGTGTTCCCCCACCAAAATGCGATTGCTGGAGACGCCACTGTGCAATAAGGGACACAAATCAATGGCTGAAAATTTGCGTTTACAATAAACATGCATACAANNNNNNNNNNNNTCCCCTCCAGATTTGTGTCTTTTGAGGGTGAACATGTAATGAGAGGGATGGATCCTTAGGAATGAACTTTATACTGGGTCACAATCATTTACTATAACTCATGTGGATGTGATCTTTACCTGAGGCCTGGCAACGCCGGGTGTA
>D07-LOCUS34804-290
AACCCTATGTGCCAGCCAGGGCCCTTAGATCTGGTGCTCAAATCCGCCTGGCCTCCGGCCGATTCAAGCGCTCACGTCTTGGTGGCCGCCTATTTTCAAACATCACGGCAGGCTGGTGGAATCTCCTCCCTGTGGCATTACNNNNNNNNNNNNTATTTTTCAGCGCCTTGACGCCCACGGGCTTAGGCGCTTTAGAAATTGGTTAATGTAATGTAATGTAATGCAGCAACATTCAAGAGAACAAAGCACAATTTCACAAAACCACCGGACATAATGGGGGTCAGTGAAGATTTTATTT
>D01-LOCUS34836-290
GCCTAAGATTAAATATTCCCTCAGCTATAATGCAAACGCCAGAAGAAAGTTTGTGTCTGTAAGTCCTGATTCCRACAATTCGTTAGCAGCGAGCTCATGTCACAGTTGTGCATCTTTTGAGGATATTCAGCAGGGACAGTCGNNNNNNNNNNNNTATACTCTCAAGGCTTTTATGCAAAATCCTGTTTACATGCTCCATTAACGCCATGTGCGACCGACATGGAGAACCATATGAGTATCAGTTAGTTGAACTCACATCGACATGTCTAAAATCTATGCTATTATATCTTACAAAGCA
>D07-LOCUS34853-290
GTGCCAACAGCTTGCTACAGTGCCAGCAATCTGAAAGTGGGTGCTGAGGCCCCAGAAATTTCAAGCAGAGTGAATGGGTGCCAGACCAGCTAAAGGAGTGACGACAAGAGGCACAGGTTTTGAAACCTGATGACATTTGACTNNNNNNNNNNNNATGGCACTTATTATCTGAGACTGACTTCTTGCAAAGCATGTTCCAGGCCAGCGCGAGGTTGCGCCGGACTTCCCAGTATAGGGGAAAAGGAACAGGATGTAAGAGAAAGTAAAAAATATCAAAAGGATGTACAGTATAGACAGT
>D07-LOCUS34866-290
GCCAGGCCACACCAAGTTCTTTAAGCTGGACCAGGCAAGCGACTGAGAGCCACACCAGCTCACTCCTTGCTCAGGTAACATGGTTGGATTTCCTGAGTCCATAGCAGAGCCGCACTACCCGATTTTACCCTCTCTGGAGCTTNNNNNNNNNNNNGTACCCAGcaggagggatggggaagtccttcttggcccatgcccctcgtctctggaatgagctgccgctgaacttgagggcactcccaagcttagtggatattagaaaacagctcaaaacacaacttttCCAGACATATTAACT
>D07-LOCUS34890-290
TCGGCCTTCCAGATGGTGTGACTCCACCCCCACCTCATGGAGGCGATGAAAGTGTGTACTTGGAATAGGCCATTCCGGGTTAAGACTTACCTCCAGCACCACCGTGCCCTTTCTATCCCCAGACTTGACCACCCAGGTTTTTNNNNNNNNNNNNCATTGCAGGCACCCATAGCTTCCCTCTTCCCACCTCTTAACAGCCTCATTAAGAGCCATGATCATCCTTAGCTGTCCGTCCTTTGCTGTTCCGGCCACCTGGGCAGGACGCCCTGGCACCGGTCCTTTAATACTGCTTTCTACC
>D07-LOCUS34897-290
GTTTGTGTCTTTTTGTCGTTGTCGTCTGATTTGTTTATCTTCCATATTAGTTAGGTGTCGTCGGCGTAATTGTATGTTGTTAAGTTgtgttttctgatgatgtctccaagtggttttatgtaaatattgaagaggaatggggNNNNNNNNNNNNTGGCGCTATGAGATTTGCATGTTGAATGTCAATTGCACGGCTGCCACTTAGTTTAGACTGGCGACGCTGGCCAGAACAATATTAAAGCAACATCATTAAAGCGGCGCTGATTGTCTCTGTTTAGTGTACAATTTTGAATTGATA
>D07-LOCUS34899-290
TTTTATCTGCTAAGAACTCCATGTCTAAATAGTGCTAGATTAATTGACACCAGGGTGAGAAAGTGTTGCTGGCAAACAAACTGAACAAGATCCCCAAGATGGGTCCCCTTGCTCAAATCAGGCCTTTAGGCTCATATTTTATNNNNNNNNNNNNGGATGTCAGTGAGAACCACAAAGTCAGTGTGGATAGCATGGGGCTGTTGTTGAACTAGGATACAGAAGAACCACGAACCAATAGGAAGGTTTTCTAGGATTTTGCAGTCAATGTAAGCAGCTGGAGTAGATATCAATGCACTTT
>D07-LOCUS34905-290
ATATTGAGATCACTAGCCAGTAACATAAACAATGTGATAAATATGTCTGTCATGAATGAGGACGTACCAATCCAACTTAAACATACGATTATCTCCTCAAACTACCCAGCAAATTACTGGCCTATTTCAAAACTTCCCATCNNNNNNNNNNNNNTCACTCATGCAATTCTGCTCAAAAGTTTAAACAAATCAATGGGGGTATCAGGAAGCACCTTAAATTGGATTTAATCATTTTTGAATGTTTGTAAACAGAAAGTTAAAATGGGATTTGATTGTGCTTTTAGGAACGCACAGTGTA
>D07-LOCUS34909-290
ATTGCTAAAAATATTCACAATCCTGTGTCTGGATTCCTGGCAAGCTTCCATCTCCCAGAAGAGGTGTCAAACCTGCCCCTCTGCATTCTCACTTCTCTCTCTACTTTACTGCTGGAACTCAGAAGCAGTGTTGCCAGCTCCNNNNNNNNNNNNNAGCACTCACAGATGAGGTCTGGAGCCTAGGAAACTGTTCTGCGCCGCACAACTAAGACATATTCAAAACAACACCATCATGTTTGAAGATTTCACAAAGAAAATGGGCAAATGAAAGGCAAATCAAGCAGGGGCCACTCAGTTG
>D07-LOCUS34918-290
TATGAACCCATTATGCTAATAGACCATTTGTTATGCGAGATAGATATTGTGGCAGAACAATATATCCAGTCTTCCTCTCTTCTCCCATGTGGGTTGCACTCACTTGGAAAGTTCTAGGCAGTTAAAGATTGACCAAACAGTGNNNNNNNNNNNNAAAACTGACTGTACAATAATTCAAGTTCAAGCCAACGTTATGATTGTCAATATATTTAGAAAAATAGCTGTGTGACATGTTTTTGTGCATAAAAAAGGAATGTGGATCAGTACAGAGAAAAAATGGAGGAATAATATATATGGG
>D07-LOCUS34920-290
AATAATATACAYGGTTCTTGCCCAATCAGGTGTGCGGCCATGTATGGGGGTGTTTAACGCCTGGGCTGTACGCCAGCCAGTAGCTAGCATACAGCCCAGAAGCCAGACATTGTTCACTTCCGTGCTAAATATCAACAAGGATNNNNNNNNNNNNAATATTTACATATATACATGAGTTTTTGAATTTTCCGTGAAAAGCACACCCGTTAGTCTAAATGGCTAATCTTGAAAAAACATTATTCAAAATCCATTGAAACACCCAACACGGCATGTTTCTTCCTAATCACAACAMAGTACA
>D07-LOCUS34923-290
CCAGTATGACTCACAGGGGTGAGAGTAGCGTCACCCCTGCGAATCATGCAGCATCTGGCACATGATCCAGCGCTGAATCTGGTGCTAGGTCATGCGCCAGATTAATTTGTTGCACTGAGGTTTGTGCTGGCCTCAGGGCAANNNNNNNNNNNNNTACTCGGTCTTTAWATCCTCTCTGATAGCTCACACTTTGTCATGAAAGAAATCCGCTATTCTGCCAAAAACCTCGGGCAAACCCTATTGTGTCTAGCTTTCCGGCAGAGAGTTTCAATGGTCATTACCATCCTCACCTACAGAA
>D07-LOCUS34942-290
TCTATCCGAGGCAGCAACCAGCACGTCRTCAGGAGAGATTGCAATCTTTGGTGGCAGAAATGCGGAGTATCCACAATTTAGGTAGATGACTCTGGTTTGCCATTATGATCATGTGGGTAAGGGGTAGCTTGAGACTACAGAGNNNNNNNNNNNNCCTACACCATTAGAGGCCTTGCCTCTGCAGTCTTTGTTTTGCACCTGAGTACTGAGATTTTAAACTGATGCACCGCTCTKGGCACGTATACCAGTCTGTTCCAATAAAACAGYGGCGGAGCATATGCTGCTTCTAAGTCATGCA
>D07-LOCUS34978-290
CATCAGTGATCTCAATGGGAGGAGAATTGGGAGATGTGGAGGTTGAGAAGGAATGGTGTTGGAAAATGTTGATAAATGTTCTGTTGAAATGGAAGTTATTAGTTATTGTTAAACTGGTTGGGGAATGGGGAAAAGGTACCATNNNNNNNNNNNNTACTGTTCTAAACGTAGAGCTGACATTATGCTTCTGCAAGAGACGCATCTGTCTCTTGCAGAAGCATAGCATCGAAGCATCTGTCTCTTGTGCCGTGTTCTAACACGGCACAATAAAATATTCACAATAGAAGGTTATACATCA
>D07-LOCUS34982-290
CCGGTGTGTGTCTGGCAGTAAAATGGATGGAAAACTTTAAGCATAATACGAGGTGTCATGACAGAGACAATATCCATGGACGTTTAGCTGTTTGATTGTTAACCACCTCGACTACCCCCATATTGTCTACCCCCTTCTTGTCNNNNNNNNNNNNGTGACCACTCCATTGACCCACTCACTATCAACAAAGTCTTTGAGATCATTCAGGCATGGATGGCCGAACACCACCTCAGCCTGAATGATGGCAAAACTTAAATACTAATTGTCGGCACCCCCACCAAACTTAAAGCCCTCCCAA
>D07-LOCUS34985-290
TGTATGAGAGGACTTACAAAGGGGTGAAGATAGCTTGGATCAATATTTTTGTAGAGTAGTTGATAAAGATCAGATCTGGTTCCATGCAGCACCAGAGTAGACAACAAAAACAAGTATTATAGTGGGAGTAACTGAAACATGNNNNNNNNNNNNTTATTGAAGATTTTAAAGGAATAAGCATGTCAATAACAGATACAAATTGGGGTATAAAAGAAAAGACTAGAATGGCATTGGAAAATTGCAATAATATCAAGCAATATGTGGCATCGGATGTTGATTGGAACATCAGATTGCAATA
>D07-LOCUS34987-290
ACCATTCACAGAACACAAACACACCATATGTGTAGAATTGTACACCCCTCAGGTTCTGGGATATCTGAAGGGTATGGGGAGGTCAGCGTGAACCTGGAGCGTGATGAGGCTACCTGTGTGTGATGAACCAGCCTGATGGGGNNNNNNNNNNNNTTGAGAATAAAATAGGTCTGCAGCATATCACATTAAAATGCCCCTTGATTCCTCGTCCACCTCCTCGTGCCAGGATGCCTTCTGGTCACAGCGCCCTCGACAAATACGTGTCACATAATTTAACCCTTGCATCCCTCACTCAGGA
>D07-LOCUS34989-290
CTCGGTACACACAGGAGGCCCTGGACTAGGTCGCTCAGGCTTCCAAAGAAGAGTTGCTGGAGTTTTTGCACAGAAGACACGGTGAAGTCGACTCCAGACCCTGGACTGTGGCCTCGAGTGGGTAAGGCAGAACTTGGAGCCTNNNNNNNNNNNNTGGGGGTTTCACCTAGGAAGAGGAGGAAGAAGTCATCGCAGTTCTAGCCCAGCGCCGAGGTCAACGGGTCCGTCAAGAGTGCAGTCTTGGGCAGGAGAATCTGACGCAGTAGCGTACTCCTTCCCGGTAGGAGACCCAGGACTG
>D07-LOCUS35000-290
AAGGGTACTGATCAGACTAGCAGATCAAGTGAGGTCTCTTTAAAAGAAGCCGTCACTGATACTAAGACAGATGAAAATGCCTTAGAAGGTGTTCCCAGACTAGCTGTGTGTGTAGAAGGCAGTTCTCAGAAAACCTGTCTGCNNNNNNNNNNNNGTGGAAGCAATCGGAATCCAGTAAGTTTCTTTATTGAATTTTTCAAACAGTCTTACATTTTGTTTTATGTTTCAGAAGCATTGGAGTAGAAATACATGATTAACTTATGAAATACTGATCAATAAAGAAAGTGTTTTAACATAA
>D07-LOCUS35025-290
TCTTTTGGTAAGTGGGTCGGGATCAGGGCTTATTATTTTTTATGTTTTTAAGTCGGGTGGGGATTAAGAAGAGGTACAGGTTAGGCCGTACTATAGGAGGTGTGGGGGGTTTTCCCCTTCCTATATTGAACAAGCATTAGGANNNNNNNNNNNNGGGGGCCACCTCATGCACCTTCCATCCCTTGCACGACCCTTCACAGCTAGGATTAGCTTAGGGTGTCTGTGTGAGCATTTTTTCCCTTAACCATGTGTAAAATGCTCAGGTGCGTGTGTTTTTGACCATGTTTAAACGTGTGAG
>D01-LOCUS35032-290
TTCTCAGCTTTTGTTTTCAGAATGACAGTTACATTCCCATTGTTCCCTTAAAGGGACAGTTCAGTCCACTATTTTAATTATTTCCTTTAAGTGTTCTTAGTCATCTGAATGCAATTCCGCTTGTTTTTAGTTTTAAAGCGGTNNNNNNNNNNNNTCAAGTACTAAAAACTTGTAGTAGTATAAAATAGCTATAAAAGTAAACACAAGTGGAATTGCATTCAGACGACTAAGAACACTTAAAATTAAAAATAAAAGTGGTGGACTGAACTGTCCCTTTAACCGTTCTTATTTGATTGAA
>D07-LOCUS35049-290
CACCACCGTCACTAGTTTGTAAATTAAGTGTTGTGAACACATCCCCCCACAGCACCTCCGAAAAGGGAATACTCAGGAAAAAAACTGTTAGGCCTGGTCGTGCAAGCGACGATAGTCCGCTGCCCCCCAACATCTAGTCACNNNNNNNNNNNNNATTCCCCACTCACCTATCTCTTTGAAGTGCCAAATCTTGAACCTAGGACTGCTGTCCACCAACTCTCCCCTAAGGGGGAGGACAGGAACACAAGACACAGGACAACACAGAAACAAACAAGGCGCTAAAGTGCAGCTTGCACTT
>D07-LOCUS35077-290
GATTGTGTGGACGATTTACGGACCATGTTTTGGGGGGTTTTAATGTGTTTGCGGCATAAAATAGTATATTTTATCTTCTGCCGCATAATCAGAGCTTTCAGTCAGAAGAAATGCCATTAGCTTCAATAGTTCAAAAGTTAATNNNNNNNNNNNNGGGAAAAAAAAGCAACAATGTAGCTTTCACCATGGGGACTGTGCAAACAATGAGTACTACCACAAAATGGATGCAGCCAGGGAAAAAAATCAAGCACCAAAAACCTTTATTATTAAACAGCTTTAAAACGTAAAACAAGTGGAA
>D07-LOCUS35085-290
TCTCAGCCCTCGCCACATTGAGCTTGCAGATTCAAAGCCTGGTTCATCCGCTAATGGCCTTCTTTTTGGTCTGGAGTTTATCAAAGTACTCGGCAAATATGTACATTGTTTTCAATCACTGGAGAAATCCAAACAATTGATTNNNNNNNNNNNNAAGGGATCAAACCTCCTCCAGGTGGGTGCCAGTTATATTCTAACTTCAATTGTGGGCGAAAGGGTGAAACATTTCATAAAGCAATGGTTGATTGTACAGTATCAAGCGATACTTGGGTGTTACAGGCCTGTTCTGGCCTACTAT
>D07-LOCUS35115-290
CACGCAAACATAGGAGGAATCTGAAAAAATTGCTCCTAAATGTTTTCTGTTCGCTGTACATTGGTGGGCAGGCACCTGTTGGTGTTCCTAGATCTCCCGCCAATGTCACTTGCAGCTTCCATCTCTGTCAGGCTGCCAGTAGNNNNNNNNNNNNCATTTCAGTTCATCAATCACAGTCTCATCTCTGGGATTTCTTGTGCACGCTAACATTTGTAACAGAGTGGTAATGTCAAAGATTCCCATCAAACAAGGAGGAAGCTCAGGGCTCTCATTATTCTGAAGTGCTTCCGCTGTCAGA
>D01-LOCUS35117-290
CCGCATAGATCATGACTGTACCATAGAACGACAACATTGATGAGTTTGGCTATGTTAGTGTTTTTCCATTGGTCATGTCCTCATATCTGCCCGTACTGTTGAGAGAAGGGTGGCTTGGCACWGCAGTGTAGATAATTATCTANNNNNNNNNNNNATCTCTTATTGGCCTATCATTGTGGACACCCTTATTGGTAGTCTAGAAATATCTTCTTTTAGCACTGGCCTTTTCTAGACTCTTACCTTTGGAGACCTGTACATGGAGAAAGCCATAGGGCCGGATTCTTGTTGTTTTATTCGC
>D07-LOCUS35154-290
TTTTAAACTAAAACAATTGGATCTATGGTGAAATGTTTAGCCTTAGATGTATGTTGTGTGCCATATTCGTGTGTTTTGTTTTGTATCGATATCTTGTTATGGCTGTAATGGTCAAAGATTTTTTTTGGAGATCTCCTTGTCTNNNNNNNNNNNNATTAGTTTCATTCTTGAAAGATTTGGGAGTTTTATCACTCATTCGTTTCCTAAATTATTCTAAGAAACTTCTGAATTAGTCTTTTTCTCAGTACGTTATGTACTTAGACACGTAAGATTTTAAAGGCAACTTTGGCCTTTAAAA
>D07-LOCUS35156-290
TGTCTTCTTCCCCTCCAGTTGAACACATGATGCCACTGCAGCTTGCGGGCATGGCTCAGCGGATATGGCCTAGAAAGAAGCGAGAATGACTGTCAGGGCTGAGTGGACGAGATATCAATCAATCAATCACAATGTATTTGTNNNNNNNNNNNNTATACAGACTGAAAGAAATAACACATGGGACAGATTTYGATTTCCTGAACCTCAGTGATTTCAGGGTTTCTGTCTCGAGGAGGTGGATCTTGACAGCTCTTTTAAATGATGGAAAACAGGGATCATGCCTTATTTTGGTGGGAAG
>D07-LOCUS35186-290
CATTTAAAGCCCAGCCAGAGAGGGAGGTCAGCCTAAATGGCCTGGCAACCATAATCTGCCATTTAATTCCATGTYTCAGCTCAGGCCGGCTCCGTTTCACGCCTCCTTGCTCGCTGCGCCGCCTGAACCTTTGCAGTAATGANNNNNNNNNNNNAGCTCTAATTGAAGCATCCAGGGCCTGCTTGGTAACAGCGCCTCTGAGTTCAGCGAGGCCTATCTACCCTGAAACAAATGAGGCACGAATACTCCACCAAGTGCACTTGGGGAGCAAGGTTTGACCTTCCCCCTGATGGAGTAA
>D07-LOCUS35203-290
AGGTTTCCATCTCAAGCTGCTTTTTTCCTCTCTAGATTTTGCAGGTTTTATTTCCTGCTTTTTAAATCTCAGCTGTATAACTGTGACATAATGAGAGGTTGGCTAATTTGTGCATCTTAAAATATCTGACAGGAAGTGATAANNNNNNNNNNNNTAATAAAGATATTACTGTTTTCACATTGAATGCTCTTTACAAAAAATTAAATCTGTATCTGTACCTGCTTTCTACTTAGTGGTATAAAATGTGCACCTCAGTGGTGTAAAATGGGCAGTTATTACAATAGCCCTGTCTGTTGCA
>D07-LOCUS35216-290
AGTCCCCCGAACATGCTTTCCTCTTCATTTACTTCACCAGTTTCACACACACTTTTAGCGACTGTTAACAGCAAGCCCAATGCACACTGCTATATTGTGCTATACTTTCTAGCACGCAAGTGCTCATGGAGGCTGACCCAGTNNNNNNNNNNNNNAATGTGGCTTCTTCCTTAATCCCAATGACAGGCTTGCCTATCAAAGCCAATTCAGacactacatggtttttatacacatgaccaaaatagcccacacaagccatgtccgagaaagtactcttcacagctttagagGAATTAAA
>D07-LOCUS35240-290
AACAGACGTGAATCCAGGTATAATTGCATAGATGGATAGTGTTTAGATTGAAAGTGAGTGTTTAGATTGAAAGTGAGTATATCAACAGACGTATGACCTGGGTTACTCAATAGGTCGAATTTCTACTCAAAGCTATTTGGANNNNNNNNNNNNNGATTGCGTCAGCAGTTTTCATTTTGTAAAAGTGAACATAATAAATGGCAAAAGTACTCATGAGAAATAAAAAACTGGTATGGTGTAATAGGAGATAACCTTAGTGTGACAGTTAGTGAAGGCTGTCTCCAAGAGCTCACACACT
>D07-LOCUS35252-290
AATTTGCAGTTTAACCAATAAACATTTTTAACTACATATAACTCAATATAGATAAAATAATAGATAAAATCGCCTACTTACAACTACAGAAATATGTGAAACAAAACAATCTACTTGGGAGATTTCAGTCGGGCTTTAGACCNNNNNNNNNNNNGAGTAATCGCACTTCATCTATTGTCCTCGACCAATTCAAGTCTTTTCCAACAATCATTAAAAAAGGGGTATCTCAGGGAGCCTGTCTCTCGCCGCTTTTGTTTAACCTGTACGTAAAACCATTACACGATCTGCTGGTTTCAAA
>D03-LOCUS35262-290
AATGGGTATGCATAGTTTGAGTGAGGGCCTAGCAATTTGCTCACCAGGCTTGGTGAGCGAATCTCTAGGCCTTAGAGATTCTGTAACGAGCAACATCCATAGGCTGTCACCAATCAGAGAATCTCGAATTTGAGAATGTCTNNNNNNNNNNNNNGTTAGGTTTTTGTACTCTACCAATATTGGCTATTCTGAATCTGCTCCTTCTCCAGGTCAGACAGAATGTCCCATATTGGAAATTTATACATAGATATCACCTCCATTTATGATACTGTGAAAGAATTGTTTACAACTGAATCTC
>D07-LOCUS35266-290
TTCTGGAGTGACCAGGTGTTTAGCAGTATGCAGTTTAAGGTATTTGGCAGCGGGGAGTTTCTTTGCAGTTTGGAAGGGACAGATAAACTGTGATTAAAAGCATTACTGGCAGGGATCTCTAGTAAATCAGGGGAGCTATTGNNNNNNNNNNNNAATGGAATAAGAGGGGATAATGGGAGACGAATCTGAGCAATCAGGGATGGGGCTAGAAGTAACCTCATCACCCTTCAGAGAAAGGGAATGAGGAGATTCTGAAGATATAATATGTTTGTGTACTCGCGCACTGCATCATGGTTTG
>D07-LOCUS35271-290
AGTTACATGCAATAAATCATTGGAGTCCATGTAAGATACACTTCAATAGGCATAAAAGAAAAATTTGTGTTTGTCATGTACCTTTAACAATACCAAATGTAATCCTGCCTGTGTAAATTAGGCACGGGATTAATCTGCAACNNNNNNNNNNNNCTTCCTCATGGGAAGAGCACCTGCGGGAGAAAGGGGGTTAGTGACATCCTAAGCTGGGCCCCATGGAGCTCCTAGTTGTGAGAGATAATACGCTGCGCAGATGTACTAGTGCCTCTCACAATAGATAGGGAGTGTGGGTTTGACT
>D03-LOCUS35300-290
CCCTGTTCAGAGCCGTGGGCTCGGCCGCACATGAACCAACAAAGACCTGGGCCTGTTATTTAGGAAAGAACTAACCCAATTTGCGGCGTTCTCTGAAAAGGCAAAGTTGTCTAAGAGTCTATTGAATAGTAAGGTGTGATCNNNNNNNNNNNNNRGCGCAATAAATTGTGCCTCAATGCCACCAAAACCGAGCTCTTGGTGGTGGGATCAGGACAGGGATTAAGAGCTCCGGACATTCCATGTCCCCCTTCTTGGGGACCCATGCCTCCCCCTGTCCTGAAGACCAGGAACCTAGGAG
>D07-LOCUS35307-290
AGTCAGGGTACCCCAGAACACGCTGACAAGGCCTATTTCCTAAACAACTTGTAAGCTGAGGGCACACAAAATAACTGGGGGACGGCTAGTACAGGGGAACACAGAGCAGAGCGAGTCAGTGACACAGTTTACATGAAGTACANNNNNNNNNNNNTGGAGGAATTGAAGGGGCTCAAGCCTTTTATGGAGCAAACTAACCAACACCTCCAGACCATAGAAGAAAGATGGTCCACCTGGGAGGCTAAGATTGAATCGAACACCTCTCGCATCACTAATTTAGACTCAGCCTTAGATGAAA
>D07-LOCUS35325-290
ATGAGATACATGTGTTGTAGAACTGACAGTCTCACGCCCAGTCAGAGCCTCCGAAAGGCCCCTAGTGCTGGGGAGAGTCAATCCTAAAATAGGTAAGGTCTGCCAAGAGGATATTAGGGCCCAGTTTTATGTCCAGTGTCTTNNNNNNNNNNNNTAAATCACATGCTKGGSCAGTGCCCAYGGAACCCCAATGGGGCTGGGGAGGATCCAGTCACACCCTGCTGGCAGTATGGATGAGCTAGTGTTAGCTGGGTRTAAGGTTTKTGGCCTTGATTTTGCCTTAAGTGKTAAAACTTGA
>D07-LOCUS35360-290
GCACGGCTTGCGCAATGAGATTTTCTTGCTGCAACTGTACCACCTAATAGCGTACAGCTACAGCAGGGCCCAAGATTCGATGGGGCTGGTGCGCAGTCGGCCGTGCTGCCAGCAAATTTGCTGGCCACCGCGGCGCGGCTGNNNNNNNNNNNNGAAAGTAAAGTAAAAGCAGTCTCTAATGATCCCTACAAAAAACCTTTGCCTTTCTATATTGAAAATAAATGTTGAAAAACATTCCGTTCTTTTACTAATATTCTTCTTGCACCTCCGTCAACATGAAAATTAGAAATATTTTTGT
>D07-LOCUS35417-290
CTCTGTRCTTGTAGGAGCTGTAGTCCCAGTTGTATTGCCCAGAGGGCTAATACTTCCTGGTCCTGCAGTCGCTGTTGCCGGTTCGACATCCTGGAAGCAACTGAGCTCTCCCCTGTGTTAGCCTTGCCTTTGATAGGCAGCCNNNNNNNNNNNNCTGTTGGTAGCCCTGTTACTGACAGTTTTACCAACATTTGCGGAACTCGTAATCAGCACCGAAGTCATTGTTCATCCAACTCCAACCATCATAAAAACACTTATTTGTCCATGTCTCATGAAAACATAATATCAAAGGCAAACA
>D07-LOCUS35433-290
ACTGTCAAGAAGCGTGCGTCTATTGTTTGATCAGTTTATGAAGAACCAAATCCAATCTGCTGCTGTTCCCTGCTTCAGAGAGCCTCTTTGCCTGTTACTCAACGGCGAATGTTGCTCTAATGTTTATAACAGCTGAACCACTNNNNNNNNNNNNaacaaaaacacaataccacaacacacgacaatcagataaagagacaacagaaaacagTATCAGGCCTTTAGGTCTTAAAGAGCCAGGTCTTAAGCTGTTACTTAAAAAGACTCAGATCATGAAGTTCTTGTATGGAGGATGGAA
>D07-LOCUS35438-290
TTGAAAGAGTCGTCTAAAACATAGTATTACCCTTTTCCTGATAGTTTGTTCATCAGACATCACACTTGCCCCAGCCACAATTTAATTAACTGAATGTGCTTACAGTTGTAGGTTCAATAGACTGTCAAATGTTTGTCATATTNNNNNNNNNNNNCACGCGGGGAACCTTTCCAACTTTAGCAAGTCGAGATTGGGCTATCACACGACAGTGTTCAAGTTGAGTATCCCAGACTTAAGCTTTCATATTTCAAAACCTACTCTTAATGAACAACTGCTTCGATGCAGTGGTCCTATTTGC
>D07-LOCUS35467-290
TGTTATGCTCTTGGCACTATAAATCCACAACCCCTGCATGGATTTGCACAAAACCAACACAGTAAAGGGCAAATTTGCCAAGAATTTATGTAGGCAAAGTTTAGCATGAATCGGCAAAAGACTTGCGGACTTACGCCGAAAANNNNNNNNNNNNTATGATCCTATGTTATTGACTGTGTGTGCATTCTAAAGCAAAAGCAAATAATATAGAAACAGGGCATTGTTTTTATATGGTAAACCATATATACCAAGATATAAAGCAGTGATAGAGATTCTCTGGTACAGTGGTACAGAAGGA
>D03-LOCUS35469-290
TTGTTACTTTTAATCCATCCAAGTCTATTAGGCACAGTCTGACAAATTCTTCTATTTCAAGTTCAATCTAGAAATGTTTTATAGGTAAAACTGCACAAAATGGGAATTTGTCCCTTGCTTTTAAAGATATTAGTTGAATTTNNNNNNNNNNNNNGTGAGGATTGTATCCTTTGCAGATGACATTGTCATTATCGATAAGACCAGGATTGGTCTTCAAAGAAAACTAGATAAATTGTCTAAATACACTAGGGACAATTCATTAAAAATCAATGTAGAAAAAACTAAGGCTATGTGCTTT
>D07-LOCUS35475-290
AGCCAGCTGCCATGAAAACTTTGCCCCACACTGTACTCACCGGGTTCAGGGAGGTTGCGCACCAGGGCACGTTATGGTGTGGGGTGCGGCAAGGCTGTGCCCCACTGCACGAATGCTGGTGCCGGGAGCCCCGGGACGAAANNNNNNNNNNNNGGGCTGGTGGTGTGGGCCTTTGGTACTGCTTAAGGGGACTCCCTGGCCTAATACTGCCTCTGGTTTGCTCGGTACATGCCCGGTCATGAAGTTCTGGGAGCCCAGGGGGAAGGAGATGTGTGCACGTCAGCTGCTGCCAGCTGAA
>D07-LOCUS35500-290
GCGGGACCGTTAGGTACATTACTGCTTGCGATTGGTGATACGCACCGCATTGGTACAGTACCGCCAACCGCGAGCGGTAGGGGTACCCAACCACATTTGTTGTCCCTTACCGTGCGGTAAGGGTCAACGAATGCGGTAGGGGNNNNNNNNNNNNGGAATTGCAGTACGTTAGATGGGAGGTGATCAATCCTTCAATTAATGTTTTTTTACTCTCTTTACTTAGCAGCAAACAAAAGTGACTGATCCTCTCCAGGGTAAAGTGGCAGTTTTTGGCTACCTGCATCACCTGCGCTTCCAT
>D07-LOCUS35530-290
TTGGTGATAGATCCTTGTCCAAGAATAGAATCTGCTATCTGCTGACTAGGAGTGGGAGCAGATGTTAATCACTCTCACCCTCCAGAAGTCAGTCCCTGGCCATATATGAGTAAAGTGAGAATGACCTCACCATCCCCTAGTCNNNNNNNNNNNNACAGCCCGTAGACAGCCAAGAGACAGCTGACTCTGCACCCAACTCCGAACCCGCCACCGCAGCCCGCTCCGCTCTTCATTACTTATCTGTCTGTCCAAATCTTCCCTCTGTTCCTGGTTTAGTGATGGTAGTGGGTATTTTTTC
>D07-LOCUS35573-290
CATTTCTCCGCGCCTTTCTTTTACGACACGCGATATCATGCCCGAAGCTTTGCAAGCAAATTACAGCGTTTGTTCACCGTGACTGCGGTTTTGCAATTACAGCGTGTTCCCTGTTTGCTCCTGGGGCTGATTCACATCCTTNNNNNNNNNNNNGGAAATGGGTCAGTGAAGGAGTAAAATTCCCACGTCAGAATAGAACCACAAACTCTGCATGAAAATTTGCTTGAATCTGCCCACCCCACCCCCGCCGACATCTAAAGCTTAATCCTTCCTTCCTCCACCTACCTCAACTGACTCT
>D07-LOCUS35580-290
AATAACATCAAGTGTTTGAGCAATTTGCAATCTTTATGTGCTTTATTAGATAATGGCCACTGACCGACGAAGTTCTGCATGACACAGAACAGCAGGTGGCAGAACCACATAATGATCATAGCACACTGTATGTCACTTGACTNNNNNNNNNNNNGTGCGGTGTGTCTGGCTGAGAGGGTGGTGAGAGAAGTCTCAGCAGGATAGGTGCTGTAGTACAACTTTGTAGGGATGCTCACACTCAAGCTTAAACTCCAGGTTGAATATATTTTGGGTTTCCTGTTTTAGGTGTTTATGGTTA
>D07-LOCUS35612-290
ATGCATTCTGATGGCGATCTGTTTCTCAACTCCTGCTGCTCCCAATACCGTGCTTCGAGCCGCCCGGWTTTCTATAGCAGCTTACCGTGACGATGCGAATACAGTTTGGGCTTCTTTCAGCCACTGCGCAAACTTCTGTCCGGTGGNNNNNNNNNNNNGAGAGCTACCAATTTTCACCAAAAAATGGTCACGAGCTACCAAACCTAGAAAAAAACGCAATTTGCAAGCATTATTGCWTATCTTTAACACAACATTTTTGAAAAACCTGAAAATGTGTTTTAAATATTAAGAAGTATTA
>D07-LOCUS35637-290
ACTCCTGCATGAGGTCGTTCAGCGGCTGAGGGCGTGGCAGAGATAGACTGACCGAGCTGAAGAGAACCTAGGGTTGGATCACTCTGAAGTGAAAGCTTCTCCCTTTGCCCGTCTGTGCTGCTGACCTGCGGATAAACAAACNNNNNNNNNNNNACCGACCGAATGCCTGATTCCCCTGCTGACTTCCCCACTGGCCATGTCACCGCTAGAAAAATCAGGCAGCGACACCACCAGCAGGCATGGCCACTGCCCGTTCAACCGTGGATTTTTTGGCGGTGGGCATGTGCACATGCCCAGA
>D07-LOCUS35710-290
ATGACGGCGAGTAGCTGGCGCTGCAGTGAGTGAGCGGAGACTAGAAGGATTCTGGAATGTTTAATAGGACCTGGTCTCTGAACCATAGAGTCGCTAATTAACATAAGACACTGCCACTAAAGAAAAAGTGGCAACATCTCTGNNNNNNNNNNNNNGGSAAGCAGTGCTCAATTACTTTTAATTCATCTTCACCTGGAAGACCAAGAGAGAAATCCCCCACCTTTCCAAGAGTTAATTTGGAAAGTCAGGAAACTGGAGGGGAGTTTAGCAGCGTTGTCAACTTATGCACGTCAAGTAC
>D07-LOCUS35729-290
GACTCCATCTGTCTTGGTCCATTCTTGCCTTGGATTTTTGCCATTGTTTATGTACAGCCCGACACTTGGTGCGGAGTGCCCTTAGATCGTCTGAGAACCAACGGTTCCTTATATGCTGCGGCTTCTTTTCCTGTCTTTGTTTNNNNNNNNNNNNTGTATGGCCCAATTTAGCATGGAAGTGGTCAATAGGAAATGGTCCGCCCAGTCATACTTATGCAGCTCTACTTCCGCCAGCTCTATGTTCTTCGAACAAATTATGTCCAGCTGGTTCCCAAGCTTGTGGGTCGCGCCTGAAGGT
>D03-LOCUS35730-290
ACCGGATTGGTGCAGACGCACTTTGTATACATAACTTCTAGATCTCTGCGTGGTTCCACATATTTGGCTGCTGAACAATACAGCATTTGCTTTTCCAGAAGCAGGGGAGACTGCTTCACCCTAACTCGTACACCTTTAAGCNNNNNNNNNNNNNGGGCTGAACCAAGGGACGATAAAAGGATACTTGGCAGCATTATCCAGATTCATGCAGTCACCAGACAAAAGATCATTCTTCAAAGTCCCTCTCCAAATCCTTCTGTTTTACACTAGGGTGCACACAAGAAGAGCGAAACACTGG
>D07-LOCUS35740-290
GAAGGAAGTGCATGAGATCATCTTGGACCACAAGCTACAGTTACTGGCACTTATGGAGACGTGGTTTCGGCTGGCTAATAACCCTATCAGAATTGATTTGTTACCTCAAGACTATGACATCTTGTCTAAAGCTCGGGAAGNNNNNNNNNNNNTTTTTAAGCACCTCCAGGTTGATTCTATGTGGAGACCTCAACCTCCATGTCAACAAGGAGGATGATAAGGCTGTAATGAAGTTCATCGACCTCATAGAAGCACAGCTCCTTGTTCCCTTACAGACTGGCCCTATCCATCGCCTTGG
>D07-LOCUS35812-290
ATTTTACGCCAAGTGCACTTGctcatcattgatgaagttagcatagtttcaaatctcatgttagcttatatacatcttcggatgcaagaAGTATTACGTTCACCTTCCAAAGCCTTGTATGGTGGGAAACATTTGGTTGTCTNNNNNNNNNNNNCAAATGCTGCAAGTAGTTCGGATTAGTCAATTGACTGATAATGTTAAGAAGACATTGCAGAGTCGTTTACTATCCAACTCATTCAGAAGCTCCAAGATGCTAATGTTCAATGTGTGACTCTCATGCCAACCATTGCTGACTGTG
>D07-LOCUS35816-290
TGAAAACCGGACTGAGCCACGTGCAGCAAATAGGGTAGCACCTCGTGTGCCTCTGACAAGATGGAATGGATGCTGGCCACTCCGCACCATACGCAAATTGCTTCCACTATGCTCTGTACGTGTGCCTGGTGCAAATCGACCNNNNNNNNNNNNCGCAGCAGAGGACACACCTACACCAATTCGAATGACCAGATCAATGAGCATCGCATCCCCCAGCGAGTCTTCCTCCTGGAACTGGGAGGAGAACAATCGTGACTTCTTGTTGCGCCCTGTGGCGAACAGACTGGGAGATCAGAGC
>D07-LOCUS35831-290
CCAGTGTAGCTGTGCAGGAGYCGCCACGAATTGCGGCCCCTGCGCCTCTGCATTCGGCAGCGTTTGTAGGACCCGCGGTTGACAGCTTTTTGCTGTTGCCTGCGGGTCCTGGGAATGAGCGCAAGATAATCTGTCGGGGGTCNNNNNNNNNNNNTACTTCTCAATCcatctgctgcttttaataccatagaccatgagattttgctacagaggttatcgaatgtggcaggagcaggtggtgccgcccttgagtggtgccggtccttcctgACCCATCAAGTGCAACAGGTCAGATGTG
>D07-LOCUS35833-290
ACATTGGAGCACTTTTTAACTTTCATTTCAGTCTGGCAGATGTGGGCTCCAGACCCAGATGTTTTGTAAAGCTTGAAAAGCCCCTGCTGTAAAACTCAGGATCTTTTCAACAAATGGCAAATTGTAGTTCTGTGTACGGTANNNNNNNNNNNNTCATTTTTTTACAGATGGTATGGTTTGTTAGATACTGAGAAAAATATTCATCTTTTTCCCTGTGGATACATATGCAAATGAAGCAAGGACTGTTGTAAACATTCTTTCCTGCTGGTCATTTCACTTCAGTTTGATTGGTTGATTC
>D07-LOCUS35837-290
CAATCATGAAAGCTCTTGTAGCACTGAGTGTGAAAGCCTATGTACTTTGGGTAACATCTCGATAGAAAAGGTGAAGGGATGATATTGATGCATCCTCTTTCTATATATACAAAAAACTCACGAAGTTAGAGCCAAAAACAANNNNNNNNNNNNNTGAATATCTTGAAAATTGTTGCAAAAATAGACACCTGTTATAAAATCCATTGAAATCTCATTTAAAACAGCACAGCTTTTGGTTTCTTAAACCCTGCCCTGCAAAGTGGAGAAAATTGTGATTTAAGAACTGCTGCAAACCAAG
>D07-LOCUS35884-290
TAAGCCTGTACTCCGTCACAGCCTGACAATCAAAGGCTCTTACCTCGGAGGAGGGAGGCGGGATGTAGGGTGCAGACAGCTTCCGTCTCCGTGGCGTGGCCGTCCATGCCCGGACAGGCCCTGACAGGCAGTGCCCTTGGCNNNNNNNNNNNNNTATTCTTGCAGCCAGGAATTTGAAACGCAGGGCCGAAACAACCTGGAGGCGCCTCCCGAATGAGGATAATAAAAAAGCCTATAAATCTGCTGCCTTAAGCTATAAAAATTTAATCATTGAAACTAAAGCCAAACACTATAATGA
>D07-LOCUS35925-290
GTGATCTAAAGTCTCTCACGGCCCCGCCCATGAGCTTTATCTGATGCCGCAGGCTCTGCCGCGTCAGATGATGCTAGTGGGCGGGGCCAGGGCTTGCTGTGATGCTGGTTTCAACAGTTGGGCATCCTGTTGGCCAGCCATNNNNNNNNNNNNCGTGTTATGCATCCTAGAGCAGATCAGGGCCTAGCCAACAAATCTCCGATACCCGTAGTATTCACCCTCACTCCCTGTGATTTCGCCTAATTTGGTGAATAAGGTTTTGAAATCCTTTAAGAAAAATAAATCTCCCGGGGAGGAT
>D07-LOCUS35929-290
CTATGGTGGCAAGTGCCCGGCCAGTCTTGGAGAGGTCACCATGCCTGATCACCCGATGGCAATCGGAAAACTTGCAACAGACTTTACTTTACTTTATTGACTAGATTAACATGCCACACACTGATGGGCCTCAGGGACAAATNNNNNNNNNNNNGACAAAAATAGGGATACCGCAAAGTGAAATGCTTCTGACACACGTACCTTCAGCAGTCAGGTATACCTGAATACGGATTTGAGGGTTTGGGTGTGGTATTTATAGGCTTGGATTCAAGGGTCTTGGTTAGAGAACTCAGCCAAT
>D07-LOCUS35932-290
TGATGTGGTGATCATTAAATGTCCGACGGGTAGGATAAACAGGAAAAACTGTACTTATGAGCACCTTCAACCTATGTTGGCTAAATTATGTGAAGTCTCTGATGGTATGGGTCTATACTCGCCAATTGACTTGTATCAGGCTNNNNNNNNNNNNCTAAAGAGAAACAAACCTATCGCTTCTTCCTTAAGCAAAGAAACCCCGCCAAATTTATCTTTAATTGCTAAAGAGAAACAAACCTATCGCTTCTTCCTTAAGCAAAGAAAGCTTGCTCATCATGAAAACACAAATGCTGCACTA
>D07-LOCUS35956-290
ATAATTAGCCACCCAATTATTACCAGAAGTCTAGAAACAAAAATGTGGAAAAGAATATGTAAAATCCAGAAAAAAGAATGTTGTTCCCCAGGGTGATTTAAGACTGGCAAAAGAAGGGTAAGCATAATAGTAATAATCACAANNNNNNNNNNNNAAAATCTAACCAGCTCTATGAAAGTCAGACAGTCTCCTCAACAACCAAGCCAAGTTCTAAAGGTTTTGCAGCCACTGGCCATTGGCAAAGAGATTGACAGTTGCATCTACTAACTGTAGGTAAGAAAAACACTTTCAGCACTGG
>D07-LOCUS35961-290
ACTACATAAAGTGAAATGTCCCTTGCTTTGTATTGCAATGGAATTGCCTTCTTCCATGTTCTTCCAAGTCCATTGCTTTGTATTGCAATGGAATTGCCTTCTTCCATGTTCTTCCAAGTCCATTGCTTCATCTGATTGGCTGNNNNNNNNNNNNGGCAATAGCCGCTGTATATGATGAATTAGTCACCCATAAGATGAGTTAGTCACCCATAGGAAATCTGAAAATTTGCGTAGCTATAACTTTTGAACCGTTTAACAGATCTGCATGAAATTTGGCAAAAATACTAGTAGGCCATAT
>D07-LOCUS35972-290
GCCCAACTTCTGGGCGGGGTTATTCGATAGTGTCTAAATTTGTCCTGGACAATGCTACCATCTTTGCACCCTTTTTGACTCGCTTTGTAAATGCATCCTTTAATTTTTGTGTTGTGCCTGACAACGTTAAACTGGTTTATGTNNNNNNNNNNNNGTCACGTATGTTTGGTATTATGGATAGAAGTGGAGACGAGCTGccgatgcttttggacttatccgcagcctttgaccttctggatcatgggctgcttttggaGTCTCTGAGCTAGGTTGCTGCGTGTTCTGACAGAGCGTTGAA
>D07-LOCUS35977-290
TTCTAACTGTGCCAAGAAGGACTGAGGTGTTGATGGGCCACTTCAGGACTTTGGTTAGGTACGCAGTCTATGCACCACCCGGCCTGGCGGGAGATAACATCAGACCTGTAGGTCCTGTCTATGGTTGAGTTGGGTTACCGTNNNNNNNNNNNNAACACTGGTGCAAatcctatctgcactgcgggtggtggactggcactgcgccatggatctgaaggatgcgtatttccatattcagatctggcccgcacattacaaatacctttcctttgtggcaggggaggaccactattaatAT
>D07-LOCUS36019-290
CCATAGAGACTTTGCCAGTGAGCTCACACGCATGTTCCCATACCTTCTCGGGAATCATTTCCCCTACATCTATCTCCCATTGTGTTTTGTGTATGGAAACCTCTGGCGCTCCGATGTCTCGTAAAATCTTGTACAAGTGCGANNNNNNNNNNNNTTGCAATGTTAGAATCCCGTGTTCCATCCACACGGAAAACATTTTAAGTGTCAACCTGGGGCCACGACCCGAAACCTCCCACAAGGAGAGGTGTTTGCTGTACGCACTGGTCGGGTGTGATCGCGCCAGGGCTCTCTTCCAGAT
>D03-LOCUS36068-290
CCAGTATGATTCGCAGGGTGAGATTAGYGTCACTGTRCGAATCAATTAAAGAATYTGGCTCTGTGCCAGATTGATTTGGTGCACTGGAAATTCACTGGGAGATTCGCTGGCCTCCTAGCTAATTTYCTTAAAAAATCCGTCNNNNNNNNNNNNNCAATAGCCCTGACGGGAGTGCCCTGCCCTTCCAGGATTCCTGTCCCAACACAGCATGAGCCTTTTTATAATCAGATACTTGAAGATCATCTTCAAGTATAAGGGAGATGTTTACCTATGTTAAGTCACCTGCTGAGTTAGGGGC
>D07-LOCUS36070-290
TGCAGGGAAAAATCCATCTTAAGCCACCTGCAAGGAATAACACGAATGCTTTAATATGGTTCCAAGCTACTGTGCAGTTCCAATCTGCCCCTCTGCTTACACCTTACCTTTTGTCATCTTGCATTTACCGGCATGTCCATGNNNNNNNNNNNNACAGGCCTAGTCTACGATACCGCAGTAATTAGAGACCATTTCTCCTTTTATCACAGCACGCTACCTTTCTGCTTGCTACAGCGCTTGTATGTTGTCTGAGTACACAAATAGCACATTCTCCTATTTGACGTACAACTTTTATTTG
>D07-LOCUS36105-290
TGTGTGGCCAATCAGCTTGGCCGAACAGAGGGCTCTATGAGCCAGACATAGCTAATATGCATTAAAATAATCATACCTTAGTATCATTATTGACTAAAAGTAAAATCAAAGAAGTCATCAGATTTTACCATTCCTCACAACNNNNNNNNNNNNTTGGACAAGTTTGTCCAAATTGTCCTAATCAACTGGATGATATTGATTACTTTTTTACAAAATGTACAGCCCTAGGTGATCCTAGACAAAACTGGCTTTTCTACTATAAAAAACACCAAAGAGCTGACGCTTAGGAATATTATGC
>D07-LOCUS36115-290
CACTTTCCTCCGTGCCTCAGCCCAGGCATGTTCCTGAAGAACCTCCCCTGTCGATTCCTACCCTTTCCCCAGATAGAAGTCGACCCCCCTTAGCTGAGGCAGTATGTTTCTGCTGGGACCGGCAACTGCCCGTGTGTCTTTTNNNNNNNNNNNNCAGGGTCCTGCCCTCTGACCTGGAGCGTCAATGGGTGCGCTCTCAGGCAGCTCTCCCCTCCCCTAGTGAGTGGACGAGATAAGGCAGTTGCTTGACTCCCTCTGGAAGTCTGAGGACTCCAGAGGGGTATATTAGATTGTACCC
>D01-LOCUS36157-290
AAATAACATAAATGTGTCAAGCTGCAATCTGACAATCATGCTGAGCACATGCCATCGTTCAGTCCTGTGAAAGAGAAATGCTAAACAGTACAGTGCAGGACAACATCCACTAATTCTAATCACTGGCTAATATCATGTGGCCNNNNNNNNNNNNTTTGGACCAAACCATGGAATGGAACGCTGTCGCTATATACATCAAGCATTCATAAATCACACGTTATGCATTTGACCCCTACATACCCCTTTTCACAGCCAGAAGAGGACTAATATTAGAAACCTTTTCCATCATATTTGGCAA
>D07-LOCUS36179-290
TGGGTAGTAAACTTAGTTCGACCGAAGCAAGTCAYCCRCCATTGTGTGCATTAGGATGTCCTCTTTTAGCACATGTATGACTTTCTGGGGTTTCCTTGTTGGCASRGCTCCATTGGCTCAAAAAGAAAGTGAATGTCACAGNNNNNNNNNNNNAGAGAGGGTCAGTTGCTAAGGCCGTAACCCCTTCAACCCAGAATTGGCCTAATAYATTRTAAAAATAAAGGGCTCTGGGGCGGGGATAAATCAAAAACAATTAGTATAAAAGGGTGTACCCACAAAGTAGTTGGGATACCKGACT
>D07-LOCUS36180-290
AGGCTAAGGGCGCCAAACCAGATGGTGGGTTTGTGCGAAAAGGGCAGGTTTGCTACCCCTGGCCCCGCTTTCGTCACACTCAGGTATCTATGGACTTTATCGTGGAACTCCCCAAACAACAAGGGAAAGCCACCATCTTGGNNNNNNNNNNNNCGTTGCTTCAcataaatcatcacctgtccaccagccaccattcgcaaacagatgggcaaacggaatgggtaaaccaatgccTCGAAACTTACTTACGTTGCTACAAATCCACCACTACGCAATGGCCAAACCTATTACTCATGGC
>D07-LOCUS36185-290
ACTTTTGAGAGTAATAACGTCATTGAACTAGACTACTTGACTAAAATTCAAAGCGAGTATAACTAAATCCAGATTAAGACAGGCCAGACTGGTAGCCACTGGTACCAAGATACATTCCTGTTTAAAGCCTAGTAACCAGTGCNNNNNNNNNNNNGCCTTGCTCACACCGTGCCTTGCTACCCCTGTTCTCGTTCTTCTGCACGCTTGTTGCTTCGATGCTGGTGCTTTTTGTTGTCTGCGCTGTATTGTCTCCCTGTCCTTACCATCGCCGCTTGTTGCTCGCTTCCGTTCTTGTTTC
>D07-LOCUS36200-290
CRTATGCAGCCATTTAAATATATGGCTGCCTGCTGGCAGCGGGACTGGGTGCACCCAGTTAGAGCTATGAATCCAGAAAAGGACCTTTTGCTCTGTAGTTATCCTCAAAGAATGGCATGGCTAAATGKAGTGATGACGCTANNNNNNNNNNNNTTGTTTCGTCAAAAATTCAACTGTTTCTGAAAAAATGACAAAAATGTTATCTTGTGTGCTAAAGGTGCTTATGCAAATGAGGCAAGGGATGCTGTGAATGTTCYTTCCTGCTTGTCATGTCACTTCAATTTGAGTGACTGATTCC
>D03-LOCUS36219-290
ACATTATTGGAAATTTTTCTGACAGGACAGATTCTACCTATTTCAAGGCAGTGTCTCTGATATCCCGTAGGATGAGATGACAAAGGAGGTTGCAGTGATCCTGACGTGTTAAATTGGTCAAAGATCACTTGCGCCGCACAGNNNNNNNNNNNNNNTTAAAAGCGTTAAGTGTATCTGTGGAAAACGGAGATGTATGACAAGTACGTATGTATTGAAATTATGATTTGATGATGATTCACACCATACCAAAAAAGTGCTGAGTCATAGTTATTTTTTGCTCCTATGATCAAGCCTACAG
>D07-LOCUS36220-290
GTGACTGTCACATGTATAAGGGCAAAACGCACCGTGTAATGCAAACATTCTAAAACCAAGATCATTGATATGGCCCCAAATAATACCAAATGCCTATTCACACTTTGCTCAGAATTTACAGCTAGCCCAAGGATCAAAACCTNNNNNNNNNNNNTCCTGATCAAATACTCAAAGCGGTTAGGGACGTGAACAACTCATCCTCACCGCTAGATATAATGCCGGTTCATTTATTCAAACAGGTACCTCCTTTAATACTTCCAGATCAACACCTACTAATGAACGGATGCCTTCAGAGTGG
>D07-LOCUS36279-290
AAGGTGAGATCGATTGGGCAGCGTGAGGAAGGGCCTGATCGAGTTTAGGAGTTTGGTGTGATAGGAAGTGGCCAAAACTATGGCATTAACTTGCCTAGTCATAGTTGGCTCTGAGTTCAGATATATACCTAGGGTTTTCACTNNNNNNNNNNNNAGTACCGATGTTGTGATTGCCTGAGATGGGTAGGAGAATTTATGTGTCGTCCGCAAAGTTCCTCGTAGAAGATTTATGGAGCTCTAATGTAAAGGAGACAACTTGACACTCCATCAATGATAGCTCTCTGGGTATTAGTTTATC
>D03-LOCUS36322-290
CTGCGCATATCCAGTGTACATTTGCAAGGGCTGCCACCATGAATCGTGCCACCCCGCGAATGTACTTTCAGCAACATTTGATGGAGTTGTCTGCAACAACTTTTTGCTGTCAGAGGTGGCTCCTGTGAATGAATGCAGGGCNNNNNNNNNNNNNCCACTGGCGAACAGTAATTATCTGCAGCCGCAACCACTCAATTACAGCATCTACCTCCTATCATGTACTGTAGTGTTACCCCCGACGTGAGCACAACCTAGACTCACATAGAGATTTACCATTTACAGTCCTGACCAAAATCTT
>D07-LOCUS36342-290
ACCTCTTTCCATCTTGCCAATGACACTGTTCAATCAGTCCAAAAGTGAGAGGATGCGTGCACCAATGCGTCAAGCCCATGCCCATCCCCCACTGCAAGGCATCAATCCAGCCTTTCTACACTTCTTTGCTCCTTCAACTTCCNNNNNNNNNNNNCAGTATACACAGCTCTTACCTTCTTCTATTTATGCACCTCAAATTGTTCTGTAATAGTTTTATTTGCTCAGCTGAAAAATACAATGTTGATTTGTTGTGTATAAAGCTGTCTGCGTTATTTGCTGATCTACTTCAAAAAATAAA
>D07-LOCUS36399-290
CAAGCGTCGGCACGATCGTTGTAATAAAATGCCTGGTGGCCATCTTGGATTGAGGAGCTTCCAAAATAGCATTGAAAGACCTTGTGTCCCAATCCATCAGGGGGCAGTCTGTTTTCTCTTATACTTCCTGCCAGGCCTTATNNNNNNNNNNNNTTCCTGCTCTGTTATTTTTTGCTTAAGCCTGCCTTGCTGCTCTGTTACTTTTTGCCTAAGCCTGCCTTCCTGCTCTGTTATTTTTTTAGCCTGCCCTCCCCTGTTGATGTCTAATCCTCATGCTGGTATCTGCTGTTGTTATCAT
>D07-LOCUS36433-290
AATCAGAGTTTTGGCGTCTGTCAGAGGTTTGATCCTCAGGAGCGACTGTTGAGACGTGGTCAAGATGTTCCCGGACAGCTGTGAAGGAAAGCAGTCACTGATTGGAAGTGCGCTCCCGCCCTGCTGCTCTGAGAGGTCCATGNNNNNNNNNNNNACCCTTCTGAGTCTATTCTTTATCCCAAAACATTGGGACTTAGGCCAAAGGAGTTCTTGAGTGAACAGATGAAGGAAGAGGAACTATGTGGACCCAGAGACAATATGATGACTGGGAATGAATGTTAGATTTAATTGAGACTTA
>D03-LOCUS36447-290
ATCTTAACAGCGTGTCCGCAGAGAGGACTATAGCAATTATATACAGCAATCAAGGGCCCAGCTAGATCAACAGAATACCAGCTGAGATATCCCAGAGACAGTAAGTTATCATGTAGGAGGAAAGGCCTGCCTTTGAGATACNNNNNNNNNNNNNAGTTTTTGCAATCAGCCACATTACTTCAAGCTAAGCACAGCCATAGCAGCACTGCCCTAATTCTATGGGCAACATGAAAAAGTTGCCTTCGCTTGGAACCCCTTGTCTGTATGGTTCGGTGGGTTTTTGCCAAGTCCCCGGTTG
>D07-LOCUS36451-290
TTTTGTCAGTAGTAATCAATCACTATGTTATGTGCTGAATGTGGTGGGTTTTAAGCAGGATGTTAATTGGTAAATGTTCATGCCCCATTTGCCTCAAATAAACATTGATGAAGGCATAATGGAGGACTTTTTTGTGCTGCTCNNNNNNNNNNNNGGGCTTCTTCGGAACAAATCCTTTTTTATTTTTCTGTTTTCTTATGTTTTCTGAGAAATGCATGACGTTTTGTCATTGGTCCTTTCATTGGTAGTATATACTGATTGGAAAAGACATTCCTATCACACTGTGTGATTCTTTTAT
>D07-LOCUS36453-290
AAATCATTGGTGTGCCTGCTCGAACTGCAAACAAAAGTGTACGGTGATTCAGCCTAGTGATGCACACAGAAATATCAATGGAATGGCATAGTTCAGTAAAACAGACACCCAAGTGCTTCAAAACTAAATGTTTTAAGGCTGCNNNNNNNNNNNNGATGACTAAGTGGAAACAAGATACTGCTTGGGATTCATTTCATTAGGCACAAGAGTGAAATTTTGGGGAGTAGTCTTCAAAAGAAACAGGTGCAGTAATCAGGCTGTGCTGTGGCAAGATTCAAAGGCAATGTTTAGACATCCA
>D07-LOCUS36513-290
CAGGGTGGCCACCTTGGCCCCTTAATGGTGCCAAGTGAACGGTGTGCCTTTATACACGACTGGGGACACAAGTGCCCAGTTCGTGGTAAAGTGCATGGGTGAGAGGGGTGGCCTAGTCTCACCTTCCTAAAGACCCTGAAGTNNNNNNNNNNNNAATAGACTCCCAAAGTCTTAACTTGTGAGGCCACTGGAAAAGTACAGCCTGCAATGATGAAGTTAGCATATGAGGTATTAAGCTTCTTAAGATGGGGCCCAGACCCCAAGATCAATAATTTCGTCTTGCCACCATTAAGAGCCA
>D07-LOCUS36527-290
TTACAAGGTACTCATGGGATGTTTGATTTCTCTCAGAGTTTTTCAATAAAGTGGACTCAATATTCATCATAGATTCTTTAACTATTAGTTGCGTTTTCTCATTGCCAGCATCATTATGACTAATTTAACACGGTGTAGCATNNNNNNNNNNNNNGAACATGGTCCATAGAAGAATTATGTACACATACTGAATTAAGTTCACTAGAAGAAAGATGACTTATATTAAGTGAAAAGTTAATACTCTTATTTGCAGCTTGAGATTCCAGAGAAAAGGAAGAGGTCTGTTTTTTAGGGGGGC
>D07-LOCUS36544-290
AGCCGAATTACCCACCAGATGAGCCAAACGTTATAACAATCACCTTCACTTTACAATCTGTCTTAACAATTTCCCCAATGCTATTGTTCAGGTTTATGGTTTTCACATAACACAAACACTTTCCTTTATAATTGGAAAGTGNNNNNNNNNNNNGTCTGGTATAAGCTTACAGTTATCCAACTTCCTCATCAGAGGCAGTTTTGCAGCTACATCCCAGGGTTTCCACTGGGTCCCGCAGGATCTTCTGTACACAGCAGCTTCTCATAGGAAGAGTCTCTGACTACCTCTCAAGTTGAGC
>D07-LOCUS36569-290
GGTCCGCCCAGGAGTGCACTGTAAGGTCGGTCGTTGCTATTCTTTGTTGTTTGGGGGCAGTTAGATTTATGTAGGATCAGTGGTGTCCACTTTCTTCRTCCTCCCCCCTCCGATGTCGATATTCGGCGTCACTCGGTAGTTNNNNNNNNNNNNTCTCGGAGGCAGTTACTGCCTGCCCGCCATCTTGCCGGAAGTCCCCAGCACAAGGTTTTTAAGGTCCCACTTAGACATCATGCTTTTTGCTTTAGTATTAAACATATGCCTCTTGTGAATTAATTAAATGACTGTGACTTGATTT
>D07-LOCUS36580-290
TCGAACTTTGTAGAAGCTGGCTTACAAGCCTTTTTGAACTTCTTCGTGAAGTTCGAAAAGGCTCACGGGTCAGTTTCAAACCCATAAAGGGCTTCGAATCAGGCTCAAACCCATTCAAACCTGTCTTTAACATAGGGTTCGNNNNNNNNNNNNTACTTACCTCGTACTTTAGGTTCGAAGTTTTCATAAAGTTCTATTGGGTTCGAACCCCTCGAACACAGCAAAACTCACTCGAACATGAGGTTTGAAGTTCGAACATGCCTAATGTATTACTCTACCCTTCGGTTTTGATGATGGT
>D07-LOCUS36586-290
AGGGCACTAACAGCTCTGGTATGGACTGTCTTGTCAAAGTTCTAAGCAGCTCCTGTAACTGGAAGTCAGTCTCCAAGCAACCAGGTGAAGCTCTGAAGATTCTACAGCCGCCTGCTATTGGCGGAGAGAGTGAAGGTTGCANNNNNNNNNNNNTCACTGTGCCTCCATTTAACATTCCCTTGGACAGCTTAAAGGGAGGTTCCGGACCCCAATCCCACTTACATGCATCCTTACCTTTCTTGCAGCAGGAGGATGCATGTGCAGTATTTCTGCTCAATTTGGCTTCTGTGCCAAGTTG
>D07-LOCUS36589-290
GTATGCCAGGAAGAAGGGTATTGGTTGGAAGTTTGCTTTGGTGtaccatcctgctactaatggattagtggaaAGAATGAAAAGGGTTGTGACTGAATCTTTGCAGTTGTACCTAGGTAACAGAGTGGATTGGCCGAATGTNNNNNNNNNNNNNGCCAAGGAGAAAATGAGGCTGGCTGTTGATGGACGAAAGACCTTGAGGTTAGTTCAGACATATGTGAGGGATTGGGTCAAGATGTGTAGAATGCGGTCCATGAGGAAGGGTGAATCGAAATATAGTTGACCACAGACAGTTGAT
>D07-LOCUS36613-290
CTGAGAGATAAGCATGGGTGCATGGTAAATGTATGTGTTCAGTGTGCTCAATAGTACAAAAAGAAAGTAGTACCTAGTCAGAAAAATGGATCCTGTAAAGATGAACCAGCATAACCAGGTGGACGTCACACGTTATTGTTANNNNNNNNNNNNCTCTGAAGGCAGGCGATCCCAGCCCTCTGCAGTCTGTGCAGGCACTCATAAGGTCTATGGATTGCGGTACACCAAAGATTTTTAGGGAAGAAAATCAAGCACTGAAAAACAGCATTATTAAATAGCTTTAAAACTAATAACAAGG
>D07-LOCUS36650-290
CCTTCACCTTCCATATTATCAATAAGGGGATACACTCATCCATCCCATGAATAATGCTGTCAATTCCCTCTATAACTTCAATAACGTCCCTCCTCATCACTTGATCCCTTGTCAGTAAGTTTCTCCACCTCTGCAGCTCACNNNNNNNNNNNNATTGAAGACTGGTGGCGTGAACTCAGGAGAGCCAGTCAGAGGCAAGGCAGGCGTTGGTTCTGCAGAGAGATAGCACAGGAGACATAGGTTACAGTTTCTCCAGACAAGAAAGTATCCTTCGTATCTCTCTTCCAAATCTATAGGG
>D07-LOCUS36718-290
AAGGAAGTAAGGAAGACACAATTATATTATTAACATAATTGGCACGTAAGGGMCATAAGGTATCCGAAAAGAAAATTCAAATATGTAAACTAAGAGTACAATATGTGGGGCATGAAATATCTGCAGGGGAGAGGCCTATAANNNNNNNNNNNNTATTGGACAAAAGAAGCCAAAGAAGCTTCATGTAAAATAAAAAATGCATTAATGAATGTCCCAGCATTGAGACTTCTAGATTATAAAAAGGKTTTTACATTATTTTGCCATTAGAAWGAGGGTATAGCAGTAGGGGTCTTAACAC
>D07-LOCUS36746-290
TACAGCCAGTACTACAAGTTAATCAAAGCACAAGTTTTGAAAATTATCGTATATTTTATATTTGATGCGCAGTCCATACCTCCATCACAACGTAAACTCCTTCGAAGTCTGCAAAAATCAGGAATATGCAAACTGCTGTCAGNNNNNNNNNNNNTATTTTTTATGAACATGATTTACAACCATACATAGTATGGAAAGCATATTGTTAGTCTTGGTGACTAATCCGTACAGTCTTATTACATATTTATAAGACAAAGCCCAACACGGCGTGTTTCTTCCTCATTCACAAATCAGTGTG
>D07-LOCUS36759-290
TCATAGAGATAGGTGTGCACACGGCCGGGTGTGCAATGGGAATGACTGTCTGGCAGTAAGTGGTTTTTGCTAGAAAAGCTGCAATCATCAATTACCTTCGTTTTGTTTACATGTTGGAAAAGCGCTTGTGGATTGCTATGGNNNNNNNNNNNNGGCCAGGTGGYGGCCAAATTGAAGGAACAGGTCTTCCTTTGCTTTCCATGGCTCTCCCTTGAATGGTGGAGGCCACCGGCCCCGCCCAGTATAAAAGGAAGTAGGCCATGGCRTCCAGCCATTGGCGGCTGGACCGTCAAAGGAC
>D07-LOCUS36769-290
CCGGCAGTACACAGAAAACATGAAAATATAGATGCTTTTGGCCAAATTGGTCATAAAAAAGGTGACCCAACGCGCCACCATCAACACGAGGCACCTCACCCAGTGTAGCCCTACTCCCTATGACAAAGTCGGTACCACCCANNNNNNNNNNNNNTGAAGGTCGCACTAGGTTCACTAACCACAATGCCCAGCGGAAACTGGGAAAGTACCAAAAATTACTGTTTTTTGCCACATTGACCTAAAAATAGGTACTGCAAATGCAGGCAACCACAAAATTTGCCTTCTCCTACTTACTGTT
>D07-LOCUS36813-290
CCAGAAAGATTCATAGGGTGTGAATAGTGTCAACCCACGAATCATTAAGGAATCTGGTGCTGGCACCAGAAAGATGCGGTGCGCTGAGGTTTGCTGGGAATCATCCCAGCGAATCTCTGCGCACCGAATCATAAGCAATCGNNNNNNNNNNNNGCTCATAACATAAACCTCTATACTAGTGCTGGCGTGTGCGGAAAGAAGGTGCAGCATACAGCTGCTTGGAAAAGGTGTAAAAAGTATAGGTTGAGTGTCTTTTTTTAAATATATCATACGATTTATTAATTTAAACATTTTGGGC
>D07-LOCUS36880-290
CCTTGGTTTGTCCTTGTGTCCATGGTCCTCCATGGGTAACCACTGATGGTAGATGGCCCAAGGACAGAACATGGATGACCATGGTCTAAATAGTCTCTGGTGAAATTGACAAACATTGCTAAATGGCAGAGACCAGGGACAANNNNNNNNNNNNTGGTTGCCGATGTAACTTGTCTACATGTTAACTGGCTTCTCTTGTCAGTCCGGCAGCCATGTTGAATGTCACAGTACTTTAGCCACTGCATGTGACAACTCACTGTTCCTGGAGATAACCTACATTATGTTGTGTAGTGTTGGG
>D07-LOCUS36900-290
CCAATGAGTGTGAGTGCAACGCCTGATTGGGTACACTTTTTACAGTATCGGGTGGCGTCCACCGCAAAGTTTCTTGCGGTGGCCACTTGCTATGATTCGGTGCCGTGCGGGCACCGCACTGAATCATAAAGAATCTGTCTGNNNNNNNNNNNNNAAGGTTCAGTAATATTAGTACTACCACTGTTTGGCAGAGAGAAATCCCCATCATGGCCCTCAATTGTGTATTGTCAACAAGGAACACAGTTGGCTTGTTCTCTGCATGGCTCACTATGACAAACTGTGGCATGTTTCTGTTCAT
>D07-LOCUS36912-290
TCACACAGCGAAACAGTTGAACATCTCGCCAGGCGGCACCTATGCCCCAAGGAAGATCTGAGGTTCTGGATCTTTGCCTCCCAACATTTGCTATGTTTGTTTACTTGACTCCCTGTTTTTAACCTTGTAGGAATGTTGTCTNNNNNNNNNNNNNAGTTCAAAATAAGTTATAAAATCTCGAACTGCATTCCCGCATACACCCTGTGCAGGACGTAAACCCTCTCAAATAATTTGACACTCAGTCTCTGCTCTTCCCCTCCCAGCCACCTTCAGCGATGCCAACAAAAATATTCATGTT
>D07-LOCUS36923-290
CAATGTGCTCCTCCCTGTGCATTCCTATTTGTGAATCAGTGAACCCAATTATTAGCAAATGCTGTACATGCAAATTATTTTTTTGAGTTTGCTTAAAGAACATTTCTTGAACACAAAAACTGATCTTTTAAGAGTAACACATNNNNNNNNNNNNGGGCGGATGTAGCTTCAGCTTACTGTGGTGGGGATTCTTGCTTATGTGGCGCAGGTTCTGCACTCACATTTGATTATATTTTATTTGTGGATGTTTGGTATGGGCTACGTGTGAGAGTTGGAGGTTTGCGTATCCCCCTTTTGT
>D07-LOCUS36935-290
CCTGTCGGGCCGGTAGATTTTGCGGTAATACCCGCGGGTATTACCGCAAAATGCCCTTCCCGTAATTTCCCGTTAAGGGAAATTGCGGTAAGGGCCATGACTTAGGCGGTATGACTAACTCTTAATGGGGCCTTAAGCCCTNNNNNNNNNNNNCATCTTCTGACGTGCCCACTTTCTCCAGCATTGTAAAACATGCAGGAATCTACCAGATTGTCCTTTCTCTGCATGTTTTACAGGGGAGGATGCTGTCCATATGCTGTCATCCGCAAAAGTTGAAACTTATGATTTTGAGGATGAC
>D07-LOCUS36958-290
TTATACAGGGATTGGCAAATGTGATCTTACTGCCTTAATTTCACTGACACCCTCTATTTTGGGCATTTGTTCTATGTGTCTGAAAATGCCCTGTCAACCATTTTGCTAGGAGAGGTTTGCAGTTTGGCAATTTTTTAATTCNNNNNNNNNNNNNGCGAGTCGGCAAGGTAAGAAACATGCTATACTCTTCCCTAAGTCCTCAATTTGTTTAAATATTTCTCAGGCATTTTCTGAGACAAACAAGAGTGGTTCTTGAAGTGGGCTACCAGTTGTGTGATTTCCAGTTACATTATGAATA
>D07-LOCUS37024-290
GCGGTGCCGGTGCTAGCGCCGAAGCAACAGGGCTGGACCCCTGAGTATGGTGGGACCCACAGAGGGGTTCCCTCTGGCAGGAAGGGAGCGCCTGGGGCGATAAGCGCCCCCCTCCATGGCGGCAGGGGGCAACAGCGCCCCNNNNNNNNNNNNNCCGAAGCGTGCAGCCTCAGGAAGCGTGCTACTTTGTCTCATAAAGCCAGCTGTTTCACCAGTCAGGTTGGCGGAACGGCAGGCTCTATGTGAGCCACGTTGCTAATATGTGTAGATGCTTTTGTGCTAGAAAAAGGATGGTTAA
>D07-LOCUS37037-290
GGTAGACAAGAGTACCGGATGCAGTAGGTGGGCATACCATATGCGGTACATGCGCACAAGTCCTGATTGGGACAGAAGTCTTTTGCAAGCTTGCTACAAATTCATCAATTGAATGTAGTGTTTCATCATGGCACAGTACATNNNNNNNNNNNNCTTTGCTCAAGTTATTTTAATCGAATTGTTTTGTAGTTCAGATGGGTGTTTGTCAACGGCATTTTTGTTGACATGCACATATGTGGACTACCGGGAACATGTTTCATCTGCCAGAAGAGGGCTCCATTGGTTGCCCGTTCGGCAG
>D07-LOCUS37047-290
TTCAGGTGTCTGCATTACCCGGGAGGTGCTCTACATTACGCACCCGCAAAGGTTGGAGACATCATAATAGCATGTTGCATATTGTACAACATTGCGATCCTCAGGAGGGTGCCCTTGCCAGATGATGGCGAGCATGACAGTNNNNNNNNNNNNTGACATGTAGGCATGGTTTCTGGGCTCCACTACCATCCAAAGCCATTAAGCAGCAATCAGGGCCAACGAGAAAGGTATGATCACATAAGAACTGACAGTCAGGAATACCAAATAGGGTCATCAGATATATAAATTAGAGGTAAAA
>D07-LOCUS37064-290
CACTTAATATTGAGTGAAGAACATCGAGTTCTTAGTACATACAAGGATAAATCCTCTAGCTGACCACAGTCACCAGCCTTCCGCACCAATATCGACTAGAAGCAAGAAAGGAATTAATATACTCTGAATAGGGTTTTCAAANNNNNNNNNNNNNTTAACTCAATAGTGAAATGATTGATAAATGTATGGCTACAGAAGGATATTTAAATGAAAAGAAGTTTAAGGCCACTCTGTGCCAGAGACAGAGGATATGGGAGGATCTCATAGTCTTGCAGAGCACAGGATGATATACACTTCA
>D08-LOCUS37070-290
AGAGGCTGAGAGCGGTAGCGGCAGGAGTGGTGCGAGTGCCGCGAGYGTGAGGGGAGAGACRGCGCTGACAGGAAGCGCGCCTTTGAAGGAGACCAGTGGTGAGGCAGAGTTCGACCAATCAGTGGACGAGGAAGAGCTCAGNNNNNNNNNNNNAATGAAAAAGCAGGCAATGGCRCAGATAACAGATGAAGCACGTACACAGTTTGAGCTTGACATGCTACGTGATGAGGCAGAAAGGACGGCAGCAATTTCGCTCCGTGCAGGCACTCCAGCAATGGAGTGCAAGCGCAGACCGATG
>D07-LOCUS37107-290
CACCTGTGGTAATTGAATATATTTATTTCAATTAACACAGGTGGCGTGCTGCTTTGCAACATGCCACCTGTGGTAATTGCTTAAAATGGAAGTCGATTTATGTATGCTTAAAGTGGAGGTCGATTTATGTCCACGGTCTTANNNNNNNNNNNNNATTTCACATTTCCAGTGAATTTAGTCCATGGCCGTAAGTGATGTCATATAGGTCCTTGGAAACCCAGGCGTGTTCACTGTTCTTAACTAAACACTTTGCAGCAGGAATTGCTTATAGTTAGAAATTCATATATAAGCTATGGCT
>D07-LOCUS37130-290
CCCCTGAGGTACACCATAGATCACCATAGATCAAACGTTCAGCCTGTGAAAAAGCCCCACCCCATGAGATATGAGGAAGTTCTCTTTAAAGATGGAAACATAATTATTGAGGGATCCCCTGATTTGAATCTCATGTCCCTGNNNNNNNNNNNNNNGGTCAGGTGGAATAAATGGGGAGAATGAATTGAGTGTGCTTGAGGCAATGCCTGTGGTTCACCCGTGTTCTGCTCAGGTGGCAGAATTGATTGCTCTGATGCACACTTGTGCCCTTATGGATGGCCAAGACGTCAACATCTTG
>D07-LOCUS37140-290
GACACGCAATTAAGCTGGGAGTTGAACAGGACCCCCAGACTCTTGGCCTGTTCAACMGGCTCAGTCCAAGCACCAAATGACCCAGGCCAATGCAGTGACTGGGCCGCCGCCGAGGCGTCCAGGCCAGCTAGAAGGATCATCNNNNNNNNNNNNNGAGTTAGGTTTTAATGAGAAATTAACAAGTCAGTCAATCATGCCAATTCTATTGGCTAGCTATAATGTACAACACCCATCACCAAGGGATAGTATATGACATGCTAATTATGTCAAGTTTATAAAAGTGCATGAATATGTGGCA
>D07-LOCUS37151-290
CAGGTGGCCATGTCAAGCCACCATGCCTTACATTGATTGAGCGCCTTGTAGCAGTTCCGTATAGTCAAACCAAATGTATAGAAGGGAAATCACATGAGAGATTGAGATCCCCGGCCTAAACTACTCCAGTCTGCCATTTTTNNNNNNNNNNNNNATGCTTTTCAGGTCTGTACTGAGATATGGCTACAGTGTGCATGGTTTGTTTTGGGCAACGTGGAGCCAATTGGGGGATTGTAAACCTACTAGTTTTGTGTTCWATTTTGCCTCTATCCTAGTTGGAGAGGTGGAAGACTTGGGT
>D07-LOCUS37184-290
AGACTGAGTTACTGCGCGTTGCCGGGATGTAGTTTGCACTCGCGCAGATTGCACCCGTCTCTCCAACCATCACTGCAATTCATTTGGGATATGGATGTTTTTGTGTAATGTAGACATTGTTTGTATGCTTCAATTGGATAANNNNNNNNNNNNNGGAAATTGTTCATATGATATTGTTCCTGGTGCCTCATGTTAAGAGCCAGAAGCTTTCCCTGTTTTCAGAAATTCAGGAATTTTCATGTCAGCCCCTCGGCCCCAGGCAGGCGTGATAAAAGCAGGCGAGTTGAGGAGCTGATAT
>D07-LOCUS37256-290
CTGGCCTTTAAATATTTAACGAAATTGGTTAGTGTGTTAATAGGATTATACATAAACTTCTTTCATCCCATTAAAAAGGCCCCAATGCTTTTTTGCTATAGCGCAGTACCTGTCTATATGTCACTTATATAGTAGGTTAGTNNNNNNNNNNNNNCAAAGCGTGATCTGAAGTATTTTGGGTTTGTCTCCTTGTCAAGACAGGCTAACAGAAAGGGTGAAAAGTGAAGAAAAGGCACTGCAGTGGCCCCCTCACATTTTTGACCCAGAGGGTTCAAGCAGCCACTACTTTGCCTCTTCC
>D01-LOCUS37297-290
AGTCAAAATACTCCCACTTCTCAATCTTATGTGATGTCATGATGATAACATTATCAAGCATTTTCCGTTCCATGTGCAACTCTATGCCGAAAATTGGAAAATGATATCTACAATGGCGCCCGAATACAATACTTTTGGGAGNNNNNNNNNNNNCTCCCTGGGCTGGATTTGATTCTGATCTTAGACTTTGCTAATATACTGTAACGTGTACTGTTTCAAGGGGGAGTTGAGGCAGAGAAGGAAGAAAGGGCGGTGGGGACAGAGTGCTGGCTGAATAGAGAGAAAGAGCCCTTCAGGC
>D07-LOCUS37330-290
TAAGCAAGAGCTAGATGAGAATCAGGGTGATTCTACAAAGTGTTTCTTGGCAATCTCTTTGTAGGTTACGAATGACATTGGGCTAAATCGAGGACAGCAGATTGCAAAGGTTTTTTTAAGGCGTGTTCCTGCACCACAACCNNNNNNNNNNNNGATGGCCCAACGAGATAAATAAGAGTATTTATAAAACAGCAGCAGCAAATTATAAACATGAAATCACAGTTGCCAAGGTGGAGCATTTCAATTGTAGAATTGGCTCTGCCCAATTGGATGTAAAGGAACTTTTTAAAATAGTCAG
>D07-LOCUS37364-290
ATGACtcagtactatgacatgctctgaatccagactatttgcccaggatattatgatCCTGGACAAAATCATAAAGTTGGATGTAGGCAATCTTGTCAAGGATTTTTAGTAAAAAGCACACATTAGTTATAGGACGGTAATNNNNNNNNNNNNNTTTGAGGTTGTTGATTACCTCTGTGACTTCCTTTTCGGTGACTGCTCTAAACTGAAATGAGTTAGAGTAGGAAGAACTACTTGACATGCAAGTAGGTAAGGGGCAAGAGGACAGTTTCTTTTGATCTATAATTTTGTATATTTT
>D07-LOCUS37372-290
TTGACCTTGGGCAATTCCAATGTGTCTGCTACAATGCCCAGGACAGAATCACCTCTATTAGTACATCAGCATGGCAGTCTTTGTTGTGATAAGAACTTTGCCATCCTCTTTTCCATGGTCAATTAAACCTAGCAGAGCCATNNNNNNNNNNNNNCTTCAGCCCCTTGGGCAATGTGGTTGCTCTCTTTAAGGCAMCCGCCTTTCTTTGCCCAAACGATCACTCTTTAGGGAGGGCAGGCTGGACTGCTTACAACAGCTGAACACTCGTTGCAATCTTAGAAGCGACAGAGGCCATGCC
>D03-LOCUS37387-290
CTACCTAGCCCCAGTCACGCAGGGACACAGACCAAGTCACAGCAGTATGTCCACATATGGCAGTAGAGGTATGTACTTGCTATGTGCTAAGTAGAAGAGGCCCAGCAGTACTGTTTTATGGACCAGTCTATCGACCTACAANNNNNNNNNNNNNAAACCTGTCAAATATCAATTTCTTAAAAGGAAACCAGCTCAAACTCAGACATAGACGAAACTTCCTGGTCCATGATATGCAGACGGGTTAAAACCAGAAAACCATACTGTAAAGCTTTGCTATATGATGTAAAGAACATTATTT
>D07-LOCUS37407-290
GCAGCAGCGATTGTTTTCTCTGCTGCCCATGTGATCTGTCCTAAGTCAGAAAATCTGCACTGGTGCAGGCGTTTTCTCGTTGCTGAAACAAAAGAGCAACTAGGAAGTACCTGCACCCCTGCCCCCAAGCCACGTTGCTAGTNNNNNNNNNNNNCATCTATGGTGGTGTCCTTCCTCTTGAAAGAATGACAAGACCAACTGTCATCTCTGACTACACCTGAACATTCCATCACGCCACATCACAGTTCTGCCTCCTCTGCAGTGCAATGTATGGTTACATCTGTAGTTAAGACACATT
>D01-LOCUS37412-290
ATGCTGGGTCCAGGTTTCAGTAAAAGGGTTCTCAGTATTGCCACAAAATCCTGTCCTTGGAAATAGCTTTTTCTGACCTAATAATCTCTTGAGATCCAGAGAGGAGGACTAAAGAACTGAACAATACATTTGGGCGAGTTGATATNNNNNNNNNNNNNAAGCGGTAAACTCATCGTTAGTAACGTCACGTCAGTTTTTTGATGATAGGGAATAGAGACATCAAAGATTTCAACTTCTTTATGAGGATAGTCAAATCCTGGTTTATATCTGTGGTTGATGTCTAAGGCTTCCTCATGTA
>D08-LOCUS37419-290
atagattaccatcaattgaacgctatcacacttaagaaccattatcccctccccctcattccgttattattagaccagttacaaaaggcccgatggttgacaaaactagatctgaggggtgcctatcatctcattAGAATGNNNNNNNNNNNNGGAACTGCAACCTTGGCGCTATCAAGACAAGGGTCTAAACTAAAGCTATAGGAAGGACTGAGGAAACAGGAACCTATAGGAAGGCTAAGGTAAACTGGCCTAGTCACAGAACAACAAAACAACACACTTACACCAATCACAAACT
>D07-LOCUS37460-290
ACAGTTGGCGCCAAAGCCCAGTGATTCGATCACCAGGATTGGTGGGAGAATGAGTAGGCCTTGTGATTCTCTTCCTAGCGACAACCTCAGGTAGTTGCTAGCCAATCAACAAGCAGAACAATGTAAAGATCACCAACCAGTNNNNNNNNNNNNTTCTCCCCCATCCTGCATCCCCTTCTCCCACCCCGAGGTCTCATCATAGGTCATGGGATAAAAATGGATTCACAGGTACAATGCAGTCCATAATCACACCATGTAGTACATTGGGCATTGTAACATGTTAATGAGCATAGTACAG
>D07-LOCUS37471-290
CACACACAAGTTTTTCTGGCTTGCATTCCGCTACTTCCCAGCAGACTTTGGAGCTCTGTTCCAAAAGGAACAATCACAATCATTCACAAGCTGACTGGGAGCCGTTGGCGGAATTGTGTAATCTGGCAAGACGAATGTCATNNNNNNNNNNNNNTTGATGAGCTTCAAGAGGAACATCACATTTGTAATGGGCCTAAGGTTGCAGGGGTCCTTCTGGTCTGCATTTGTTTTTATTGGGAGAGGTGTGACCCACACTTTATTTATGGTGTTCGGCACATGGTTGTGTGAGAAAGATTTG
>D07-LOCUS37476-290
TATTCCCCCTGATTCTTGGTAAACACAATATTTTCTTGGCCACCCTCGCTCCCTTCCCATTCCAAATAAATCGCATCCAGGCCCGCTGTACATGCAGTAATTCCTTCCATGGTACCACCACTGGCAATGCCTGAAACGCATANNNNNNNNNNNNGAAATGGAGTTATACCCTGAATGTGCTCTAGCTCTGCCTTGGGGACTGAGAGATTAAGGGCCTTGGCTTTGCCCAAATTAACTTTGAAACCAGAGATGGGGGAGAAAGTAAGGCTGGAATGGTGATGGTGGGCGAAGATAGCGT
>D07-LOCUS37502-290
ATGGACAATGTTTTGGGTTGTAGAGAAGATTTATTTTCTTAATATTTTACACATCTTTGTATCGGCAGGCTATTTAAGCATTTTAAGTTACAGAGAATTTGAGTCACTGTTTTTGTTTTTCTGGGCTCTGTCCATAATTTGNNNNNNNNNNNNCAGAGCCAGATTTTTGCTTCCAGTCTGATAAAAGTGCTACTTCCAGTCTAGGATTCGTTGAATTGTGATTCTTTCATTAAGTGCCCTGTTCCAAATATTCCTTCGCTCTGTGACCTTGATAATGAAAATTTGTCGCTCCAAAAGG
>D07-LOCUS37518-290
CTGCAGCAAGAAGGGGACCTGAAGGGGTCTGTGACCACTGTGAGGATATGTAGCTGATCACAGAGAGCGGAATAATCCCAAGTGTGGATTGGCTCTGATAAGGAACTGCCTTGATCCAAGACCTGTCGCCAGCAAAATAAGNNNNNNNNNNNNTTGCGAGTGCTTGTGCAATACGAGGAGCGACTGGCTGCTATTCCCTCGGCCACTGTGTGGTCACAGTCCAGGATAGGAAACGTGCGTGACATAATTGTTCCAGGTCTGCAAGCCTAAAACATCAGACGCAACTTAAGGGTACACC
>D07-LOCUS37562-290
CTTGTGATTAGTGGGAAATTTACAGTTTTGTGCCATATTGGCCTCAAAACAAGTGCCGCAATGCACAGGCAACCATGCAGACTACCATCTCCTATGTACCCCTACTCCTTACGAGTAGATTggtgctcaacatgtatgggtnnnnnnnnnnnnnnnagcagtagtagtagtagtaatggtagtagtagcactagtagcagtattggtagttgtggtggtggtggtagtagtagtagcagcagatgtagGTGGGAAGCACAGGGGCCTGAAGGGCATTTATTATAAAATAGAACTCATT
>D03-LOCUS37663-290
ACGATTACGGGTTGTGCCGCTCGCAAAATAGCAAGTGGAATCTTTTTACTAAGATTCCATTCACAATGCAAATTCCGAAGACTAGTGGCATTGCCATTGCTAGTCTTCAGCATTTGCTATTGTCACAGATCCCATGAATATNNNNNNNNNNNNNAACATTATGTCCTCAGCCTCATTTTAGAAACAAGAAGTGTGCTTCTGTCAACCGTAATTTATGAAAGAAAAGTTGGAATGTGAGGAAATTATAAAAAGGTCTGTTCCTGTTGAAGAGACAAATGAAAATATCATCCTCAATACT
>D07-LOCUS37684-290
ACAAACTGACTGGTGAACTGTAGGCACAGATGTGGGATGCTGCCAGCATATGTGCATGGGTATACCCCATGACTAGGGAGCCTTACATAGCTTTACATAGCCTTACATAGCTGCAACACACCAATTTGTAGTTCTGTCCTTNNNNNNNNNNNNNGTACTGCAGAACATGGAACACTACAGCTGGGTAATACAGGCATAAATGCCCTGTGATGCAACTGTGGCTGTGGGGTCCACCCCATTGGTAACAGCACTGCTGTTAGTAGTTTCCCAGCAATCATATTGGTGTTACCGCCAGGAT
>D07-LOCUS37721-290
ATATCTGCGTGCCTCTACCCTACCCTGCAACAGTAGTGCCATCAAGATTGAGTTTGTATCTTCAGGGCCCACAAGTATGTACTTGTAAAAGGTATAACACTTTTGGTCTCCTAGATCACAAGGTAAGTTGGAAAGAAGAGGNNNNNNNNNNNNNAAATTATTGGAAGGTGTAAGGTCTCCTCTTCCAACAAAAAAGATAAAGAGTACGACTGGAGGGGAAAGGAGAGTCTGCTAAAAGAATCAATACTATTGCCACTAGTGCCACAAAGTCAAAACAGACTCTGCTTTTTCACCTCAT
>D07-LOCUS37757-290
TGCTCTGCAGAAGACAGTACTGATTTGATTAGAACGGCCCTCATTATAGAGTGCTTGAGCTGTGGAGAGATGGATCACTTCAATGCACAGAGCTTTGCAATTGGCAGTATCCAAGAGCTGTGATTTCAGAACAGACACAAANNNNNNNNNNNNATAGAGTAAATAGAAAGAGGGAAAAACTGATCATTAATTGCTTATCACTTCCCTGACAAGCATATGTACAAATACACAGGAGGAATAAAAGGTTCTTGTTTCTTTTTCAATCTCAGATAAATATCAATTAGTCAAACAAATGACA
>D07-LOCUS37863-290
TTTGCAGATACTGTTGGAAGTTTCACATTGTTGGAGAGATCTACTATGATCAATCTTGATCAATAAGGTATTGAATGTGGACACCAACGGTTGGGTTGTTGTAACAATATTGGACAATGTTCCACTCACAGCCCAAATGCANNNNNNNNNNNNNATAGCAACAGACCTGACCTCACGTCTCTCCCTTCTTCCTACTACCCGGGCTCTACGCTCTAATCATCAGAGAAAACTCAAGATTCCTCGCTTTAAACTTCAGACAGCAGGGGGTACTATGTTTGAAACCTTGGCTCCTTCACTT
>D07-LOCUS37921-290
GGGATTTGGATAGAAGTTTAAAACTAATCTACAAAACCCCATTATCTGTTTTTGTTGCCTTACTGGTGTTCAATGGGAGGTTTTATTTATTCATTAATTTTTAATTTGCTGAATTACTATCGCGCTCACACCTTCGGCTTGNNNNNNNNNNNNNGACATCCCACAGTCCGGTCCCAACTCCCCACAGAAAAACAGTTAAAACATAGCATTTTCAGACATAACTCAGGGACCAGCGTGGGCCTACAGTAGATGTTAGCAGCCAAATAATATGCTTTTATATGTTGTTTGAAAAGGGGCC
>D07-LOCUS37930-290
AGGGGAGCAATAAAGACCCCTCCAGGGGGTTTATGGGCTGGTCAGGCAGTGGCTCGATCACCATCTCATAAGTCATTTCCGCGGATATAGAGGCAGTTCATGGAGATCCTCTGTTAGTAGATGATTCAGGTTTGACAGGCCNNNNNNNNNNNNTTGAAAATTGGACTTCAGTCGTCCTTGCCCATATCAGTGCAATAGTGTGAGCGTTATCCAGACAGGGTAGTCTTCTTGCTTATATACGTGGATTTGATTCAGGGGGAGCTTCGATTTGGAGGAATGGTTTGGCTTCTTAGGACAA
>D07-LOCUS37981-290
ACAGGTGCAGGTGCAAAACGTGCACCTGTACCCTTGCAGTTTACATTCACCGSCTGTGGAGAATGCACMGGTGCRCGTGCACGTTTTGCACCTGCACCCGTGCGCACTCAAACCCTTACCTTGCAGATGAAGAATAGATGCANNNNNNNNNNNNCCTTTGTTGCCTGGGTAAGCTGCTGTTTCTGCTAGAATCTTGTGTGGAAGGCGGCAGCCAATCAGTGAGCTCTGTATTCCCTAACTGACAGCTCTTCCAGYCACCCAGAGGGCAAAGAACCAGGTGACCTCACTCTACCGGCCA
>D07-LOCUS38003-290
CTAAGTATCCGTTGGTGCTGATCCCTATATGACAGACACAACATACCATACATTAAAAGGCCTCCAAAGGAACTGCTGTTCTTGTTCATGATATCCTATGGAGTCAAGTTCGCAAGCCAATTCCTTTAAAACAAGTGAGTANNNNNNNNNNNNTAAGAGTGAAAGCTTCTGAGTTCCCCAATGGGAAGGAGTCAGAATGCAAACAGACAAGAATGATCGCTGAAttagtacagagggatgagcaatggttcattcccgttcagctaaatcatgataaccagcagttCAATGCTAAGAT
>D01-LOCUS38018-290
AgacaattgccattgacattcgtacaatacattctcatttacatCCTATGTATAATCTACTCCRGTCTAAACTATATTAGGAACCTGAAAGGTGCTCAATTTAACACACTACAACTATATGCATCACAAATTTACCCTGTTNNNNNNNNNNNNNCAAAGGAACGACAGTTTCAGGACACACCGATAGTACAAAAAGGCTGCTCTGGCAGAAACAAGTCTGCTGGACTGAACCTGAAAGACAGAAAACAGAAGAGGGTCAATACAATAATAACACTAACAACCAATAGATGTTCCCCTG
>D07-LOCUS38022-290
AGCGTTTTCCATCAGATACCACGGTTCCGCAGCATGTTCATCGCACACAAATCATTAGTTTTTCTAATGATTTTAATAGATTTTAACCCCTTAGCTGCTAAGGGTTTTAGACTCGTAGGCCTCCTCTGTGCTGAGCTGTTGNNNNNNNNNNNNNCAATGCAAAAGAAGTTGCAAAACAAATCGCTGCAATTTTTGTTCTGTGCATGGGATCAACAAATAGTTTGCAGTTCTGAAATCGCCATTTTCTCAGCTTTCCAGAATGGGGTTTAAAAAATAAAAAATCTGTTGCAATTTCAGT
>D07-LOCUS38035-290
ACGATTTCATGAACTCGAAATGTGAAAgaggcaccatcatcacaatgaacacaagaaatatataggtgttttgtaaagagcattaaaaactgcctatactttcttttttccattttccatgaaaatgttTTTATCGTATAGNNNNNNNNNNNNNACTAAGTATTTTTCAAACAAATGACAAATTACAATTCAGGGTAAGTTTTGAAAGAGAACTCAAAGAGCTAAAGTACTGATATCTTCGATTGAGCCCGTTTAAATAACAGATTTTTCACTTTTGGGAACAGTATCAGACTAGGAC
>D07-LOCUS38039-290
GGTTCGTGTGTGATGCCAACCTTTACTTCATGAACTACTTTAAAAGAATCCCCATATCTTGGCATGATTTTGTTATCATTTATCTTCAGTGAAGATCTCGCCTTAACCCACCACTAGGGCTGGGGAACAACCATATCTGTCNNNNNNNNNNNNNGCTTGCGTTTGTAAAAACAATCATTTGAATGAAGTGTTTTTCCAAAATGCAAATGTTATTCATCTCTTGTTCCATTTTCTATTAAATGGAGCAGCCACACAGATTGATATGTACATAGCTGCATTTATTGAAAAGAATGTATAA
>D07-LOCUS38041-290
TCCAAACTGCGATGGCCAAATAGCTAGCCATCTACATCTATATTCCTTTTTGATCGTGCTGTGAAGCAACTCAGTTTTCTGGGCGTTCAAGAGTAGATTACTATCATACATTCATCTCTAAGCGGCCAGAAAACCAGAGGANNNNNNNNNNNNNAAAACCTTTGTCCATTGAATTTGATGGTTTGCAAGCCATCAAATTGTTAAGTAGGGTTTAAACCATCGTTGTTAAGTAGGGATCATTGTTAAGTAGGGTTTAAACCAGTGTGGATAGGTTTCCTTGATTGCAGTGCAGTTCTCT
>D07-LOCUS38046-290
CGCCATGGCCCATGATACTTGTGATATCAGTAGGGCCTTCTGCCACTCAGGAAACTGTGGTGGGgtgacacttacatagaaggccaaatatgaaaggagtagcctctttggcatccttcTTTCACTCTTCCCAGCTCTTAANNNNNNNNNNNNNGTGCCCACCTTTCAAGCCTACATACCAGGGAAAACACAAAAATTAAATATTTCAAAAATGAATCTGGCCCTACGCCAGCCCTTTACCTCCCTGCTTTCTCTGTATGAAGGAGAAAAATAGCTTTAAAAATAAAAACAAAGGGAA
>D07-LOCUS38069-290
TTTTGCCCACAAAGCCATGACTGAAGTGGTTAATTTTTTCAGTTTATGGATCATAGCTGATATTGGTACCCCAACACTCCCAACTCCTACACTCTAGGATTTGACAGAGGACAAGAGAGCAGACAGAATGGCTCAGCTCTGTNNNNNNNNNNNNGGGATATTGGGAATGCCACTGTGATACTCTATTGCCAGTATGATCACAGGAAATTTGTAGGCTATGGCCAGTTGTAGTTGTGCATTGTAGTGGTATGGAGTTAAGGGAAATGTACTGATCTCATGTCTCTAATTCTGAAATTGA
>D08-LOCUS38096-290
GCAGTGAGTGCCACATGAGCGTGCGTTGGGTGGCGATTCGCCAGCCACTGTGCGATTCGCAGGCATTCTCTAGAGAACTGCCTCTAGTGAACGCCTGCGGGGTTGGCTCGAAAATAAGTCCGGAATTGTCTGTCTTTTTTANNNNNNNNNNNNATTTCAACTCAACTTCGGGCATCCATTTTAACACTTTGCCCATCATCAGGAGCATGATGTTTAATATGCTTCATTACACTTAATACATGTAGTAATATTTATTTTTCTGGCATGTTGTCTTCATAGCAGCTCTTAGAAAGGAAAT
>D07-LOCUS38105-290
TGTCTGGAAATGTGCCTCTTATTAATTGGACCAGTGATGGGGTGTCAATCAATGCGGTTGTTTTTGGCACTGTGGGTGCGTTTTTAGTGCATCTTTTGTTGGTTCTAGGCTCATTGGGCGCAAGTTGTGCAAGGATCCATTNNNNNNNNNNNNNTGCGTAAGGTTTTCTGTTTTATGTTTTGTGTTGTGTTCTACGGGGCATCGCTGCTTCTTCAGTGKGTTATCGCTGCTTCTTCAGTGGGTTGTTTGCACTTTGTGGACCTCGGTTATAAGACCTTCTTGTGCGGTGCAGTTCGGT
>D07-LOCUS38108-290
TCCTTGCTCATCCCTGACCTGTGTACCTGTGATCTTGTGTGCTTTCTGCTCTTTCCAGTTCTGTCTGCCAGTGACCCTGCACCTGCACTCTGTTCATCCCAGTCCTATTTATGATCTTCCCCTGTGCATCCCTCTGTTGGANNNNNNNNNNNNNTATGATTGCTATGAGGCAGATACTCACCAAAATACGAACCCCCTCGCAGCTGATACCGGGTGCAGCTAAGAAGGTAGGGTTTGCAAACTCCAGGAATGCGAGTATAACGATGCAAGGTTATACAGGCATGTTCTAGCACACACG
>D07-LOCUS38110-290
TTTTAGCGAAATGATGATGTAAACATTTCCTCTTCACTCCACTTCAGCAGGCCAGACATATGAATGCTTGTTTGCTTCACTATATGCAAATGCAGTGACCCTGTTGCCAAATGCTGTTTCATGACCCCAGCTTTCCTCAGNNNNNNNNNNNNNNGAAACTCAAGCCAAGATTCCTGGGACCCTTCCAAATAACTAAAAGATTCTCGCCAGTATCCTTCAAATAAAGATTCCAGTAGGATGGCGAATACACCCAACTTTCCACGTTTCCCTACTGAAACCCACCAGAGAGACAAAGAGA
>D07-LOCUS38111-290
GCGCGGCCAGAGCGACTTTCTGTCACTCGGCCGCTTTCTGTAACAGCGTGTGCGGCCTCAATAGGCCTCCGGTGTGCAATTTAGGTACTTCAGGAGTTTTTGAGGTAAAGAAGGGAATTTTACTTTAAATTTACTTTAATTNNNNNNNNNNNNACAGTGTCTGAGGTTGTCAAGCCTATTAATAATTCATTGAAGGTGTTATCAAAGAGGTTGGATAAATTAACACCATTGGAAACAATGATACCAAAAAAGGCTACTGCAAAACCAACCTACATTCGGTTTCTTATCCATCGTTTAA
>D07-LOCUS38126-290
AGAATCCGTGCACACTGAGTGATTCTACAAGAATTACAGTGGACTTTTACCACTGAAGACACTTTTGGTGCAATGCACAGGGTTGGAAATGGTAATTGATAATTAAACCCAAGGCTTGTGTCACACACAAAGACCTTGAATNNNNNNNNNNNNNGGCACAGGCTGGCACTGTGGCACACCGATGCCAGCCTCAGTTCAGAAGTGTGACTGTTGTCATTGCACAATTAACGCAGCGTATCCATCAAACAGGCGCTGCAAACGCCAAATGCTTCAAAGTGGAATTGCTTGTGTTGGGAGC
>D07-LOCUS38161-290
AAACATCGTACAGGGAGACACCCGTTGTTAGTGGTAAGAATAAGTCACTTTACAACCGCTGAGGAAGGTTCTCTACAAAACTAGATACAGTACACTGCGTCAAAGTCAAACGCTTAAACAAAATAACTTCTATGGCGAGAANNNNNNNNNNNNNCTGGATGTGAAGAATGCTAGGGATTCCAGTTCTCCCGAGGGCGCGAAGCACAATATTGTGTTGGAAGGGAGTTGGAAGAGTCCCAAGAAAAGCTTTAGCGCAAGAACCTCTGGAATGAGCACTTAGGCAGCGAAATAAGCAAAT
>D03-LOCUS38229-290
TGTCATTCGCAAAAGTGGATGGCCTTACAGTATTTATGAAAAGTTGGTCATTCACAAAATTATGAGTACAGGATTTTGCAGATGACCATAGGCGGAACTCCTCCATTAAAAAACATGTGGAGTAGTCAGAAACATGTGCACNNNNNNNNNNNNACATGAACAAAATGAGGAACAACTCGCTCATGATTTTGCAGAACACCGCAAAGACATGTAGTGTGGCGTTCCAAATGTTTTCATGGTGAAAACATGCAATTTGTACTCCTGATGCTGCAGAAGGATTTCTGCAAGTTTTATTTGT
>D07-LOCUS38242-290
ATGCAAAAATAGATTTCTATGCTGTCAGGGGTGCATCGACTGCCCTCACGTGCCACTTGTTCCCCCAATGCATTTGCCAGGGCATAAGTAAACCGGAGGTCTCAGCACACCATCAACATTCAAATTGTCTGTGACAAACAACAGTNNNNNNNNNNNNGTCAATGACTGCCCAGAAATCGAGCAGCACTCCAGACTGGTCCTTCCTCAGTTGCCCCTGCCCGGGCACATGCCACTCCTACTGCCCTGTGCCTCACGTTTCTTTCTCTGCAACAGGAGTTGGGAGTTCCGGATTTTGGCT
>D01-LOCUS38291-290
AGTGAAGATGCACTTCTTGGCGAGAATTTTTCCACATGGGCCTGGCCCAATTTTCTTCTTGGATGGCATCATGGAAACTACCTTTTTAAAGAGTACATCATATCTACAGATCCCACCACATTGTAGCTAAGGGTGATTGTGGNNNNNNNNNNNNGCAATTCATAACTAGAAATTCGGCACACAATACCAATGGAGTGTGGGGTACTGAAAAGTCATTGCGGTCAATTGATTAGCGGTTAAGACAGACCCTTGGTGTACTACTGTGGAGTATGTGGCGGTGGAATCATGAAGGGGTTGC
>D07-LOCUS38294-290
CTAGCGCCTGTTCTATGCCTAAAACAGGCAGTAGAACAGGCGTTTCAGGGGCTGCCACCGACAGCTTTTGCTGTCACAGGCAGCCCTTGCAATGCCCAGCCCTAGGCACTAAAAGGGCCACAGGAATTGGGCATCGGTGTTNNNNNNNNNNNNNTTGCTTTTTTTAGTCACTCAACATAATTCTAAATTGAAGAGCCTTGTAAAGTAAAAGTGAGGTAGATTTACCAGGTGTAATTTAGCATTGGCAGGTTACAAAATGTTTGAATACTGGAATAAAAAAGCCAAGAGGGTGTGAATC
>D07-LOCUS38346-290
AAGTGGGTGTGGAGCTAGGCTTCCACTAACATGGGTACTTGTGTACTTCTGTCCAGGTAGATGAGTGCTCAAAGTTCCTAAATTTTAATTAGGGATGTTGCGTTCCCATAAGTAACAGCCTGTATCCTCATGTTTTTGCAGNNNNNNNNNNNNNACCGTGTAGCATCCATAGGCGACCAGACAGAACAGCCCACTTGCGCACCAACTATTTTGGTCGCACAGTCCCTAGTCCATTTTAGATATGGCTCATGAATTGTGATCTTATGGTGGAAACCTCCTCTAAAAATTCTTTTCCCTA
>D01-LOCUS38425-290
ACAGCTTCTAAGTAAGTGTATACCTCTTATTTTGGCAGGGATAGGCCTCGCATAAGAATGTCTACCCTCGATGTGCAATGGCTTAGAGGGTTGCCAGATGGAACATTTGGCCGAGAATATGTACGGTTCTTGGATGACAACGNNNNNNNNNNNNNGTGCCTAAAAACCCATTCTGTATATGTTTGCGTGTATGGTCAAGGACTCCTTAATATAAGAAGCTCTGGGTGCAATGTTTGTTTTCCTTATTAGGGCAATTAGAATATAGAAGAATTGCACCCCTCATAATGTTTTTAAAGGG
>D07-LOCUS38430-290
GCCGGTAAGTCTTTTGAATTGCACACAGAGAATCAGCCATATACCTGCCTTATCTTTTTACCTTTTCTGGTATTACAATTGCGCAGCAATTGTGTTCAGAAAAAGTTATATGAGGGGTTCTAGTTCAGAAAAGGTTTGTGANNNNNNNNNNNNCCTTCAGATACTGCTCCTAGAAGGCTGTGGCACTAGGATCCAGGGGGACTCGAACGGTTGGCACAGGGGGCGTCACACAGGCAACAGGAGACGCACAGAACAGCAGAGACATCTCAACAATAGACAAGTCTTCCGGAGCCTCACA
>D01-LOCUS38604-290
AGTCAAAATTCCATCTGTGTGTGGAAGATAGGAAGGATCAAAAGCGGGTTTAAATAAAGTATGCAATTAGTATCAGACCTGTCAACCTTGGAAAAAATTCCACAGTCTCTGGCACGGAGGCGGGGGTAGGTGAACAGATGGGNNNNNNNNNNNNNCATTTGTCATCTGATTGAGCTGATATATCAGTTAGTGAATTTGTATCCCTAAAGCAAACAATCAAATATACTTACTCCTAGATCCTAGCATTCCAGTATCCTCGCCTGACTCTCTTCAGTAGATCGAAAGGGAACTGCAGGTC
>D07-LOCUS38811-290
CTGCATTGCCCTTCTGTTTGTTGAGTTTTTGTCTTTCTGTTGTGTTCCTGTCCTCCCCCTTAGGGGAGAGTTACAGACAGCAGTCCTAGGTCCAACGCCAGGCTCCTCGAAGAGATAGGTACGTGGGGAGCTGGTTCTGAGNNNNNNNNNNNNNTTGGGGCGTGGTGGAATATCGTCGCTCACACGACCAGGCCTAACATTAACATTATCCACTGTTAAAAATAAAGACACGTTTGGAGTTCCTTCATTTTAGAAACATTGATATGAATGAAGGTTGTCGAACAAGAAGGGAGATCCC
>D01-LOCUS38816-290
CAACCTTGGGGCAAGCTGAATGGCTGGTATGGGCATGGAATGACAATAGGCCGCCACTGTGTCATTTGGATGTATACAGGCCTCGTTCATCATGTGACAATGTGCTGCACATCCGTCATGTATGGTCACTACTGGGGATAAGNNNNNNNNNNNNCGATTCTGCGCCAGGTCGTACATTTGACTATGAAAGGACTGATCTCTTGCAACTGGTTCATACATATTGTTAGCAGGGCAGAAGTCTGAATATGTGGCGCTAGTTCTATGATGCACGGCATGGCTGGGATCACCACAGCCGTAC
>D07-LOCUS38829-290
ATCCTTCCAGGGACCCGAGGTCCTCAGGGCTTGTAACATTCCGAGTTGCAAGACACTACCCAGTGAGCAAAGGAGACTTATGCAGTTTCTTGCTCTGACCTGTGCCTCCATGAGAACAAAAGTTTGTGGAGCAAGGAAGCAANNNNNNNNNNNNGCTAAACTGGAAGAACTGCACACATTTTGTAAAAAATACGTAGAATGCTATGTATTCCTGAATGCTCCACTAGCCGACAAGGTCGACGGCATACCGGACTCTGAAATAGAGGCAAAAGCAGTACTGGGCCAATACCACAATTAA
>D07-LOCUS38867-290
TCCAGATTATGCataagggtggatagccttgcttatgctcctggagctctccacggcatttgacttggttgactacgacatattggttgataaactGTGCTCATCGGCTAACTTTGCTCCAGAAGTCACTAGCTGGGTCTAANNNNNNNNNNNNTTTTGCTTCAACTTCCTAGCGACTACAAGTCAATAGTATTTACGATACAATCCAAAGTTGGATGGACTTTAATGGGTTGGCTCAACAATGCTAAAACAAAGCTTCTCGTCATAGGTACTCGACAAAGATTAAACAGGCTCTCGC
>D07-LOCUS38908-290
AATAAATAAATTGAAAGATAACACTAAAATATAGAGCTAAGTATTGTGACTTCATAAATGAAATACTGACTGCACCTTTTGTGTATTTGGGATATTCTTCACCCCATGGGAAATAAATATTCCCTCCAWCAATACAACCCTNNNNNNNNNNNNNCTGAAAAAGAGCTACTAAAGCCATTAGCTCATCAATTTATTTAAAGAGAAAAGAAAAACCTTGCAGCCTTGTKATCTGCTCTGCTAACTGCCCTGRTAGAATGTTTAGGAAATCTTTAGTACTCTGAAATAGCAGCTCCGTTCT
>D07-LOCUS38912-290
AAAACTCACACTGGCACGTGACATTCTCTGCCCACCACACCCAGYGAGAGAAAAACCAGCTCATCATCTGAGGAATAMATGGTTCTCAAAAGATCTAAAAACACTGAAGAGAGAAGGAAACTACACAAGGCATGTCTCAAANNNNNNNNNNNNTGATGCCGCTACCTACTTCAGTTAAAAAATATACACCATCAGGGACACCATAGAGCAAGAAGCACTAGGCCCTGAACTGTCAGAAATTGAAGGAATGGGGCAAAATCAAGAAAGGGGATGTTCCAATGGTGCCTCCACCTCTTAG
>D07-LOCUS38920-290
CTCTGTCGGCGTCTTACATCTGAAGTCAATAGTCAAGGGGGCTGAGTCACAAAGCAGTTACGTGTGTCTTATTTTTTACACCTGGTGTAAGTCCCATTGCTGTCAATTGTCATGACTGTTGGGGGCTCACAATGAAAGACGNNNNNNNNNNNNNAAACATGATGGCTGCTGAACCAGAGTCATTACACGACATGAAAATACATTCCTAGACAAATATTTTCCCTTTTTAGCAATAATAGGGACTATAATTATGCATTATGAATCAAATAGAATGTATATTCTGTTAGAGTAATTCATT
>D07-LOCUS38924-290
GGTATGGTCGTCCCGGTTCTGATCRGAGCCTATAGCATGATGAGGCAACTTTAACGTCCCGATGATATAAATCCAACATTTGAGGATGCTGCTTTGGTTTGTGCAGAACACCAAATAAACTCAGATTTCTATGATAGCATANNNNNNNNNNNNCCATGGGGGTTATTATGAGTCATGCGAGGCGTGAGAATTAGCGTGAACCACGCTAAAAAMAAGCGTGCACGCTAATTCTCACGCCAAGCACAATTATGGCCCAAGCGTGACATTTTAGCGAGGTCCCCACGCTTGGAACCACGCT
>D07-LOCUS38928-290
ATGTGCTTATACTTCAAGAGAGAGAACGCTATGCATTGCGTTCCCAGTGGATAAGCCTAGTTCTAGCCTTTGAGCCATCACTCTTTCTTTTAAGTACCACTGATTGTGGGATCAAAGCCTAAAAGTAAATGCAGAAGTGGCNNNNNNNNNNNNCAGTTGAAGCTCAGAGGAAAAGCACCACCACAGCCCAGCAACGCCACAGGGACCATGCAAACAATCAACGTCGAGTCCCAGGAGAGAGCGCAGACATTGGAAAGCAGTCCCACGAGATGGCTTGAAAATTTCAATCAAGAAGAAT
>D07-LOCUS38989-290
TCAGCATGAAAACTGGAGTTGCCTTGCAAGCAATCTTGTGACCTCTACTCCTAAAGTCGAGCTGTGTCCTTGGTCGGACCACTCTCATATTACATCTCGTTGTGTTCCTCATAAAAAACTATTTATTTATTGTGCTTGTATNNNNNNNNNNNNNNNNNNNNNNNNTTATTTCACCTATTATGTTTAACATATGTATTAGACCTTTGGCCACATTGCTTGATCTGAAGGAGGTGAAATATCAGATACGCAGATGACCTTCAGATTGTCATCAACTGCTCCTGGTTGAATTGCGATGATCGTCGGTTG
>D01-LOCUS39048-290
CCTATTAGCAGGTGATGGGCTGCTCCGGAGACCCCATGGCTGACCCCTGCCTAAACTACCATCTCACCCAACGCGGACCCATGATGCCATGGGTAAGGTGACAGCTGCCAGGCCACCCTAAGTTGGTAGTCCTGCCTCCCTTNNNNNNNNNNNNCTGTTACAGATGTTCACAGTCAAAAATCTTTTTTATTGGACATAGCTTTAACAAGCATTGGCAATGCTAGGAGTTTTGTGAGTTGGAGTGTGATGGCACGGCACGTGACATCTGGACGTGGGAGGGTGTGTAGAATCAAGTGCT
>D01-LOCUS39059-290
TGGAAATGAGAAACTGGCCACTGGATCGAAGATGATGATTAAGGGTATACACCTTGATCCTATCTGTAAAATAGGCTACAGCCTTGCCGTGCAGACATTTATGAACAATTGTCATTGCTTTGATTCGAATTCTCTCTTTTACNNNNNNNNNNNNTCTGGACTGCAGCCAACAAGGCCCTCACATACTTTGCATTCTGTATAAGGGTTcctgcagtttttggaaaccccctattccgcctcagaagtccaaagttgtgtattacaccgaaagcgtaacgactgtcggtgaagatattTG
>D07-LOCUS39065-290
AGTGGCACACAGTCACAAAAATTCAAAACAAAAATCAATACTAATCTGTTGATAAGATGAAATCAACTACTTAGGAATTGGAGATTAAGAGGAGTCGTAATATAAAAGGGCGTTAGCCACCAGCTTAAAATGTTGGAAAAGNNNNNNNNNNNNTTATTATATGGCAGTATACAATTTAAATGATCATAATCACTTGTCCATCTGTGTTAATAATAAGAAAGTTTCTAATCCGAGCAAAGTGATTGAATCTCATAATATGGCTATGGGCGTTAAAAATATTGTCAAATTCTGAAGAAGA
>D07-LOCUS39092-290
ACAATGTTTATTTATCCTGTACTGCACACGGCGCCGTGAAGCCGTCGGCAACGTGCGCTTTTAATAAATGACTATGATTGATTGATTGATTGAGGTTGAGATAACTTAGCTTAGGTGAAAAAGCAAGTTTGATATTGAGAANNNNNNNNNNNNNATTGGGCAAGTTTATACCACATGTTAAACATGGATGACTCATTTATTACTACACCCAGGGCTCCAGATAATATCAAGGAGTGGGAGTATTTTTCACTCTACTTTTCGAAGTTGGGAGTAAAATGATACTTATACRGAGTAAAAG
>D07-LOCUS39110-290
AACCTTGGGCTAATTGTCGTTTGAGGATCATGTGAAGGCGACCATCAGCAAGGGTCAACAGTACATGAACCAGGTGGGTTGATTACTATTTAGTAACAAATATATATGAAATATCTCACAGTGGCATCGAAGATAGCACACNNNNNNNNNNNNTCCACTTGGCATTATGCGATTTAACGACATTTAGAGGTTAAAACAATTGTACAAAAGATATCTGCAACACATTTTATTTTGAAACTCTAAAGAACATGGTTTGAGAAACCAGTTATTGGAAGATAAAAGCTTGTCTTTATGCCTT
>D07-LOCUS39122-290
ATTGACTTCAAGGTCCATCGTTGCTTATTTAACTCTGCCAGCATACCTCTCCCAAGTCATCAAATGACAGCCCTTTACAAGAACACTCCAAACTACAGACACTAACACCCTCCTGTTCCCAAGGCTCAACACCAAAAAAGCNNNNNNNNNNNNATACAATGAAGGAAATGATGTGAAAAGTCACCAGTGGAGTTCCATCCTGCTCCCAAATGTTGCCAGTGGGGTACATGAGAGCTACTTTTGGGCATAAGAAGAGCTACCAGTAGCTCACGAGCTACTGGTTGGAGATGCCAGCTCT
>D08-LOCUS39130-290
TTCTCTTTATGAGTTCTGGAGTGAACTTGAAATCATTTCAAATGTTAACCGGGGCGCAAGTCCTAAAACTGTCTTAGGGGGGCAGCCACACAGGAAGTGACTTCACCAAGCTTCTTCTCCCTTGTGGTGGAGAGGGGATTTNNNNNNNNNNNNCAAATCTGTGCACAGTAGATGTTTTAAAGAACAACACTTTAACCCTGCACTGCCACAATTTTCCCTTTGTTTCAGAAAGTAGAAATGCAATTTCATTGTACTTGATTCTAGGTCTAAGTCAGCCTGAATTTGGGAATTTAATTTC
>D07-LOCUS39150-290
TTCACGTAGCAGATGTGAACGGCCCGCACACACGCCCTAAGCTAGCCTAGCCAGGAAGGGACGTGCAGGGATGGCGGTACAGGAGGGGGACCCCCAGACTCACTAGCTGAGCCCAGGGCAGGGAGTTACCGGCTCCTATGGANNNNNNNNNNNNTCTGAAACGCCAGTAGGATTGTTCCCCTCTCAGGTAAGCAAGGAGAGTGTTCCAGAGAGTGGGGACGATGACATAGAATGAAGACCCACCGGCTTTCTTTGAGTTGAATCTAGGAATAAGGAGGGAGTTGGAATCCGAGAAGTG
>D07-LOCUS39165-290
ATCCACAATCTATTTTCATACCTTGGAATTATTTGATTGATACCAATCGATACCTAGAAGCAAATGGACTTCTTCTCCTTTATGTAGATGAATATGGAGGATCCAGTAGGAAATGCTGTGACTTCAGGTTGAGCTGCATGGNNNNNNNNNNNNTGAAATAGCAGCAAAGCAAACCTTTCAAGTCCTGTTTGTTTATTGTCACAGATAAACCATGAATGTACCATCCTATGGTAAATAAACTGTGAAATGCAGAACTATGGTTCTAGTATTTTCTGATTTTTAGCCTCGGGTTTGAGTG
>D03-LOCUS39190-290
AGCCCGAGTGTCAAGGAGCAAACGACCTCCGCATCTGTTCCTCCAGGAGGGAGAGGACATAGTAGCACTAACACATATATTAGCCATTAATTGCYTGCCATCTATGTACATAGATGCACCAATGTCGTGTTTGTAAACAAGNNNNNNNNNNNNCGTTCATGGGCTGACAAAGGGGCTCAGCAAGCACCCGCACAACCACATATGACAAAACAATGCAAAATACAGATCACACGTCATATGAAAACCAACAACAAGCAGCCGCCTGGGTATCCTACCAGCATATTCGACTTTAATCAAT
>D07-LOCUS39252-290
AGAACCTGCGGAGTGATGTTTTTAAAGTTGCGGCTTTCTATTTGCACAAGGGGAGAATGATGTGGCAAAATCTTGGAAGGCAGCGTAATGACAAAATGAATGAGTGAATGATCAGACCAAATGCATGGTTCGACTGAGGTGNNNNNNNNNNNNTGGTTTTGCAAGTGGAAGCACCGCTTCCAGAAGTGAATCGTGGAAGTGATGCATAGGTTTAGATGGTCGGTAGATGAGAAGGAAATTTATCGTAAAATTGTCATACGGTGAAAACTTGATTTGCAAGCATTCACATCCCTCAATG
>D07-LOCUS39264-290
AAACTTGGGGCATGGACTCAGTGCAAATGTATTCACGTTTTACACATTTGTTGTTTTTCAGTCGGAGTGTCCCTCTAAGTTAAGATTTTCAAGTGAACGACCTCTCGACTCATCTAATCCTGACCTCGCCCGATAATGTCTANNNNNNNNNNNNTGCCTAAACGATTAGCACACCCTCTTCCTTGGGTGCTCTTCTGCATGAAACTGTATTAAAACTGTATTCCACTGTTCTTCTATCTTTATGTTGTGTTGTGTCTTTAAGTGCACATAGCCTGATACTGTACTTGACCTTGTTGTA
>D01-LOCUS39269-290
AGGTGCTATATCAGGAGAACGCATTCCATTATGGACTGCAGCGGCATATGTAATTCCTGCCAATTCATCTTTGCTGGCCTCTTGGGAGTCCCTGTGTACTACTGATAGGCTTTAATATGTTTTCCATTTTCCTAAGCCTCTTNNNNNNNNNNNNNAGTGACCTAAATTAAATGCTCATCCCAGGGTCTTGTTTCAGGAACTCAACACTCAAATCCGCATTTTCAAAAGCAAAGAAGAAAAAAAAGATGCAACTTTAAGTTTTCAGATATTAAAGATGATAATGAAGCTGAGGCTACAC
>D07-LOCUS39284-290
CATAGGGTGAACGGTGCTGCTGGACGTCCATAGCCATTGATTTCATAGCCACATTGACTAATGTTATTTATTTTGGTTTTCCTCGTGATCGTGACAATTGTAGACAGTGTGTGAAGGCCTGAAAATAAGAGCTCGTCAGAGNNNNNNNNNNNNATCATAAATAAGACATTTATACATTTATCAATATTTAAAATGTTTAAAAACTAACGCTATCGAATACTTCATAATTTCACATTTCATCAGTTCATCAAATGCAGAATTTACTTCTCTAATATTAATTCCTTTTAAAATAGGCAGA
>D03-LOCUS39326-290
CATCAGGCAGAGACTAGTCAGGAATGTTTTTGCCTGAACACACAGCCACGTACTGGCAACAGTGATATTGATCGTGTGTTGATAGCACTGCCGTAAAGTCTATCCAGCACCATGAAGGTGTGACAGTAACACCTTACCTGANNNNNNNNNNNNNATGATGAACGCCCCTAAAACACTCCTGAGAGGACAGATAAGTKCTAGGTGTGCCCATGAACAGCTCCTGCAAGTACCTGATGAGACACATAAGAGGTCAATACATCACCATAATAGTGTGCCTTAGGTCCCTGATTTGACTGAT
>D01-LOCUS39343-290
TTACAAACTGGAATGGCGGCCATTACAGTACCTCACTTTGGGCACTATGAGAACGCTTGGCGTGAGCTATCTGCACAGCATCAGGAGGCATAAAGTAGCTGGTAGCTTTCACCTTGTCCCAGTTTTCTGTGTACAATTTCTGNNNNNNNNNNNNNATACTTTGTCTTTATGACGTTCCAGGCTTCGTGGTATTTAATCTAGGAGAGAAAACAATTACAAAATAAGTCAAGCGAAAGATAATTACGTCTTACAAAGTATATCTCRAGACTTTTCTACCTGTTCTTTTGCAGCAACAATT
>D08-LOCUS39365-290
CTTGTAGCACAGGATTTATAAAAGTATAATCATTTGTGCGAGAATGATGAAAGACAAAAACGCAGTCACGACTTCAAGATCAGAAATTCCAAGGTCCACTGCCTGGTGCATGAAATGGCAAGGTCAGAGAACAATAGGCCTCNNNNNNNNNNNNTACAATGGTAAGGAAGGTACAATAAAATATGTCTTTCTGGTGTTACGTCTACACATAATGCACCAAAATTATAGTTATGGTTTTAATGATTAAGGGCCCGATTCACAAAGCAGTTACGTTTGAGTATACTTTTATTGTTTCCCA
>D07-LOCUS39375-290
AATAACCCTATGTCACTCAATTGGATGAATCATCTGAACCGCATTATCCAACACCCATACCTCCACAGAGTACCCCTCGTGCTTGACCAGGCACATGCTGATCTAACAAGTGCTTAAAACTCTAGATCTCTCAAAACcttatnnnnnnnnnnnnatggacctgacgaaggggtattggcaagtccctctcacggagagggcaaaggagcgctcggcgtttacatgccccgaggggctgttccaataccgagtcatgcctttcggcatgaaaaacgctccggctacctttcagcgcctG
>D08-LOCUS39394-290
TGGGCTGGTGTTCTGGTGCAGATGTAAACTGGTTCACTGGGCTGGCTCTTTATATGCGTTCTGCAGCATTCGGCTGCCAGATGTTCCACATCAGGATCCAAATGCAGTGTGTCATTGTTTAAAACACCCTCTCTCCCCTGCNNNNNNNNNNNNAAAGTGGTACAAATAAGCCAACAAATTTAAAGTTCTGAATGCACAAGGCACCAGCATACATTGGCACCCGACAAAAGTGTGATTCCTCATGAGAAGGGTCTGTTGAACTGAATGCAACTTCCTAATGAGGCAACATACAGACCAT
>D07-LOCUS39409-290
TCGTTCTGGTACGGGAGCACAGCGCCTCTCTCAGCCACAGGAGTGGCAGGGTGGAGATGTTTCTAATTCAGAGTCCTAATTGCCAGTGTTTGTTTGGCTGAGACATTCCAAAACACTCTGAAAACGAGTTCTATAAATGTCCNNNNNNNNNNNNACCAGTCGTAAAATTAAAACAGCACGTAACTTCTTTGTGAATTAGTCCCATAGGCTACATTCGTGCCACAGCTTTAGGAGCAAATATAAAGAGGTGCGTCATGCGTGCTGCATTTCTTAGCTTAAACTGTCGAGAGGGATATGG
>D07-LOCUS39441-290
ACACACAAACACACACACCAACCCAACCACCTACCCTCACAGCCAAATATAAGCCCTTCTCCAAAAACAAACACCCAAAAAGATGCACAGGCCCAACTACCTAACCACCCATCCACGCACACACACACAGGGGCAAATATANNNNNNNNNNNNNNACACATAAATACAAGCACAGGCAAAGTAGTGGGTAACTCTCTAGGATGGCAGATGTGCCATGTTATTATGAGCAGACTATCTGAGATTCCTTCTGCGGCTTTCTTGCGCCGCTCCATTGCCAAACCCCATGAATAGCAGCCCT
>D07-LOCUS39446-290
TCACAGCGCCTACACCATGCTGCACTACACAAACAGCCAATATCACCTCCACCCCCCCACGCTTACCTGCCGTGTCCTCACCTCCTTTCTTCCGACAGCAGACTGGCAAGAAAAGGCCAATCTGCTGTCGAAAGGAACAAANNNNNNNNNNNNNCCGGCCCCCAGGTCACTAACGCTATATTAAAAACTGTCTATATTTTCTGTTTTCGATTTTCCGTAAACATTTTTTTTTGGTGTCAAAATGTGATGTGATGTGATGGTTTTAGGCGTTATTCCATAGTTGCCACTAGAGGGCATC
>D03-LOCUS39456-290
TGCCAGAGGGCTACCAACTTATATAGCAGCCTTGAGTGGGGTGGCAATGACTATCTGACCAGAGCTGCAGGCAGTTGAACTAGGGACACCCTACGCGACCATCTATTTTGAATCTCTCCTGACACGGGTAGGCCCCTTTTCNNNNNNNNNNNNCCCCCTCCCATAAGGAAGGTCACCACCTTGACCATATTTGGTTGGTCGGCCTCGGTCTCTCAAATGGGGGCTTTCCTGCTTCACTGGTCCGACCATCTCCTCCTGGGATCTATAGATAACTGGGCCACTAAGACAAGACCACAGA
>D07-LOCUS39471-290
ATCAAAAAGAATTGTGGGGCTCCAGTTGGGGCAATGGAACATGGGTGYGAAACATGGGACAGTATGAATTGTAAGATCTGGCACACCTTGAGCATGGAACACTTTACATAGGACAGTATGAACTGTGGGCCTGGTTGGACANNNNNNNNNNNNNTTTTGCACAGGCACAGACCATACAACAGAAATCARACGGTAAAAACCAGCTAGAACAAAACAAAACAAAATCACAATCTATATAAGATGGAAAGAAGAAAYAAATGTATCATGCTTAATACTTAGTACTTAAAGCCCTCCTCTA
>D03-LOCUS39498-290
CTCATAATGTACAAGTCCTGAAATGTTTTGGAAGTCTAAATGCTACATGCTGGACAATTTGGGAATAAGCGACTCTGATTATCACAAATGAAGTAAAAATATGTAAACTACGGTGGTGTAAAATGTGCATTTAAGGCAGTTNNNNNNNNNNNNNGACATTTCCTATACTGCACTGCACATCGCATTGCACTGGATGCATACTGCAGATGGATCCTGAAGGGACCAGGACTTCATGCGCCCTCCCTCTCCTGAAAATGACCATATTTTCTTTTCAAATACTGGGCACCAAAAGAACAAA
>D07-LOCUS39500-290
AGTGTTGTTATGGCTGTGCCACATTCGGTTTTGGTCGTAAAGTAACCCATCCCTGAACCCGTGTACATGTATACTTTCTACACATGTATGAACTGTCAAGGTGAACAAACTGTTCATCTGCTATTTTCATGTGCCTATGGGTNNNNNNNNNNNNAAATTCTTTTATTTGTATTTTTAAATACATTTCATTTTTTATCAATTGTTGTGGGGTCCATTTTCACAAACCATCCCTTGTTCTTTTCACCATTTTCTCAGCTGCCCCAAAATCTGAAGGCATATGCATTGCACATAACTACTA
>D07-LOCUS39533-290
GCAACACCCGGACATCAATTAGTGTATGACTTTGCTCCACCTAAAGGCTGGGGTCCGACTCCGAGCGCCCAGCATCGGGCACAGGCACATGCTGCTTAGACATCAAACAAGGAGCTAGCCCTACTAACTCCTTGCTCGGTGNNNNNNNNNNNNNGGTAATGACTGTTGGACACTAAAGTCGAGGGTGAAAGGATTGTGATCCAGGGTTAGTAGGTAGCTAAGTAGCAACTATGAGTACTGTAGGCAGGAGAGAAAGGAGGACAGCCAGGTAATCTCGCAGGAAGACCAACTGCCACCC
>D07-LOCUS39544-290
AGTTCATGTCGAGTGAAATGTATTTTCCAGAATGATTGGACATGATTGTTTCCCTTATGTACAGCACAATATGCAATTATCCACAGTGCTTTGCAAGTCGGAAACACAGAAATGTGTGTTTGACTGCAGTGTGTAGCAGNNNNNNNNNNNNNNNCCTTTCTCTTAGCACCTGCTTTMCGACAAACAGCATCAGAGGTTTAGTAAATGCCCTGCCCTAGCCTTTCATCCCACTGTCTTTCTCAGTCATAGACATGCAGACTTGCAGTAAGGGAAGGCTTTACGGTGCCATATTGGTGAA
>D07-LOCUS39567-290
TGTCCGCCATGTAAGGTGGACAGCTGACCACTGGTGGAGTGCGGCTGATAAATGAGGCCCCTCCACTGTTTTTATAATGAATGTGCTTGTTCCTATGATAGTTGGGTATCCGGAATTGTCAGTTTTGCATATTGATATTGTNNNNNNNNNNNNGTGTTTGAATTTGTCAGTGTATCAGTGCACTTTGGAATAGCACTTCTGGATCTGAGGTCTTTTAAGAGTCTTTTGATTGCCATTCTCATGCTGTCCAACCTCCCAACTGTTGGGCTGTCATAGCCGTCTTTCAGTTTCTTATGGC
>D07-LOCUS39597-290
GCCCCACTCCCTCAACATGGACGCCGACTCGCGCTTGCTTCTTCCCTCCTCCTTGGACTCTAAGTCCCCAGGGCTTTCCTACTCTTTCCACCCTTCCCCACTTCCGATCAAGGCAACCTACCGCTATCCTCTCATTCTTGANNNNNNNNNNNNGATCTACACTCCAAAACTGGACCCACAGGTACCTCGCAAAGGATGCAGCACTTTCTTAATGTGCCACATCCTGTAACCATGATATACCGCCCAAGCACATCTCTTCCCATTTTGTTAGCAAAGCAGTAACTTGGTAGTGCTTCCA
>D03-LOCUS39603-290
ATGGAGAAGAGGTTAGAGCAATGAGCCACAGTGATTTTCCTGTTACTTCCTGTACTCAGCCATAAGCTGGGGGACGGTCGGTGCCTAGGTGGGAACACTACACTAATGGCCAGAATGGAAGGTCTCGTCGAATCCATAGCCNNNNNNNNNNNNCTCCTCCTCCCTGTTCTTTCCATCTTCTGACTGACCTGCCCTGAGCAGGCTCCTAACTGAAGGGCAGATGAAACACCGGACAGAGGCTGTGTGAGTGGTACACAGCCTGGGATACAAATGCTAACATAACATAACACTACTGGGA
>D07-LOCUS39644-290
CATGCTGGTTCATCAATCAGGTCGCTATACTCATTTCATTGTGTGCAGCCTAAATATGTAAGAATCATAACCTTCGCCATAAGAGAGTGTGAATCCTGCCCTTGTCAACTGCACAACACCCATCGATGTAATTGCGTGAAANNNNNNNNNNNNNCTTAAAGACAGCCAATTCTTCAATCTTTTTTACCTCCAGGGGTAAGGTATTCCAACAGCTAGCTGCCTGTGCAGCAAAGCCCCTACCACCAGCAGTGACAAGCTTAAACCTTGGAGGTACAAGTCTCACGGAATCACTAGATCT
>D07-LOCUS39660-290
ACTAGGCCAAAGTGTTTTGTTTTTACTTGAATTTTTTTCAAAGCACTACAGTAGTATTGCCGGTACATTTTTAATTCAAGAAATAATTAGTAGAGGAGCTTAATGCAGACTAACCTACTCCGTAGGTTTTTTTGTGAAGGGNNNNNNNNNNNNCATGAAACAAGGAACAAAATTATTTATTAGGAATTTTTTGATATCTTCAATGGTTAATATAAGGAGGTAGAGTCCATTTTCTCTTGATGACACATATTACGTGTACATTTATTGCCTCTTTGTCCCTAAAAGCCACTTAAAGTTT
>D07-LOCUS39693-290
AGAGgggaaggggagaggcagcttcactgtggtggcacccacactctggaactcaatgcccatcttattcaggcctgagccctggctcttcagaaaacagttaaaaacttggcttttcAACCGCCACTGACATATCCCATTNNNNNNNNNNNNAAAGTCTCTGCTTTTGCATGATTTGTGGTAGATTTTTGTAAAATGTCGTAGTGCACTTCATTGCAGTCCTATTTATTCACTTTAAGTTACAGGCCACCTAACAGAGCAGTTTTCGTAGGGATGCCTTACATGATGAGCATTAGAG
>D07-LOCUS39706-290
TGACTTCCCATGATTCTGCACTGCACAATAAATTAGTATTGTGKGCATAGATTACGTCTGCTCGTAAGGCAAGGGCGACATCTATCACATAACAGCRGATGTGCACTTTCAAGAAATAGATTCTACATGCCAACTTGCCACNNNNNNNNNNNNNCATTTTTTTACAGATGGTATGGTTTGTTAGATACTGAGAAAMATATTTATCTTTTTCCCTGTGGATACATATGCAAATGAGGCAAGGCCTGTTGTAAACATTCTTTCCTGCTGGTCATTTCACTTCAGTTTGATTGGTTGATTC
>D07-LOCUS39712-290
CCTGAATGTCACCACCATGAATTTGTCGTGACTCATCATATCCGGTTTACTCCCATTATGTTTGCTGTAGCAGTATGTATTAGTATTATGACTCGTCAAATATGTAGTGCTATGATATACTTATTGGTTTGCTGTATATTAGNNNNNNNNNNNNGGCGCAGCATATGGTATGGAAAGCTGCTTAAAGTACCAGAATGTAATGGGGTTAACATTGCATGTGTGATAAAGTGTAGAATTAGATAGGGATTATATAGACCCTAGAGACTTAAATGTTTAGTCAGACACTGCATTGCAAAAG
>D07-LOCUS39732-290
AGAGGCGGGATTGCTTGCAACACAAAACTTTCATAGATTTTCCCCGTCATTTTGCCAAAAGGCTTTGTTTCTTGACACACGTTGCAATTTTGTCCCCTTGTGTTCCTCTGTTCCTGAAAATTATTCTTTGGGCCACTACAGNNNNNNNNNNNNNCTCTGACTCTATACAATGCATTGTTCTTTATTGTCAACTGCATGACATGAGTCACTAACAACCAGGATTCCAGAATGTATGATGAAAACGAGGGAAGAGGGCATTATCATTATGTTTTCCTTCATTATATGACCAGCTAAAGAA
>D07-LOCUS39799-290
ccacactaccgccaaactttctttttctggttgtgagtaggcagtctcggttctaattaggcttctgctggcataggagatgaccttccttttctcctccatacctctctcatattgtgccaggatgaccccaagacccaCNNNNNNNNNNNNNCAATAGCTGGCCATTCCTAGGAATGATCGGACCTCACTTAGGTCTCTTGGTGCTTTCATTCCATTTAGTGCTCTCACTTTCTCTTTATCTGGTTGCATCCCCATCTCTGAGAATACATGTCCGTAAAACTTCAGTTCTTTCTTG
>D01-LOCUS39815-290
GATTATAGGTGCTATTAAATCATTTAATCCGTCTAAAGGTGCTGGACTGGAGGGGATTCCTCAGATATGCTTGTCTCGCTATCCAGAAAAGTGGACTCTCCCCTATACTTAATGCTTCTCTTATTAATTTTAAAGTTCCTGNNNNNNNNNNNNCCTGAGTGTCTTTCAGATTGGCTTTCGTAAAGGGCGCTCTACAATTGATCACTGCTTATCATTAGATTTAATTCTGGATAAATATGTAGGCGGGAAGGGGTATAATGTGTACGCCTGCTTTGTTGATTTCTCTAAAGTGTTTGAC
>D07-LOCUS39845-290
GCACGCCATCCGTGCAAAGGCAGCCTCTGTGGCATTTCAGTGGCATGTCCCACTGGATGTCATCTGCAAGGCGGTGATGTGGGCTATGTCCCACGCCTTCTGCACTCATTATTCCCTTGCAGCAAGCTCGAGAGCTGATGCNNNNNNNNNNNNACACAGGACTGCGACTTATCATCCGTTCAGGAAAATGCCTAGCTTTAGAGCAATTACACTTCTAAAGTCAACATTCGGCAACACAAAATTAGCTACATAGAGCTTCACCAACCAAAACCCCTGGCGCCCTCTAGTGGTGAGCTGT
>D07-LOCUS39848-290
ATAGAGCAAGGTAGGGCATTCCAAAGGGTGGCAGCGACCACCGAGAAGGCCCGACCGCCCGATCGTGCATGGCGAAAGGAGGGAACCGGGATCAGAAGGGAGTGAACTGGAATATAGGGAGTGAATTTGGTTTGCAGGTAGNNNNNNNNNNNNTATTTTTTCAGACATATAACCATTTTTTAAATAATGATAAAATGTTTATCTAGTGTGCTGCAGGTGTTTATGCAAATGAGGAAAGGGCTGCTGTGAATTTTCTTTCCTGCTTGTTACGTGGCTTCAGTTTGATTGGCTAATTTCT
>D03-LOCUS39856-290
CCCCAAAGGCAGTTCTGAAAAAGCATTTGCCAATGCCACTGCTTAGGGGTGAGGCAGTGGGTGGGAGTTGGGGAGACAGTGTGAGGGTTTTTGGGTGGCTTGGGAGATAGGGGACTGGAAAGTCTGTCGGTAGGTGGGTGANNNNNNNNNNNNNTTAATGAAAAGGGTGTGCAAATAAAGATGTATGTAGATTCATGGATGAATGTGTTTATTCAGGGGTGGATGAAGGTGTGCTCAACAAACAAATACAGATGAGTGGATTGGTGGATTTGAAGGTGGATCCATGTATAATGTTATT
>D03-LOCUS39858-290
TGTTGCTTTCATAGGCATCGTTGGGAGGGTTAAGAGGTTTACATCCCATGAGTGTCCTGGCAATAGCCCCGTATGAAAAGAATGGAAWTGGACTCTGCACTGCTGAAATTTTAACAGCACACAAATGGGAGCAATAAAAATNNNNNNNNNNNNTTGCAGCAAAAGACGTCACAACTGAAACCCAGTCACCTTCCTCAAATTTGGCTGATGCCGGCTCATGTGTAGAGGAGCGCATTGCACCAGATTTTGCACAGCRGCCATGTAAGTCAAATTGGACTTGCAATGCCAATTTAAATAT
>D01-LOCUS39865-290
TCTCTCTTGTTATAGGTGATTGTTGTATTCACTGATGGACTGGATGGAGCTGTTGAAGAGCTTGAAAAAGTATCAGAACAGCTCAGGAAAGAAGGTAATAGGCTGGAACTGCTGTCTACTGTATGTTACATGGGGGTAATTGNNNNNNNNNNNNACAAAGCTAGCCCACCCACACACAATTGCATTACATGCATTGTAAAAACACAGGGTATCCAGCTCAAAAATACACTCTTAATTGCCTAACCCCAATCCCTGGCAGAATGGAATAAAAGAAATCAAAATAATTTACATGTATATA
>D07-LOCUS39869-290
CATTATGCCATCCCTCTGCCAGATGATAATCAATCAGCCCAGCTCGGGCTGATTGACATCTGTCCCACTCCCTCTGCCTTCTCCTGGCTACTGAGGTTGGGTTGTCGACGTCTCTACCACTTTTACCTCTCAACCCTTCTTCNNNNNNNNNNNNTCTAGCATGATCCCTTAAGCAAGTGGTTGGAGATGTGCCCATTTAAGCCATAATTTCCCCTTTACCAGTTGTACAGTTTTTGTGTCTTCYGGATTGGTGGAAGGGTTGATGTTACTTTAGTACCTGCGACTCCTGTAAAAGGTC
>D07-LOCUS39890-290
ACCTCACGACCCTCCATGTTGCAAGGAGAAAATGAAGCCCACTGAAAGAAGTGAGGAGACTCTCCAGTCAATCCTTACATGCAGAGGTTTGAGTGCTGAGGCTCCCAATTTCTTCTCTTTGTCAGGTGAGCTAATGGTGGTNNNNNNNNNNNNNNTTACTTTATTTACTGTTACTTTTGTTTGATTTTCTGCTATTTAAATGTCTCTTCAATCAGAACTCTTGTACAGGAAAAGTATCAACCAGCTGCTAAGATCTAAAATGAGTACTGCAATAGTAGTTCTAATGGATAGTGGGTTC
>D07-LOCUS39900-290
TGTTTGCAGACCTTTTAGCAACTCACATTTGATCAGGAGGAAAGGAGCACCGTGTAGTTTCTTCCTTTACTGATTCCAAAGCTGCAATAACACATTAGCAAACATAATAATATCTATTGCATAAAGCATTTATGCCAGAATNNNNNNNNNNNNAGTGGAAGGCTGAAAGGACTGCGAGTCCTGTTTATTGTAGGACATTTTATTAGCTTTTCTGTTATTTTTTTCCTGTGTGCACTGAATCTTTTTGTTCATCTCTTTTAATGAAATATTTGAAAGATGATATTTGCCTGTTTCAGTC
>D07-LOCUS39903-290
TAGCCACAAACCGCCCAGGCCCTTTTTGTGTCTGGCCTGTCCTGCCCCTAGGTCCATTCTGGATCTAGGCATTTTTGAGAATACCTGACCAATCCAGTCAGCTACTCACTCTGGTTACGTCTTTTCCAGCATGTACTTTGTNNNNNNNNNNNNTTGGTGTGGCATGTTTCAGCGTGCACTGAATAGTGGTTCAATGCCACTCCCTTGAAGCATGGTAACATTTAGATTATGTTTTACCATTTGCAGGTCTACTGAAGATGAACATAAGAATGGAAAGCTTCTATCAATAGGCCCCTGA
>D01-LOCUS39926-290
GTGCAACGCCCCACCAATTCTTTTACAGAGCCCTCGAGCAATTTGGGCAATTGCCCCCAGTTCACCTCCAGGGGTGGCAAGAATAGGCCTGGGGAGCTGCTTTCAATGCCCAAGTCAGAGTTCCACAAAAAGGCAGCCTCTNNNNNNNNNNNNNGAGGCTGCTGAAAAGCACAAGACAAACATCACACAAATGGCCCATCTTACTTTCAGTGGTAGTCAACTGTTAACCACAGATGTTCAGCTGATATCTCCACAAGGGCTGTTGAGACAATTGTAGGAATCCCATCCTTCTTAAAGA
>D07-LOCUS39934-290
TTTTGCATCTTTCTCGCCTGTTTTTCCCCCGCCAATATGCAGTGTGAAAGCGCACATAACACTGATGGGAGCGTGATATCTCATATCGGTCACAACTTTATTGCACAAAATACTGTATGTATCTGTGTCATATTCCTGTCCTNNNNNNNNNNNNTGTGTGTGTATATCTGCATATTCCTGTTGTGTGGTGCACATGCTAAAGCGACGCTAAAGGTGTATTAGAACAAGCTTTTTATTTAAGTACACATTTTGCCTTCTCTTTGGAAACGATTCTATATGGACCTACTGGGTGGCCCAA
>D01-LOCUS39967-290
TACTTGGAGATGATAACTTTGCAGATCAAATCAAATGTGAGGTYCAGGACTTTCTCGGGAATAAACTAGGTTCTGTCGAAAAGCTAACAACAATACAGTTCTCAATGAAAGCCTTCATTAGAGGAAGATGTATTGCCATTGNNNNNNNNNNNNNNACTGCAGACAACCATATTGGGAGCAGGGAGATTAATGTGGCCAGCTCCTGGCTCACGGGATCAAGAAACAACAGTCATTCTGTAAAATATGCAGAATAAGAAGGGAGTCTAATACAGATGCTGTGTCAGGAACTGATATTTGC
>D07-LOCUS39971-290
TTGTGAATATATTGTGGTGTACTTCAGTGTTAGCCTGGGAGAATGCATTAATACATTGATGGTTGTTTCGTTAGAATGATTTCTTTGACTAGGAAAGCCTTAGACAGGGAAAGGCCAGGCTTCGAATACACAGAATACATGNNNNNNNNNNNNNACAGTCATGGTATGACAGACTAAAAACATCTTTAGTTACCGATCCCTGCAGCAAACAGTGCTGGGTAGGAGAACAGCATTTACCCGTATAAACAAAAACCACGCCAAGGATTTTGAATAAGAACATGGTTGCTGAAACTGAAGA
>D07-LOCUS40007-290
TGGTTCTAAGTTCACGTACAGAGGTTTTTCACTTATTTCAGTATTTCCAAAACTCTTTAAAATATGGGTTTCATGATATAACTGATGAACTGGATAACCAAAACCACCTTCTTTCAGGGGGAGTTCTAGAAGATCTTGGGCNNNNNNNNNNNNNGTCTTCAGTCTCTCTGAGTCTCCGTCAAAGGGCATCAACTTTGATGGAGTAGATAGTTTGATATTCTTTTGGTATTTTTAAACCAAGGTATTTTAGTGCCTTATTTTCATATTTGAGACCAAAGGATTGTAGTAGGTTAACATC
>D01-LOCUS40028-290
CTCTTAAGAGTCTACAGATTAGGGGGTGTTCTCCGACCTGAGTGCCACCTATGGGATGATGACTGGCAGAGATAGCTGAACACGCGACGTTGATTGTTCTATATTGTCTACCTCTACCAGCTAAATTTGCTAGATAATTGGCNNNNNNNNNNNNgaaatcttccaggccatcagtctcagggtccctgaaaggacaacagggtgttggtgacccaggtgatctagcaggagatcgttccacaatggaaggagaagaggagtgtctatcgctaattccaggactgtgggaaaccaggTC
>D07-LOCUS40037-290
ACCAAGGCCGCCATTTGTCACCTTTGCTGTTTGCTTATTATTTGGAGCCATTTGCTCATTGTCTCCACATATCTCCTCTCATACCTCCGTTTATACCATGCAAAAATTATTTTGTTAAGACTCTTTTATATGCGGATGATGTNNNNNNNNNNNNNTCAGTTGTATAATTCTGTGGAAACGATATTAAGGGCCAACTTGAGCTGGGTCATATCAGCTGCAGTTGCTACCCTACAATGTTGGCAATATTTGCCCTTATCATTTGTGGGCAGGGTTAATTTAATCAATATGTGCATATTTC
>D03-LOCUS40060-290
CAGTGGCTCGAGTGGCAGCTGCCACCCATCCTGGTACCCAAAGAACTGAACAATGCTGAGGAGGAGAAATATCGAATGGAGCAGGCAGCCCCAGATGGGGAGGTAAAGGTAAAGGTCGGTGCTTATATAGCGCTACAAACCCNNNNNNNNNNNNCAGCCCCTCTTGGAAGAGAACGTTTCCCCCATGCTTGTCTCTGACACCCCAGCTGGGAAGAATCTCAGCTGCACTGGCAGTTACACATCGATCCCCCTGGTGACAGGCTCATCAGGAAAAGAAACCTACCGGTCCATCAGCACC
>D07-LOCUS40061-290
CTAAACCAATGCCTGTACTACTTACTACATGAGTTGATTTCAATAGGACTTACGCGGATGAAATATGTAACAGGCACGAAACTCCTTTGTAAATCAGGTCCCATATGTTTTCCAATGCCTAGATGCCCCCGGTCTTAGGCGNNNNNNNNNNNNNAATTTGGGAAATACATTCAGTTTATTATTCGGCAGAATAAAATAAAAATGTCTAATATATTTTTGGAGGAATTGCTAGAATGGAGAATTGTATTATGGGCTCCGGTGTAGTCTGTTTTCTCACATGTGCAAAGCAGTGGAAAAG
>D01-LOCUS40067-290
CAGGTCTCATTTTGTAATAACACACTAAGATCCTGAAAATGGTACAATTGAAAAACAAAGATACACAGGGACAAACAATTCAACATGTGCAGGAATATTCTTATTCCCAAACAAACATATAGGGTGGTATTCAGAGTCCATTNNNNNNNNNNNNGGAGGGAGACATATACTGCTTGACGAGGGCAATGCCCTCTCACCTGATGAGGGCCACATTCAGCTCCCCTTTTCAACTGCTAGTTCAGTGGAACTGCCCAACATTCTAAACGTTGAGCTTAAATGAAGCCAGCTTAACTAAACT
>D07-LOCUS40069-290
GGTTCATCGATGGTAACTGACACCACTCTACAGAACAATGCCACAAATCCCGAAGGATCGAGGACTCATCGTCTCGAGCTCCACACAACTCCAGTCACCTCAAAAACGGACGATCCCTTTAAAACTATCGTCTCCAGGTAANNNNNNNNNNNNTGCCATTTTCCGGCGCTCGAGGTCAATGCATCCTGCGACGAACGACATCAATGTCGTGCACCAGCCTTCGACCCCGGAAGAGGGGGCCTCAGGAAAAATCTTTAGCTCTTCAACTGGAACCAGCCTGATCACGTGGTTCAAGATG
>D03-LOCUS40115-290
ATTGCGAGTAGTCTGGCCAATCTGTAAAAGACTGTCCTAATGGTTCCTGTTCGGGAAATGCTACCACCCGAAAATAGCTGGGTGTGTTTTTCCAGTTGATTCCGCAGTTTCCCTTATTTAAATCACTCCCCCTTCACCCTCNNNNNNNNNNNNNGACGGTTTGGCTCTTACTGAATAAACAAGACCTATGAAAAAATTATTAGACTTGACGTTATTGATTCACCTAATTGTATAATAATTTTAGGCATGTCGTGGCTTGAGTGCCATAATCCTTGCATTGACTGGCATGTTAGGGCCC
>D07-LOCUS40133-290
GTTAAGGGTGAAAAATGAAAAAGTGTGGAATAAAAATTATGTGGTCAGGTGTAAGAAAAACAGTGACGAGGGAAGAGAAAGGGATGTAGGAAAAAGAACAAACTTGTCTGTAGATATGGAAATGGAAGGAGAAGCAGAGGGNNNNNNNNNNNNAGTGAGAATATGTTACAGCTGCAAATGGTTTGTATAAGGAGGAAGATATGTTATGATCATAAGTTTATATTGTTATGTTTTAGAGGTGTGGAGCTTTCTTCTATGGGTTAGCTTTTACTCATCATATTTCTACTTTGTCTAATAG
>D07-LOCUS40135-290
CTCTGGCGCAGCCTTTGACATTTAGTTAATGCACGTGCTCACGCCTTACCTGCCGTGAGGCACCCTTAATTCCTCGGTATGGCTTACTGGGGGTCCAGCCCCTTTGTTAAGCGATAGGCATGTCGACTGCACCTTTGTCATANNNNNNNNNNNNACGTGTGAACGGTAGCACACTGTCTCTGGGGACCTCACACGATTGGGACTTCAGGCCTGTGTGTATATTAAAAGCCCCAACGTGTGAATTATATATTACAGGTCATATTGGATTCCCATGCCTCTATATGTTCATATAGAGTTC
>D07-LOCUS40207-290
GCGGAGGGGGCGTCTGGGGCGAAAAGTGCCCCAGAGCGCCCGCCACCTCGGCGGCAGGGGGCGACAGCGCCCCCTGCCGGTCGAGGATGTGAAGGGCACCGTAACAATATCTTCAGGAAATGATGGTTCTGGTGGATTGTANNNNNNNNNNNNCACCATCTTCTGGCACCCGAGGTCGACTGCATCCTGTCGACATGCAAAGCTAATGTCGTGCACCAGCCTCAGACCCCGGAAGAGGGGACTCAGAAAAAATCTTCGCTCTCTGTCTGTAACTAGCATGATCACAAGGTTCATGGTG
>D07-LOCUS40313-290
AATGCACAATGCCTTCAGAATTTGACGAATTTCAAGTTCACAGAGGGTTTTACTCAAACTCATAATACCTGTGCTTTTACTATGTGCAAGGGCCTGTGTAAAAACACCTGTATTATGAGTTTCAGTAAAACCCTCTTTGAGNNNNNNNNNNNNAACTTAAACACCCGTATTATGAGTTTGAGTAAAACCCTCTTTGAACTTGAAATTCATTGTACACTCATAATTAGCCAGAATTTACTTAAATTTTACCACTAAAGCAAAACTCATAATGAGGCTGTAAGTGAGCTGATAATCAGGC
>D01-LOCUS40363-290
AACTTGATCCGTACTTCAGCGGCCATTAGCATTCATCATAGGCCACTTGAGCGCATACTCAGACGCTTACAAATCGTTCAGAGTCGTTTGAGCCTACAATTAATGCTTCCAGGAAGTAGGTCCGCTGTAGAAGGGAGAATGGNNNNNNNNNNNNNTAATAGTTATAATCAGAGTTGTAATTGTAATTCATATTCAGAACGTAGCAAGTGAGTTGATATAGCTGAATTTATCAAAATGCGATAAATTGTCAAATTTTTACCAGGCAAATACTGTAGCGTCCCATACGGAGTACAAATGA
>D07-LOCUS40367-290
ATCTCAGTCGAAAACAAATGCGAATCACTGAAGCAACCACTGAGGCTTCGACCGGTGGAAAACCCCTAAAAGAACCGAGCTCCAAAATAGAGTAGGTTCCAGAGCCCTTGGTGCCAATATCGGAACCGGTATGGAATGCAGNNNNNNNNNNNNGTGCAATATTGCCATGAGGGATGGACAATGGGTTCCAGCGGTACACCGAATGGCTTCCGCTCTCGTTCAAACCAGGTTGACGAGGACGTGAGGCTACTAGAGCTGATGCTGCACCCAGCGAGGCCGAGGGGGAGCAAGGTCCTGA
>D01-LOCUS40376-290
TTTTAGTGTTCAGTCTAAAGTAACTTAACTTACAATTCTTTTGCTCAAGGCCCTATATTTTGTGCTTGCATTTCGAGTTGTGCAGGTATAGATCAGAGCCAGAGAATGAAACAACTTACATGATTGTAACACGGCCTTGATNNNNNNNNNNNNNNTATAATTTTATGTTATAATTATATATAATTTTTTCAGTACTTTCCTTGGAATCAAAAAAGCATTGGGGCTCTAATTTAAATTGGAGGACGTCGATTTTTTTTATTCCATTCTACAATATGAGTGGATCGAGAAAAGAGGCAAT
>D08-LOCUS40406-290
CCCAGCACATGGCATTAGTCAGGGCAGCACCCATCCTGATGCATTACATCAGCAATGCCTGCACTGGCCCATGTCACAGGATGGTTGAGGTACTGGTCAACAACTCAGCTGTTCCCACCGATGTATGTGATGCACACTTCCNNNNNNNNNNNNTTTTTACACAAAGGCACTGTGATTGCTACATATCCATACAAGGGTGGGGCCCAATGCCCATCAGCATGTGAGATTCTGGGGTCATCCATCAGATCTTAGCCATATCCCTTGTGTTCATATGCACTAAAGTCCTTGAGTGCAAGGC
>D07-LOCUS40412-290
TCAACGCATTTGTAATCTTGGGCTCAGGTTAGCGGAGTCTTGTTTTGGGCGTGTCTGACCTGGTGTGCAACCTTGCGAGGTCTGGGGATTTTTACCTTGTGCACATTTTAGCTGAATAGTATTTTCTGGCGCAGATTCGGCNNNNNNNNNNNNNCTGTCTGGGTTATGCCTGTGGTCCTGTGCACTTTTGTGTAACTTTCAGCGCTTTTCTTAGCAGCCCGGCCTTCCTGGTCTGCGGTGACTTTAACATTCACTACAATAAACCAGAAGAAAGACACCATCAAGTTGAGGCAAACCT
>D07-LOCUS40447-290
AAATTATCCAATGCAAGCTTCTCATCCATATACTCTTCATGTCAAGTCTGAGAACGAGTCGTCCCAAGGTACCACTCGTTCTGATTTCACTTAAGGGGCAATATAAGGTTGTATCAACCAGGGTAAAAGATTTCAGTGATCNNNNNNNNNNNNNCGTTGCCAGTGACCAGTGGCTGTGGAATCTTCAGAGCTTGGCTTGGTTACTGTGGAAATTGACTCTCAGTTAGAGCAGTTGCTTAGAACTTTGGCAAATCAGGCCATACAAGACATTGTATGGACACACCTCTTCCCAGCCAAT
>D07-LOCUS40449-290
CTGGTATTTATGTGCAAATATGGGTTACTAATATTTGCACAAGTGCATCAACTGAGCATCTATCTCAGAGATGTTCTCCATATCTCAGAATTTGCACCTGTGCACGTTTTTTATGAATTTGATTAGAGAATTTCTGTGCAANNNNNNNNNNNNGGGGCACAACAATGGGACCTCTAGATCTAACATCACTGGAAGTGACATTATTAGAAGTAGTATCGCAGTTATCCCGCCTTGGTAGGCGGGACCATGTCTCGCAGGCGAGACGGGACCTCCACCGGCTACCGGTGTGCGCCAGAGT
>D07-LOCUS40453-290
TCCTCATCCCTTCTAACAGAGTATTCAGCATTGCCTAAGTATATGTGTACACATAAGGAATGTATTACCACGTCATCACATCTGAATTATCATTGGGTCTCCAAAATAACAAAAGGTTACTTGAAAGGCATTTGGTGACACNNNNNNNNNNNNNCAAGTATCCATCCACACCGCAACCTTGAGTTTGGTGATTAATCTGTTATAGTGGTAGCAATTTACTGTCTAGAGCTCTATGAACTGTAAGGTAAGGACAAATGCAGAGTTTGGATATTCATTGTTATTATTGTAACACCAAATG
>D07-LOCUS40463-290
ACACTAGACAGACTGTCTTCACACACATCAATACAGCCTGGGTCCCCAGGCTGTTGTTCAGCATAGAACCTGGTATAAAAACTATAAAAGTGCTGCAGGACACCAGCCGTGCCAAAAATGTGCGTCCCATCTTAATCAGTANNNNNNNNNNNNATAAGTTCACACTCCAGCTTGGCTAGATCGTTTCGGAGCACACGCAGCATCCCTTTCTCGTCACTAATCGTATACCCTCTCATCACACATTTGAAGGTGACCCATGTGTTGTGCACATGCGTGTCTTCCACCTCGTTATGGTTAA
>D07-LOCUS40469-290
AAAGTTGTGTTTGTGTTCAACCTAACCCATATGCACAATCATTTCCACAAGTGAGCACTATGTGATAATATCACAAATTACAAAGAAAGAGGGAATTTAGGTAAGAGTGAAACATGAAAAAATACTGTTCCCTCCACAAATNNNNNNNNNNNNNTATGTGCAAACTGGCATATACACAAAATAATACCCTAATCACTAGGGGTCGAATTTTTCTAGCCCTCGCTCGTGCAGCAGATGATGCCACCGCCTGGTTTGCTGCCTCCGGGCTGGGAACCAGATTTTTGATGCTGATCTGCCT
>D07-LOCUS40484-290
TCACACATTCACATTGGACGACACACATGGGCCTGCATCTGGTGAGTCACCATGGCCAGTTAGGACTAGCACTATCATTGACTATTGCCTATACAGCCTACATTACTGCAGTGAGTATGGTTGGTTACCTGTTGGAACTGGCNNNNNNNNNNNNCCACAGGCCCATGGGCAAAAAGGCGCAAGAAAAGAGCAGAAGCTATAAGGCATACAAAACTCAAGGCATACTAGGTGAAAAGGTGAGTTTTAAGCAGCTTCTTAAATATAGACAGAGAAGGAGCCTCCTGTATGTTAGGGGGCA
>D07-LOCUS40508-290
GCACGKTTTCCACTCAATGGAGTGAAAATGCATGGATCCTACACATAACAAATGTGTAGGATCTGTGAAAAACACTGGAAAGCTGCCCTGCACATATTCATGCGTGTAAACTACCCCGCAGTTGCTGCCCAAGTGCCCCCCNNNNNNNNNNNNTTTATMGCGTGSTRTTTATGTCTGGCATAACTCCAATTGGTTACCCAGATGCAAATTTTRGTCTCCACATACCTGTTTTGTGGATTGGTCCCTGAAAGAATAAGATGGAAGTCAGCACAGGCGCGTGCCCATTGTGAAGTGCTGT
>D07-LOCUS40512-290
TTTCAGGAGTGCCTGGGGCATTGTTTGAAAGGGGAGTGAACAATTTCGGTCTTATTTGCATTGAATAAAAGATCACTCTTCAATATCCAAAATCTAATGGACGTTAATATTGTCATTAAATGGCTTCCCCCTTGAGCCAAAGNNNNNNNNNNNNAACACTTTTCCAGATGTCGTCTTTGGCCAAGACACCTTCTTTTCAGTCTAATGTCTGAATATCCTCTGGCAGAAGTTGCTTTGGATAAGGAAAGAAATAAGTTCCTTCTCTTCATTCCCTTCTCTTCATTCCATGTGGTTGTCA
>D07-LOCUS40516-290
AGTGCCGGTGCGTCTGACAGCTCCGAGCGTCTCTCTGTCTCTCATGGTTGCCTCCGGCTCGTCCAGCTTCAGGTTGTGGGGATTTTGTGGGAATAAGAGGCCCTTACTTTGTTAGTTTTCCTTGGGGATTTGTTTTTTTTNNNNNNNNNNNNNGTTATTTCAGGATGCCATCATCCGGCTCTGATGAATCAGAGGATTGTATGGACTCTTGCGTCTGTGAGGACACTCAGGGTGGTGCTGGTGACTCAGGTAGCCCCACCGGATACATATTTTGAATCACACTTCAAGCATATGATGG
>D07-LOCUS40559-290
AAATATATGCAGTTTTCCCTATCTAATCACCTTTTTCCTACCTAGGTTTTGCAGGGTTTTCTCCTCTCCCTTCTGATTTCTTGAAAATCGTAGGCATTCTTAAGAACGCCTGTGATATTATAAGAGATTGGCTGGCTGGTGNNNNNNNNNNNNCTTATTAGCAATTGGCTAGGAAAGCCAGATAATTTAAAAACAAAAGCTGCAGAGGTCAGGAGGTGTTCCTTAACTATATGCAAATTTAGGAAAAATGTATTTTTAAGATACACTATATGCTTAGTTAAAACATAATTTGGATCAA
>D07-LOCUS40566-290
CTGGCGAGGGACGCCAATGTGGAGAGACAGAGTCAAGGCTCCATCCCAATGTATAGACAACCCAAATTGGATGTGAACTATGATTTGGAGTAGGGAAGGCCATCTGACCCTTTCACTGGTGAAAGATATTGCTCCAGCTGAANNNNNNNNNNNNCTCCTGCTGGACCAAAGATTGGTTTGGTCTGAAAGAGCCAGTGGCCTTTAACCTGTTGTGGTTGGGTCCATCTTTTGGAGCTATCATACTGAAAGGTCCATGGGGTCTGGATTTAAGCTTGCTGAGTTGCTAACTGCCAAGCAC
>D01-LOCUS40589-290
AGACATCTTACATCCTACGAATAATTGTAACTAAGAGTGGGCTTCCACCACAAACAAGCTTTGCTCTTCTCCTGTCCGGTGGTCATGCCTTTCCTACAACTGTCCCATCTCTCTGGGATTTATTTCCAAGTCTGACCAGTANNNNNNNNNNNNNGAACCCCCAGGAAAGGAACATTGTTTTGAAGATTGTAAAAAACATAAAAATACATATTTTGTCTCACTAGGCACTGTGCATGTCTGCTTTTAGTTTGTTAAAATGTGTTTCATTTTTAAATGAAAACCTCTGTTGTGTCTGCCT
>D07-LOCUS40716-290
TAAACAGGTAGTCCTATGTGTTTGTGGGTTGACCGGGATTGCTCCTCACTGCCTGTTAAAGCTGTATGCATATACTAGGGGGTAGCCTACTTCTTATGTGTTTGTAGAATAATGGGTGGGCCTCCACGTCCTACGGCTACTNNNNNNNNNNNNNNNGGAGTTAGTGAGATTTAAGTTTTATTCCCTAAAAAATACTTCAGTACCTATCAATGCTAATAGGAAGTACTTTGAACAAAAGCTTAATTTGTACTGATATTTTTTCTGATTTTCACCTTGTCCAGGAAATCATTCGATGGCA
>D07-LOCUS40722-290
TAAATCCAACTCGCGTGAACTATTTTGTATCCTTAAAGAACTTGAGGGTAAAAAAGGCTGATAACTCCACCCTGATTAAGGATAACAACTGGTGTCAGGGAATACAGGATGCTATGCAGGCTAAGCTAAGAGTACATCAGGNNNNNNNNNNNNNNAAGGAGATGTATGTCCTGCCTTAGTTATCAAGGACTCTAGTACCCACTTGGCTCCTTTCATCGCCAACATTGTGAATGCCTCTTTTGGATAGTCTGTTGTCCCTGACGTCCTTAAAGGGACCCAAAACACCCAATTTTCACTT
>D01-LOCUS40729-290
GGGACAATCTGTCCATCACTCCATTCAATTCTCCATCTTGGCTTTCAAGGAAGAGTGCTTGACATAGCATTTAATTACTTATAAGTTGATGCACTAATATGTCATTTCGTTGATACTGAATTTTACAGGGAATCTATTTGTNNNNNNNNNNNNNCAATAATCAGAAATTACAAAGATACCGGGGCAGCAAAAACTGTTTAAATCAGCAACTAAGAGCGAGGGAAGAGATGCATGAGATGAGTTCTTAGTTTGCGTTTGAAAGGAAACCAGTGAGGGCAATCAGACACAGTTGGGGGAA
>D07-LOCUS40753-290
GCAACTGCAGATCTGGTATTGAATAAGCCAAATGGGATGTCTGATATTTTGCGGGGAGAATGGAAATGGGGCTGGTGAAGGACAAGCTCAGTGTCAGTGCTGTTGTCTGATGTAGTTAACGACGGAGTTTGGTTGGATACGTNNNNNNNNNNNNAAAACCAGTCACCAAGCGAGTTATGAACACAGCATGGGCTAATTCAGATTTGCCCTTCCTAGCTAATGTTAAGTGATTTAACGAGCACATTAATGACCTAGTACATGGAAGAGCCAGGCATGTGGACTGTAGGAATTTATTGAC
>D07-LOCUS40756-290
AGGTGGTTCTTCTACAGTTAAATGGGGTCGGTTTGGGCAGGGGATGTTGATCTGGCAGAGGACTATGTGTGCCTGTAGACTAAATAAGTCGGGCACCCCAGTAGGGCTTCTAGCCACCATGTACTGGTTACATAGAAAGTTNNNNNNNNNNNNNGCACTAAAAGGGACTGTGTTTGTGAAGCCTGGTGTTCAGCCAACTTCTCTTTAGAGCTGATTGATTAGGAACCCTGCTAATTCCAGTTAATATGTGTAATTAGACATTCTATTTTTTTTCCAAATGTTTTATGGAAGGTTATAC
>D07-LOCUS40771-290
TGAAAACCCACCTCTTCAACGATCATGGATAGTTTAGCTCCCCTCTGATGGATTGCCCTTTCTGACCGGCCTGTTCTTTGACCTGCCTTTGAGTTGTGTTTTAACACTTCCTGTTGGTGTGTATGTCTGGTTTGTCTTTGTNNNNNNNNNNNNNTTGATTAGATGAATAACAACTGATTCAAGCTGAAAAAGATCTCCAAAAAACCTATTGTTTCTGCCAACAAAAAGTTGAACTGATGTCTCTAATATAGTATCTCAAAATTACAAAAATTAAAAACAGCATCATGTTAGAAACGTG
>D08-LOCUS40776-290
AATCCTCCCTGGTCTTTTAACATTCCGAGATGCAAGACACCACCCAGCAAGCAATGGAGGCGAGGCGTTAGCCGCCATGACAAAGAGTGTTTCTGAAGTGAAAGTCTTTGCTGCACCGCAGATAAAACTTGAGAGCATGGTNNNNNNNNNNNNGGGGGGTGCAGGGCCACCTCCCCACATTTCTATATAATTACCCCGTAGCCCCGAAAAGTCAGTGTTTTGGCCTTTGGTGTTCTGGCTGGCGGGATGATTACATGGAAGCgaaaaaacattggcaggtagatttcctggttcagat
>D07-LOCUS40782-290
CGCTGTGTGGCACGCCACCTGCGGTTAAACAGGTATTATGCTACAGGAACCCACAGAGCTATCCTGTCAGAACTAGGACATGAGAATCTGCAGACAGCACAGTGTACATCTGTGCAGCAGACGCATGAAACCACAGAGCAANNNNNNNNNNNNNTCTGCATTCAGCACAGTGCACATCTGTGCAGCAGACTCATGAACCCAAAGAGGTATCCTGTCAGAAGTGGAACATGTTATGGTGAATCTCAATTCGAGCGCTGAGAATTGACTTGCGATTCGGTGCACAATGTGGCAACAATCC
>D07-LOCUS40794-290
CTCCTGACAGGAGGAAGACCTACCTCTCTCTCAGGACTCCAGCAGCCCTGCCACAAGTTTGTTGCGGCACTCCCGAAGGGTCTTCAGGTTCATCATTTGGAAGGATTCACAGTCGATGTTATTATCAACACCTAAGCACCACNNNNNNNNNNNNNGGAAGCCATCTGCCAGTGCCCAGGGTCGATTGCATCATATCGACAGGCGACGCCGACATTGTGCACCAGACTCGGACCCCAAAATGGGGCTCAGAAAAAAAACACTCTCCGACTGGCACCAGCGTATTAATGTGGTTCATGAT
>D07-LOCUS40838-290
CAAGAGGTGGGCGAGACAGAAAAATCACAAGGCTAGCCAAGCCAGAGCCGAGACAGGTGTCGGGCTTAGCCCAAAAAAGAGCCAAACCCGTATTTGGTGGATGTAAACCAAAATGAGTCTGAAACACATTTTGAGATGCACNNNNNNNNNNNNCAGTGTTCTAAAGGAGTTGCAAGCGCTGCGTAAGGTCAAGGGCTGGGGCGAGAAATAAAGAGTTTCAGTGTGCAAACTGCCCATAATGGTGGCATTGATGAGAAAGGTGAGAAGTCGGACTAGGATAAATGGAAGAGCCTTATGG
>D07-LOCUS40958-290
AGACCAAACGTGTGTCCTGTCTCTCTTTATTTACAACTGCAACATAAGATTTTGGTGGACAAGGAAGGGATCCTTGGTGCTGGTGCGTAGATCAACATGAGCGCCAGTGATGAGGACGATCGTAGCAGCAAACCGATGTCGNNNNNNNNNNNNNTTTGAGAGTTTGGGGGAACACAGTGAAGAATATCAATATCAGAGCTCCATAGATGCATTGACTGAGCATTGYAATAGCAGATCAACCAAAAACTATGACATTATAAATTTAGAGCTGCGTCACAAAAAGAAAATGAGAATCTCA
>D07-LOCUS40992-290
TTGACTTCCTACAGAGGGAGGTGGGGAGAGGAAGAGCTGGGCAGCCACAAAAACAACCCCAGAACCTAGGAACAGTGCACCTTACCGTGTATTATGTTATGGTCCCGAACATCATTTCTGTCCGACTACACAGTGACGCAGNNNNNNNNNNNNNATATTGCCTTGTGTGTCACCAGATTAAACCTTTGTGAGTGTTCACTCcattacaaaacattatcttatcatacattacagaccattacattccaacaataccttctattgcctagtaatactttgcattatcatatcattacat
>D07-LOCUS41009-290
AATTTGACACCGTACACAGGTGTGTATGACCATCGATGGAGAGGGTGGAAGCAGTGACGATACTAGCAACAATCCTCAGGAAGGAGCACAAATCGAAAGTGAGGAAAGTAGCATCGATGCTGGGCATGATGTTGTCCAGTATNNNNNNNNNNNNTACGCCTCTCTGACGGCCTGGGGGGCCCACTTAGGAGGTCATCAGAAACAGGAATTGTGGTCAGGAAAGGACATCGCCTGACACCTCACTGTACCGGAACTCAAGGCAGTGTTCCTGCCGCTGAAGGCATTCTTACCAATGCTA
>D07-LOCUS41010-290
TGAGCAAAACGTAGCCCAACCAAATTTTACATGTACGTTATAGTCTTTATTTTCTAAAGTGTAGGTCATAAAAGTGCTGGAATTGGCACCTGGCTTCCCAGGACGGAGTACAGGCAGTAGCTCTTCTGCCAGTACTGTGCTNNNNNNNNNNNNTGCCTTGAGGCTGGCATCCCAGCGGGAGATTAATCTTTCCCAATTGAACCTTGATGACTCTGATAGCTACTGTAAGTGCTTGGGTGGGGTGGGGGAGCGCTCGCCCTCCACCACCCAAAACAGAGATGAGGTGTTGACTGCTGGG
>D07-LOCUS41017-290
CAGGGCCGTGTACCACAATTCAAGTGTTCAACTGAGCATATCTTCCACAAGAAACACAAACTTTATCACACCCTTCGGAAACATAGAACCCTGACACACATTCCCTTAAGAATGGACCTTAGGTCCATGTTTGATACAGAGTNNNNNNNNNNNNGCAGAGGTGCACACTGACATCTTCGCTGTTTCAGCTTTTTTTTAACCAACTTATTGTCCGTACTTGCGGGGTACATCTGCTTTCAACTTTTAAAATCTAGAATTTTTGACGATAAAGCTTGTGGTAAGGGACATGTCCTGTCAA
>D07-LOCUS41066-290
CCAGCAGCAGTACAGCTCCAGAAATCAAATGCCACACCTTAGATCCAAATCTTGCTCGTTCCAGGCAGAGTTAGCGAGGATACCCATGGGGGATGACCTACATTTTTGATCTACTTGTGTGGGCTGAAATGATTTTGATTTNNNNNNNNNNNNCAAACTTGTTGACAAAGGTGTTGGTTGACTTTCCTGAGGTCTCGTCACATGATTGGTGGGAGGTGTCTGTGTAACTGGGGGATGTTAGAGAATTGCATGTGTCACCTCACATGATTGGCCCCAGGTGTCAAGTGGGCGGTTGCAT
>D07-LOCUS41079-290
GGGTCGCGCCTGGAACATGCAGCAATGCATTCATGAGGCAATGCTTCATTGGTAACTTTCCCTGGCAGTACATGGCCTCAGTACATTTGTAACATAGTAATGCAGAGTTTATTTTATATCCTAACCAAGCAGTACTGCCTGNNNNNNNNNNNNNCCCAGTCCTTGCCATGGAAAGGTGTGGCTTATTTCTATCATTGGTTACGTGTCATATTTGCTGACGTGCCTTTTGTAGTGTTGCATTTATGCTTATTTATGTTGTGCATGTATTACTATGTTTCTGTGTTTTAAAGAATGTGAT
>D07-LOCUS41093-290
TATCCATAAAGTGAAATGTCCATTGCTTTGTATTGTAATGGATTGCCATAGTCTAATGTGGCTCTGATTGTCATGCTCTAATGGTCACTCACAGATTTTTCCATGACAGCAGGGAGGGACACTGTACTTTCCTACGAGCACNNNNNNNNNNNNNNAATCACAATTAGCCAGCGATAAGAATGCGTGTAACATTCATTATGCGGCATATAAATTGCAGATAAAAGCAGGAAAGAGCCACTTTTTAGAGGATTCCATCCATTCCGCCTGCAACAGCACCAAGGCTTTATTCAGCCTCTTT
>D01-LOCUS41109-290
GTGCCCGAGCACAGTGTTGTGCAGGGAGGGGAGAGGGGGCTGCGCAGGGAGAACAGGCAGAGAGGCCAGAAAGGAGCAGGCAGGAATCGCACTCACCGTTGCAGGAGTTCATCCGCTGCATCCAGGGGTAGACGGGCGCGGGNNNNNNNNNNNNGCGCTGCGAAGCCTTTCTCCTGCACGCTACCCGTCCCGTATGATCCTGGGAAGTGTCTGAGGGGGTCCCCATAGCCCGAGGAGGAGTAGAGGGGTATCTGCCCCAGGAAAGACTCCTGCCCACCAGGCAGAGACACCGGGAAAG
>D07-LOCUS41123-290
TACTGACTATACTCTCCCTTCCCAAGGTGTTTTCTGAGTATACTGCCCTGACAGTACAGGTAGATCAGCGTCTCAAGGACAGAAGAAAGGAAAAGAGAAAAGGAGAAGTTCACCGTCCCTTTCAAAGATACTTCCCACCCACNNNNNNNNNNNNATCCTCGCTTCATAGGCACGATTAATGAAGATGCCCCGTCTGCCCCTCACTTATACCTAGATCTTATAATTTCAGTTTYTGGAAGAGCAGACCTTCATACTAGAGCACTTTTGGACTGTGGGGCAAATGGAAATTACATGGATA
>D07-LOCUS41148-290
CCGACTACACTACGGAGGCCCAGAAGGGCCTACACAGAACCACACGGCAGCTGCAGCTCATGCGCTCGCCTGCCAACCTGCCAAATTCAGGCTGTCCCGGCCTCAAAAACCAAACGAGCACAAGTCATGGTCCCCCGCCACNNNNNNNNNNNNNTACATTGAAGTACAGACCCAAAAAATCTTAACAATTAAAATTCAAAAGAAATAAATCAAAGATAGGAGCTCAAAGCTTTTGCTACTTATCTTTAGGAGGAGCAGCAAAGAAAGGGGACTGGTTCTGATCCTCTATGGTTTTGAG
>D07-LOCUS41159-290
CAATTCCTATACATAGTCTTTACCGTATTGTATTTATATTTACACGCTGGTGCTGAGATGGGGCCCGGTCTGTATATAAACCCATCCACCTTATCTGGGTGGGTAACAATCTGAGCCATCTCTCTCTGTCACACTATCCCCNNNNNNNNNNNNAAGGAAATTAAACTTTGGCATGACAAGATTAACCCTGCCTATGATACTTAAGGGGAGTTTGTTCCATGTTTTCAATTTCTTTTTAGTTTCGTTAATCAACCTATTTAAATTCACCTCACAGATATTCTTATGTTTATGTGGAATT
>D07-LOCUS41187-290
GTAAAAGGGTCACTTTTATGAAGCAGTGTTCTGAAACCCTTAGGGCTTTCGGGAGTCTCAGGCGACTCATGAGTGATGTGATTAAAGGTGGGTGGTCCCTGGAGGGCTTCCATCCCCTTTTCTAGGAGGCTTAGGTGTCTCNNNNNNNNNNNNTATAGAGCGCGACCTTCCCTCAGTGCCTTAATCCAGGCAAGTTCCCCAAGAAATTTGACCTGGGCTGGAAATGCGCATTAGCGTCTTCCCTGTCGACTCCTACCCTTCTCCTGGGTAGAAGTTGACTTCCCCAGGCTCAGGCAGT
>D07-LOCUS41190-290
CCTGTCGGGCTGGTAGATTTTGCGGTAATACCCGCAGGTATTACCGCAAAATGCCCTTCCCGTAATTTCCCGTTAAGGGAAATTGCGGTAAGGGCTATGATTTAGGCGGTATGTACCTGTGGTACATACCGCCTAACTCATNNNNNNNNNNNNNTTAAGTAAGAGAATATGAACGACAGGTTAGTAATGAACAGCATTATGTCCGACTAGACAGGGACCCCACAGAAGCATTGAAAAAAGAAATAGGATGTACATACTGAAGAAGCATTTCAGAATGGGTGGATTTGTAAGCAAAAGA
>D04-LOCUS41204-290
TTTCACATTTCAAACATTAATGCTAGGAACTTAAATGGACAGTTCACTCCACTTTGTTTATTTTTCTTTTTAAGTGTTCATACCTTCCTGAAACGTCTTCTAATATGACCGCTTTCTAATGCCTGTAATCTTTCCCTGTTANNNNNNNNNNNNNATGACGTATTAATTGCATTCAGGAAAGGTCTGAAAACTTAATATAAACGAGAAACATGGTGGAGTGAACTTCCTTTCACTTGTAATGCCCAATTGTGTGCAGTTTTGGCACTCAGGAGGAGTTACCAGTAAGAAGTGAAGGGTA
>D07-LOCUS41210-290
CACAGTCCCTAATGGTGGCATAGCCATGGCGTACACCAAATAGGCGCTAAATTTAAATTTGTTCATGCGCGTGGAGGAGGAAGCAAAATATGTGCCCTTTCAGGAAAAAATTATTCAGGTTTTACATTTGTTGTCTGCTGTNNNNNNNNNNNNCCTAACCTATGGCTAGCTAATAATGACACTGCTCCTATATGTGTAATATGTATATGTGATTTATCTCATACACCTCCCCTCTTTAAGGGATCTCCCTTTGTAAAACACGCGGGGTGTGCTGGTCCATATCTAGGCTCAGCATCAT
>D07-LOCUS41275-290
ATTTTTCAGTATTATTAGAATTATAATAGACCCTAACAACTAAGATTCCTGGAATATCCACCCACATTTTTGTGACTCTCCAGTTATTCTTGATATTAACCCCTTTGCTACTAAGCTGTTTCCCCCTCTAATACTGAGCCTNNNNNNNNNNNNNAAAATGCAAGAAAAAGCTGCCAAACAAATCGCYGCAGTTTTTGTTCTGTGCATGGGATCAACGAATGGTTTGCAGTTCTGAAATCGCCATTTTCTCAGCTTTCCAGAACAGGGTTTCAAAAAAACATTCAGTTGCAATTTCAGT
>D07-LOCUS41352-290
TGTTGGAGCTGCATGACTCTTTCCGATGTTCTTGTGCAAGGCCAGCCTTTTTCACCCACCCCAGCGATTGGCCTTCTGCTTCAGTTTCTGGTTCTGCAAGCGAGCAGTCGCACTACCAGCAGCCTTCACTTACAAATTACANNNNNNNNNNNNGCAGACTGCCAACCGTATCCTCAGCTAAGTCAGGCAAGTCATGTCCCTTCCCACTAGGAGCAAGCCATGCTTAGAACATATGCCTTCTGTCGGGTGTGGCCCCGGCCTCAGGTCAAGTTCCTTTTCCCCTCTTCCCTCCTCTAAG
>D07-LOCUS41376-290
AAACTTGGACACAGGATTCTATGTCAGGTCAACTTCATTTTACACTGAACTTTTATTTGCCACCCCGACTCTTGGGCTGCCTCTTCTTTGTGTCTGTGGATGCTTCTGTGGGATCTGCGGGTGTGTCAGTCCCGCTGGAGCNNNNNNNNNNNNNGGCCACTTCAGGATGGAGGGTCACTGACTCTGTCTTCATCTACGAGTCCTCAAGCAACGCTATTGGTCTCATCGAGGGTTGACTTCACAGTTCGGGCCTCTTAGCTGCTTCTGTGTTTCAACCAGGTCCTGACTGCCTTTCATG
>D03-LOCUS41393-290
CAGTTTTGCCAATAATATTGTCCTTTCCCTTTATGCCTAACCCCGCCTCTCTCATCAGGAACCATGTGGTTTTGAGTGCATAGCTGAGTATTTCCTTCCCCCTGCCAAAATGCCCCCTTGAGAGTAGAAGTTCAATCGTCCNNNNNNNNNNNNNTTATCAGACATTGATTGTTTTACCACCGAAATGCAAACCCAAAAGGGAAAGTCCACCTATATCTGATTGTCTTGAAGAAAGGTGGTTATTGGTTTCATTACAGAGCACCTAAGCAACATCGATGGAGCAACATCTTGGTAAATT
>D07-LOCUS41397-290
CAAAAGTCCAGTGTTGTTTTATCTGAGAGGCCTGGCTATGAGGGTCAGTGTGAGCGTAGATGAAAGGTATTCCGGGGCTTTGTTGTGTGTGCACTTGTAGACTGTCAGGAGGAGTTTGAACTTAATCCTCCCTGCAATAGGNNNNNNNNNNNNNTAGTATGCCAGAGGAGTTTGAGGTAGTAGTGTGAGGACTTCACCACATTACGGATCATGAAGAGAGTGGAGTCCTCGATGCCGTTGTTGGCGGTTATTAGGTCCAGAGTAAGATGGTCAAATGAAATGGCTAAAACGTTCCTGG
>D07-LOCUS41402-290
CTAGAGGACAATGCAGAGGAGCCACCACTGGAAGGGAGGCGAAGACTCCACCTAAACAGGCCTGACTCCTCATAGTTCCGGCTACCCACGGAAGGCACCGTAGTGGGAGGCTGGTTATCTCGCTacctgaatcagtggcaannnnnnnnnnnnngggcgtctactcccccttctttgtgatcaagaaaaagaagggtggctttagaccaatcatagatctatgtctactaaacaagtgtatcagaaaacagactttcaaaatggtaaccATCAAGTCTCTTCTGCCTCTGCTACAAAA
>D07-LOCUS41414-290
AACTATTCTCCAGCTCCCTTCTGTTTTGCAGTCTGGTGATAGCCTCCCATGTGAAAACTCTTGGCATATTCCTGRATGCCCATCTAACTATGTCTAAACATGTCTCATTTTTGCAGTCTTCATGTTCCTACCTAACTAAACNNNNNNNNNNNNNTCATGTTACAGATGCCAGRGAATCCCTACACTGTCTCCCTGTGCAGAAAAGAATTTGTCATAAAGTTCTTTCCACCACTTTTCAGTGTCGCACTGGGGCTGCACCGGTCTACYTTTCCGATGACATAAAATCTGTCCCAGAGCG
>D07-LOCUS41419-290
TTTTTACAGGGGTTTTTCCTACTCTGCTAGGGCAGACCACTTCCCTGGCATGGAGGCCTCGATTACCACGGACTTGAGTGGGTATACAGGCTGCACGAGTGAAGCCATATTTCAATGCCACTGTGATAGGGGCTCCTTCACNNNNNNNNNNNNTCTTACGTGGGGCAGCATTCTCTTGGTAACTTTCAATCGGAGCCTATGAAGGGTTGTAGATAAGGAACGTTGAATCAATGCGAAGAGTCTGCTCTTAGGGTACCCTGCCCAGCAAAGGGTTCACTTTGCTCGTACAGGAAGATGG
>D07-LOCUS41441-290
GTGGTCTAAAGGCACTTGCGGGCCCGCCCACAGCTTCGTATGACTGCACGGGGAGGGCGTGCCCTCCCCATGTAGTGCACGGAGGCCGCGGGAGGAACTCAATGCACAGCTGACAGTGTCAGCTGTGCATTCAGCTCCCCCNNNNNNNNNNNNNCCACACATGGGTGGTACAGACTTTGTCGTAGGGAGTAGGGCTACGCTGGGTGAGGAGCCCAGTGTTGATTGAATGGGAAGGCCGATATGGAAGGGGAAGGCTCTTCCCCTTCCATATCGGGTCATGGCGGCCCCACTGCTGTTT
>D07-LOCUS41450-290
TCATATCCTATACATTGCTCTATCAACTTAAAATGACCTTCTTACACTTTTTGTAGAAAACATACACTTTTCAGGTATTGGTTCTATTTGTAGAAATGTTTTGATAGAATTATAATTTGGTAGTAAAAACTGTTATTTTCTNNNNNNNNNNNNNGACCATATAGTTCTTAAAACATATGTTATTAACATTTAAATACTGCATTGCTTGTTTTTGTTAGCTTATGATCTATGTACTCATCATATAAAACAAATAAAACACATTCCCATGGTTTCTGATACATTTTAGTGTGTCAGTGTT
>D01-LOCUS41462-290
TcttcagagtaccgttgaacctttcacaaaggccattggtctctgggtggtacaatgtagaggggtgatgctgcaccccactcatgtgccacagTGAGTGCATGACATCACTCACAAACTAAGTCCCTCAGTCAGAAATGACNNNNNNNNNNNNNNTAGCCGTACACTGCAGATTTGGAGAAATTGAAACAAAGGTAATTTAGAAGGGACAACCTTGACTATCAGTACGACAGAGTGTACACATGGGTGGAGGAGTTAGATGAATTTCATAAGAGAAAGACTATGCAAAAGCAGACTG
>D07-LOCUS41491-290
TTGTCCCCCTTGATGTTTAACCTTTATATTAAGCCTTTACATGGTCTTCTTCTCTCTAGAAGCGTGTTGTTCCAGAATTATGCGGATGACACGCAGATATTCTTCTGGCTTTCAGGCAACTATGCCCAAGATTCATTATATNNNNNNNNNNNNAATATGGACATGTCTTCTCATATCTCCTCAATTGCAGGCTCCTACCATTTTTATTTGAGAATCCTTCTGCAGATTAGATCGCTTCTTTCTGAGCAAGATTGCGCCACAATAGCCAGGGCAATTATTGGTGCGAAGCTCGATTATG
>D08-LOCUS41506-290
CTTTTGGACTTGCTTTTGGTTCTCCATTGTATCTCTGTCTGCCTGGTTTATTGCCAAAAATCCAGCCTGTTTATTGACCTGCTTCTGACTTGCCCTTATCTGCTTCTAACATTCTGGTGCTTTTTGGTATTTCCTCAGTGCNNNNNNNNNNNNGTCTTGTACATTGATTACTTGTGCTATTGTTCTTGTCTTTTATCTCATTAGGTGTTGACTTCAAGGACTACTATCAAGGTCCTAGGAGGGACCCCCTTTTTCTCAACCATCTATTTCCATTGGCGATCGGTGTCTTAGTGCAAGG
>D07-LOCUS41523-290
CCAGAATGATTCGCAGGGTGTGAATAGCGTCACACTGCGACTCATTAGAGAATCTGGCACCAGAAAGATTTGGCGCGCTGAGGTTCGGTGGGAATCATCCCAGCGAACCTCTGCGCACCGAAACATAAAGAATCGGCCTCTTNNNNNNNNNNNNAACTCCCATTGCTGTTAATGGGAGTTGCACCAGTCGTAAAGTGAAGACAGCATGTAACTGCTTTGTGAATCAGCCCCAATGTTTATGTACGAATGAGAAAAAAATGGCTCTGATCGTTGTGGAGTGAGTTATCAAATTGCAAAC
>D07-LOCUS41529-290
TTTCAGGCACTTTATTCAGAAACTATGAACTTCTCTTCATCTGTCAGGTCAAGGAGTGTTTCTTTGATGGTTTAGAGACAGACTTTAGAAATCGTAGTATTCTATCCAGGAGTGGGGACCTTAGCCCCCACTGGAAGGGGCNNNNNNNNNNNNATTTCGTTTTTTGTAAAGATTAACTTTTGCTCTGTCAAGCTCCCCTCAAAGATCATTCCGAATAGCTTGGAGGGGAAAGCACATCCGCTTGGAGAAGTTCCCTGACYACTCATCCATCACTGCCCTTTTAAATTTCTCCTCAAAA
>D07-LOCUS41536-290
CTCTAAAAGCTCCTTCAGGAGCCTCCCGACCCCCAGAGCCTCACTCCCCCTCTCCCCGCCTGGTCGTGCGGCTCCAACGTCCCGCCGCGTCTCTACGGCATCACCCGCGCCCCTCCTTTCCTGTCTCCGGTGCTCGCCCTGCNNNNNNNNNNNNGATAACACCATCTCCCAGCGCCTGAGGTTGATTGCACCCTTTTGACAGTGACGTCGACATCGTGCACCAGCCTCCGACCCCGGTAGAGGGAACTCAGAAAAATCTTCTTTTCAACAAGAAGCAGAGGGTTACGTGGTTCATGAT
>D07-LOCUS41580-290
ATTTATATAGAGAAAATGCAGTAGAGTCCATGCAAGATGGACTTGGTACGGTGTAAAGAAACATATGGTGCTAGAGTGTACCTTTTAACAATACCAAGTTTAATCTTGCTGGTGTAAGCCAGGCACAATACTGTGACTTTTNNNNNNNNNNNNNGGCTCTTAGAAATTTCATTTGCCACCTAGAATTTTTGGCCTGGGAGTCAATGGCACCTATGCCAAAAAGTTAGTCTGGAGCCCTGCTGCAATAGCCCTTCATCAGGTCCATTATGGTAATGAATCTGGAAGGTCCTAACTTGTC
>D07-LOCUS41583-290
GTGAGTTTGTGGGAAGGCAAGAAAGTCAAGTTGCGAAGAGGAGAGGAATGGTAGGAGGCGAAAGAATGGATGATTAGATAAAAAGTTTTGGTAGATAAAGATTATAATTGTTGGACAAATTAATTTATAAATCGGATACTGTNNNNNNNNNNNNCAGACATCCATCCATGCACCTCTAACACTTCCATTGCAGCCTTAACTTCAGTATCTGGTTTACCCAAGTAGAGAAGCAAGTCATCAGCAAACATACAGGCTACAACTCTTATTCCTCTAACAACAACTCCAGATATTGTAGCAG
>D07-LOCUS41611-290
TGAAACGAAAGGCAGAATCTAATTGGAGGAGAGAACCTAATGAGATAACTAAGACAACTTACAAAACGGCAGCGAAAAATTACAAATATGAGATTATAGCAGCTGATTCGAAGGAACTCTTTAAAATWGTGAGAGAACTAGNNNNNNNNNNNNCTGTTAAGAAGATGAAACCGACTTCCTATAAGGGGCACATCTGCCCTGCAGAGCTAATTCAAAAATCAATAGCTATTCTGGCCTCTATTTTGACGCAGCTCGTAAATATTTCTTTCTCCACGTCCATAGTTCCCACCGCTATAAA
>D07-LOCUS41644-290
TGAGGACACCCAGATGTTGCTGGTTCTATAGAAAGGCAAGAGATATCTCACCAAAAACATATATTGCCTTCAAGAGAATTGGGTTATATGTCTTGTTATCGAATCACTTAATGAACAAATTACTAAAAAATGATTGATTGCNNNNNNNNNNNNGGGACATACCTATTGCAATAGTAAGTATGTCAAGACCGTTGACTATAAGGGCACTAGATATTTTAAGATTGGTATCAGAAAGATGGGTCAAGAATTGATGGAACAATTCAATCCAAAGTAATTCCTGTGAATTTGAAAGGGAGCA
>D07-LOCUS41651-290
CCAGTGCCTGATTCATCACCAGATTCTGCTCCGCGAATATGGCAGCAAATCTTCATTTCAGGTGCTGCCACTGACAGCATTTGGCTGTTGCTGGCAGCACCCAGTATCTTCACTCTGTCTAATTTCCTTTGGTTTTGTTGTNNNNNNNNNNNNNATAACTGCTATTCAATTCATGTCAATAACCGTAGCACACAGACTCTGCATTTACATATATTGCCAAAAATAACATCAAACTTTGACAGTATGCTGTAAAATCCTGCCCCTACTTTACCTTCCGACGACGAACGCCATTTTCAAG
>D07-LOCUS41654-290
AACCTCGGCAGCGTCAGAGCATTGTTAAAGGTTACCCAGTAGGTTACATAACAATCATAAGTATTGGAGCTGTTACGCAGGTATTAAAATTGGTGATGCAGTGGGTTACCAGGTCCTCGGGTATTGGAACGGTTATGCAGGNNNNNNNNNNNNNNGCGCGCTGCCTGAAGAATCTAGGAATTGCAAGCAGGTGGTTATCAGAGGACCGCAGGGTTCTTGAGAAGGTACAGCGTTGGATCGCTGTGGTGAGGTAAGCTGGGGCTGCATTGGAGAGGCAACGGTGCCTGAGAGATAGTGC
>D07-LOCUS41725-290
AGGAAATGGAGAGACTAAGTGACAGACATTCCTTTTCCTTATTTTGGACATTTTAATTTGCTCAATATTAATAGGTATTTAGTACTGTACTAGGCCCCAGTAGGCTCTACAGCTCTTTAAGGGAGGCACTCTTAACATTTCNNNNNNNNNNNNTCAAATAAGTCCAGGGAACTTCCATTATTTCTTCCTACTAGTCAGACACTTAGTGGTCTTGTCACCATGCCTTTGCGGAATGACATGTGTATGTGGCTCTTGGCAGGGGCATCATTGCATTGATGTAAAGCATTTATTTATGTGG
>D07-LOCUS41736-290
AATGGTGAGTTACTTGCATGGGCCACGCTAGGTTCACTACCCACAATGCCTGGCAGAAAGTGGAAGAGTAGCAAAAATTAAAGTTTTTTTGCCACATTGGCCTCAAAACAGGTACCGCAATTTGCAGGCAACCACACAAACNNNNNNNNNNNNNTCAAAACAGGTGCCACAATGCACAGTCAACCACGCAAACCACGGTACTTTCCCACACGTACCCCAACTCCTTACGATGAAACTGATAACCAACATGCTTGGATGCAGCAAAGCCGAATACGAGGAACTGGTGCAAAACAAAACC
>D07-LOCUS41787-290
ATATATAAGGCAGTGGGCATTATTGCGAGGCAGTGAAAACAGTGCCTGCTCATCCTGTTTGAAGGGCGCTGATAAAATGTTTTCTTTTTAAAAGAAAACATTTTACCTCCGGCTTATATCACTACGACTTCCTTTCACAGNNNNNNNNNNNNNAATTTCAAGTTCAAAGAGGGTTTTTCTCAAACTCATAATACAGGTGATTTTACTATGCGCAAGGGCCTGTGTAAAAACACCCGTATTATGAGTTTGAGTGAAGCCCTCTTTGAACTTGAAATTCATTGTAACCTCATAATTAGGC
>D07-LOCUS41864-290
TTATTCAACAAGGAGGTCAGTGCGACAATATAGGCATCGGCTAATACCTCTGGGGTGTCTTCCTCCCGTGTGTTTTCCATGAGTTCCTTCAAACACTCAGATACAATTTTATCATTGATGCGTTTGTGGTTCCTACTAACANNNNNNNNNNNNTAGCTGCGTGAAGTTCAAATCTGCCATAGCAGTCTCAACCTCCATAGCTTTCTTATAGGGCATAGGGCATGTTGAATGATATTTAGCCTTTTACTTGTCCAAAGGCTTGGAAAGTGGCGCAGCCACATCTGAAGAACCTTATTTT
>D07-LOCUS41890-290
AGCAGGAGCCAGGGCAACAATGGGGGCCTGCTCATTGTATACTGTGCCTCCATGTAGGTATAATTTTCTGCTACACTGACCACAGCTGTCCTAATCGGCACTCATATAAAACCACAGGTCCACTAGATATGGCTTCCATAGNNNNNNNNNNNNNCAAGTCAACGCCACCACCCAGCCAGCATTCCGGTTAGCTACAGGCGAGATTAAATCAAGGAAATGTCTGCTTACAGGCCAAAAATGAGGCAGTGTTTGGTGTTGTCATGAGATAAAGAAAAGCACAAAGATCTTCTGGCCCCTG
>D07-LOCUS41891-290
GACGAGTCACCATGCGGCTGTATTACCCCGAACCTTTAAAAGACAATCAAACTGAACCTTTATGCTAGCCTTCCAGCTTGTCCTTCATTGTATGCCCACCAACCCGTTACTCCCATCTCACACAAAATTCCATTTGGTGGANNNNNNNNNNNNCATCGGTGTTGTTTCTGCCATTCTGTGCCATCGGTGCTGTTTTCTGCAGTTCGCTTCTCGGGCCCTTGGTTTGGCGGGTGATTTGGTAGGAGTTGGCGGGCTTTTATGCTACACATTTCATGGTGCCAGGCTGTCCTTGGGTCAA
>D07-LOCUS41898-290
TCTTCTACTTTTAATCATCGTTTGCATTTCTTGTTTATGTTTTAACATGTGATGTGTTGCCTGTCTGCGATTCAAAGCTACGGCTCGAACCGCATTATAAACAAGTTTTAAATAAAATAAATAAAATAAAGAGACCTAAGCNNNNNNNNNNNNNNTTTTCTACTCCTACATGTTTCAACCCGATGCAAAAGTCTGGGTTTTCGTCTGGGAGATGTCTTGTAATAATGTCCTCTTCTGTTTTTGCTTGTCCGTAACTCTTTCTCTTTGTAGAAGATTTTGTTATGTTCAGAAAATGTAT
>D07-LOCUS41927-290
ATCATTAGGCAACCGTCCTCTTATGACGGAAAGTTTTATCTTTCAAATTCTTGCCAWTATAACGGGCTCCAATAACCTATAGCTTCCAAGGGTGACAAACCCCCCAATATCTTAGATTCTATACTCCAATGCATGGACCTATNNNNNNNNNNNNCAGGACAAGTGTATAACATATGACTTAAATCAGCCTCGAGGAGACCACATTTCTTACAGTGGCACGGGGTCACCGAAAACTTAGATAACCTTCTCGGGGTGAAATAAAGTCTATATAAAGTGAAGTAATGATTTTTAATTTGTG
>D07-LOCUS41951-290
TCTGTGAATGCACCTGATTGCACTACACATCAAAATGCTGTCTGCCAACTCAACTTTTGTTTTGCAATCATTCACTCAGTGTCGTACGCTGCCCCTTGAGGAGTGCATGGCATCAAAATCTGGTCAATACTTCATGTACCGNNNNNNNNNNNNNCAGTAAATTTCCAACCCCATACTGTCCTATGACCTGGAGAACAAGTTGATGTGATTCTGCTATGATAGAAATTATTTGCACAACTCTATTGCTTACCAGCAATGTTCAAGGTGATTTAAATGACCTAACCAGGAATGTACATTA
>D02-LOCUS41977-290
ATGTGTCTACAAATCAGAAAATGTATGCATTTCAGTCAGCTGACCATCATTTTATCGATAATTATTGGTCTACTTCTCCACACATGCCCAAATATTCTAGTCAGAGTAGTAAAGACGTGTCTATTGAACAAGTGAGAGGTTNNNNNNNNNNNNNNGCCACAAGAAACATTGCTGTGAGTAATTATGTTGGCCTTCACATCATCCCTCTGTAAAAGTTGAGGGTGTATCCATTTTGTGAGTATTTTTGATAGTTTTATCTCTCGACTCTAAAAGAAGATGAATACAACTTGACCTATAT
>D07-LOCUS42011-290
TTGCATTGCTTTTGAAGAGGTTGGAAGAGTGGAAGAGGAGATTAGAAAGCATATGCCTCCTACATCCAAGACTTTACATGCCTCAATCCCAGGAGCGTCAGAACAGCTACCAAGTAAGATGCACCTGTCCCATGCCCCTTGNNNNNNNNNNNNCAAACAACAGGAGAATACGGGGTTACTCAGGGTGTGTGGGGTAGCAGGAATTATACAGTAATTTGCTGTAGAACCAACACTCACCAATAGTTTTCCCTCTTGCCGCTCTATACCGGGTGCAGTCAGAAGTAAACAACCAAGGCTT
>D07-LOCUS42012-290
TCTGTGATTTTAATTTGCTTGGCCTCCCAATGCTGTGAGATAGAGCCTGTGCCCAACTGCAGTGTAGGTTTGTGTGCAGCTGTCAAGAAACTATGCGGTCTACCCCAGTACCCCAGTGCAGGCCACGTGTGGAACAATGTGNNNNNNNNNNNNNTTTGCAGCAGAATCACATGTAGAAAATGCTTTTCCTGCAGAGAAAAGGATTTTCTACGTGCGGTTCTATTGTAGACTTAATTCTTTTGTTGGATGGAAACGACATTAGTATATGAATGCTAATGTCGTTTCGAACGACAAAAGA
>D07-LOCUS42057-290
TGGAAAGAGTGTACACCACCTGCGGATATATACATTTCCATTCAGGCAACAGACTGTCAGCTGGTGGGTTAGCTCAAAAAGCTGAGTGCTTGTTTGTGACATCTATGAAACCCACAGGTTACAGGTTCAAATCMCGGTTGGNNNNNNNNNNNNNNGATTTTTTCACAGCGAAACAATTTATTTATAATGCTGTACATAAATTGTATGTTTTTTTATACTAAAASCATAAAATAAACTGGAAATTTAGTATCAGTTTTCTTAAATTGTGTCCCAATACCTAGGCCAATGTCAGGTTATA
>D07-LOCUS42065-290
TCAGAAGTGTTCGCAGGGAYGAGTAGCGTCCCWTGCGAACACTTTCAGAGAATGCCTTCTAGGTTTAGGTTCGTATACATTCGCAGGAGCACCCTCCTGCGAATGTACACGAAYCTAAACCTAGAGAATCTGCCCGTTGATNNNNNNNNNNNNNNGCGATAGACATAAATTGGTGGTTTTACAGCACAATTACCTCTGTAGATAGCAAAGCACACAGCAGTTCCTGCACAATTCATTAAAAGCGTRATAACAAGCACAAGGAGCASAATGCAAAGGCTGGGTTGAGTAGACTCAAAGG
>D07-LOCUS42071-290
AATGTTTGGAATTGGGCCATATGCACAACTCACTCCCTGTCCTTCCCCTCTGTCTAGGCATGTGGGTGCTGAATGATTCTGATGCCAAGCTGTATGAGCTCATATTGCCAATAGCTAGAAGATACATGATAATGTCCATATNNNNNNNNNNNNNCTCAGTTAGCATGATCCACCACCAAAGAAGAGGAAAGGGAATCCTACCACATTGCATAAATCATGGGGTAGGGAAGATGAGACCCAGGAAAATGTAAACAGAAAGAATCAGTCTCACACAGTCTACAAGACGGGACCCAAAATC
>D08-LOCUS42092-290
GGACGACGTGCTTTCGTTGGCGGCAGGGGACGCACACCCTATGGTGCTCCAGAACACTCCAGCTAACGGCGTGGAGGATATCGGGCCGCGCTGGGAGCGCGAAGGCCTTTCGAGAGAAGCTGTAGAACTCTTGGCCCGGTCNNNNNNNNNNNNATTTCGGCCAGACATGCCCTCGTAGATGGGAACCCAATAGGGGAGCATCCGCGCGTAGTGCGGGTCCTACGAGGAGTGCGGTTGCAGAAGCCACCTAAGCCTAGGTACTCCTTCTTGTGGGAAGTGCAGAAGGTTTTGAACCTCA
>D03-LOCUS42106-290
ATCAACAAGCCCTAAGTGACTAAGAGGAGCAGGTTAGTCAAGGTGGGCAAGCAATAATGTAATGGGAGGGCTGTTAGTTAAATTATTGCTAATGTTCACTAGTGAAAGAGGAAGGGTGAAGCGGGAGTGATTCAAAGGCATNNNNNNNNNNNNNTCGCCCGGAACTGATTTCTGGATTGAGCCCAACCTTCTCCGTCTCACAATTTGGTACCTGTCTGCAAGAAGAACTAAGCTGGCACACAAGGAAAGCGTACACCAAAAAAATGATGCAGCATTTACTGCTGTACTTTTGGCCTGT
>D07-LOCUS42122-290
CCCCCAGTGGGGCACCCCGTATTGGCTGCTGGCTTCAGGGTCGGACCCTTAGCAATCGCTAAGCAAGATAATCACAGTTCAAGTACAAGGCCGGTCCCACAGACAAGAGGCCACAGGGACTCACCACTCCAGTGTCTCCGANNNNNNNNNNNNNAAATACCCCCCAGCCGTGGCGGGAAAACCAGACTGGGGTACATCAACTTCTTCTAACTTGGGGGGTGTCCCACCCTCCAAATGGTAGGGTCCAGTGTTAGCATCAGGTTGTCTGCTGCCTACCACCCAGATGGACCCGGGGTGA
>D07-LOCUS42128-290
TCATCCCTCTTCTGTTCCAACAGAAGGTATTAAAGGAATATATTATACAAATTTTAATTAACGTAGCAGTGAAAGATTGGCCAATGGGGAACAAAGGAAATTCCCTAAGGGGCCTGCCTCCAAATGTCCTTTTCGGGCATGNNNNNNNNNNNNGCCTGCGGGCCTGTTGATTGTTTTCCTGGGCCTTGTAGGAACATGGCAGTAAACCTGCTCAACATACCTATTTAGACGTGAAAGCCTCAGTGTTGTTGTTAGTTTACAAACATCTGTAAAATCATTTAAAAATAAATGAAAGAAC
>D07-LOCUS42130-290
TTGATGTAGCACGATGGATGTCCAGCAACCACCTCCTCCTCAACCCTGGGAAGACTGAACGCCTACTATGTACCACAGGAAAAGTTCAACCCTGGGATATTCCCTGGCCATCTTCGCTAAGGGAGAGACCCAAATCTTCCGANNNNNNNNNNNNNNNAAAAGGAACCCAGAAAAACAAAACCCCTCACCCCAGTAACAGAGACACTTCCTTGTGAATATCTCTCTGACTCACCAATTATAGAGTGTATTTTTATCTGGTGTAATGCTCCTTAGATTCATATAKCCTACAGGAAAAGAA
>D07-LOCUS42131-290
CCTGTGTCTGCCTGCCACAATGCCATCAGTTTGCACTTCACTTCCTATCTTAGCAAACTCCAAGAAAGCTGTAACAACCTAGACCAGTCGGTCTGCTACTAGGGAAGGGATCGTGATGTCTGGGCTAGGCCCAGATAATGCTNNNNNNNNNNNNCAAACAACTTTAGGGTTCTGTGATCTATATGCAGAACTGGCTGTAGCTAATCATGTGCAGCAGAATGCTTGGATGGTAATGGATTGTCGACAACATAACCACGTCGTCTTGAAGATGGAGGGAATTTTTTGCACAGCGAATAGC
>D07-LOCUS42198-290
CTGAATGTATAACAGGCGTATGTCAGCATAGTACCGGATATAATATAGGAACATGAGTGCGTGACTTAAGACTGTCATTTTTCTTGCCTGCTCTCCCTCCTTACAGGTGAAAAGGTTTTGAGGTTGATGAGCAGCCCCGACNNNNNNNNNNNNGAAACCCACTATGCGCTAGAATATATGTTGGGGAAAAGGTTCCATCGAGGTCTTAAAAACAAGTCTCTTCAACTGAACTTTATGAAACTGAAGAATGAGTTACGTACCTTCGGGTAATGGTTCTGGTGGATACTAGAGGGTTCCC
>D03-LOCUS42206-290
TGGAGTTTGAATCTGGGGATGTGTAGGGTGTGCCTGTTGTTGGAATGTAGGAGGTGGTTGTTGGTATTTCTGGTGGGATAGCGGGTGGGATATTAGCTAGGCAGCAGAGCGCAATGGAGAGTGTCTTGAAGTTGATCCTGANNNNNNNNNNNNAGGTTTATTAGCTTAGTGGCATAAGCTGTGGATGGGGAGATTGCACTTATCTGGTGGGTCATGTTGAGTTTGGAGTTTAGGTAGACTCTGAGGGTCTTGACATACTTGGAGACTGGGATAGTGTTCTCGTCAATGGTGAAAGACT
>D07-LOCUS42210-290
CCTTCTGACCCTCAGCTGCACCTTGCACCTGTCCCTTTTGCGTAGACTAAGATGTGAGGAAGTACTGTTCAACAATGAGAATATTGAAACTGAGAGATCCCCTGCCTGACCTTAACCTGTTATCTCTGGTCCCTGTTTGTGANNNNNNNNNNNNTCATGTCCAGAAGACAGCAAGACGTCATTCACCAAAGGGAGAGAGGGGGCAACAAGCAAGTTCATGTGATGACATCAAAAAGATAGGTTTTCAACCTTTTCTTGAAGACTTCAAATTTGTCTAAACACTTGAGATCAATAGGAA
>D07-LOCUS42216-290
ATAGGATTAACAAGATTGTGACATAGGTGTTCAACCATTAACAAACTTGTGGATATCCCCTCAAACCATTCAGTAACAATACAATTATTGATCCACTACTTGATCAACACATTCATTTTTCATATCCTCACTGTGGGTAAANNNNNNNNNNNNGGTGCCAGGTGTTACGCTTGGTGAGTTAGCGCTGTGTTGGCTCAGAAAGCATTGCATAGCATGAAGATTCATTCAATTTGTTGATGCAGTACAGACATAGTAAACAACAGTTAGCAGTTCTACTCACAGTGACACGGTGAGTGAT
>D03-LOCUS42278-290
CAGAAAGACTGTCTTCACAGAAGCAATTTCACATTTATCCAAATGTCAGCCATAGGTCTTTGTATCATTCACCCAAGAGGACACAGCATCACAGTCTTCTTTATCATGTACTTCAACCAATAAGGGCACCCTTATTTCTGCNNNNNNNNNNNNNATGCCAGCACAGGACAGCTTCTCACTAGCGTGATTTGGAAGTGTCTCCTATGACACAGGAGCAGGGAAATCCACTGTTGGGAATGCCACTGGCAGATGAGTTCCCTTGCTGTCATTGCAGTTTCCACCAGTTCTTCATCGACCA
>D07-LOCUS42306-290
TTTATTTTTCCACTGTTCAGCACTGGGATCTGTATTATGTAACCCTCAGACCAAGTGCCTATGTATTTCCATGCCCTGTGTTGTTCTCTGTACCATGTCTGCCCAGCGTGCTCCTGCACAWCCCTGCCTGCCCAGTAAGTTCNNNNNNNNNNNNAAGTACCTGCACTCACCTTTATTTATCCCCGTTGTTGTTATATACCTGGTGCATTGGAAGATGATCTTGTGCAATGGAGGTAGCGTGTACTGAAACCATAAGCGCAGCAACCAGGGACGTGTTCTAACACACACGTAAGCGCGA
>D03-LOCUS42311-290
TCCCTGCAAATCCCAACCAGACCCTAGAAAGAAGGATCGAATTTGGAGAAGGGATTACAAGAATGTGACTAAACAAGCCTTTTCGCAGCACTGGATAGCGTGCCACTGCACGGACTTCAGCACCACAGAGCTGGATGCCATNNNNNNNNNNNNNATGAATTGGCTTTAAAAAGAAGTAAGAGGCAATACATCCAGTCCCAGATCAAGGATGCAGATAATAAGACCAAGGCCCTCCACAAAATAACACATGCACTACTACCGGTGGACACGAAGAATGACCCGAATATGCCAGCCCCCT
>D07-LOCUS42321-290
CCCTGGGTCATTAGGGAACCACTGTGCCCCTACCTCGGGGTGATACCGATAAAGCAACGTGTGTCCGCAGTAGAGGTGACCCTCCCTCCCCCTCACACTATACACACCTTAGAAATAGGGGCCCTGATTATKAGTTTTGCTTNNNNNNNNNNNNCGTATTTCGTAAGTCCTGTCGATTTCAATAAGACTTACCCGGACGAAATACGTAACCGGACGGAAACTCCTTTGTGAATCAGCCCCTATGAGTTTCAGTAAAACCTTCTTTGAACTTGAAATTAATTGTAAAGTCATAATCAGG
>D03-LOCUS42342-290
CCAGCGATTGTGAGATGGAAAAAATGAGGAGAGGCTGTAACACCGGCCGCACCCACAGATGCCGTGCCCATGATTGTGACTACAGACAGCATAGAATACATATACTAGATATATGGCACTGGCCTTCACATACCAGATACANNNNNNNNNNNNNTCATTGCAAATTGAATCACACTTTTGATTGTGTACACGTGTATTGACGACACATTTATGGTCCCAGAAGTTGGCTGAAAAGTAAATCCATCCAGGAATGTAGGGAAAAAGTAGGACCTCTAACAAACTAGGCTAGAAGTGCAGG
>D07-LOCUS42345-290
AATTCATGAATACCATGGCCATTATGGTATTCTGCCCTACAACGGGCTTTCAAATTTTTACTGACCCTTAGAAACCTCACAACCCCACCCCAGGAGAGGGGCACTGACCCCACATCCATCAATGCATTATATAGGAAGGGGGNNNNNNNNNNNNGAGCGATAGAATATCAGTGTACTAAAAACTAAGAGTTAGAATAGCCGACAGTAAATGTGCAGTGTGTGTCTTTAAAAGGGGCTCCAATGCCATGAAGACAGCAAACATTTGCGCTTTGAACTTGATACTTTACTATGCCCCTAA
>D07-LOCUS42349-290
ATCTTGGGTCATTCAAAGAGTGAGAGAGGCTGTAAAACACAGTTCACCCTCCACTGCCCCCAGGGGATATATGGCACGTGGGACATTTGCCCTTTAGTTTTTGTTTACTGGGGGTGACAGCCATATGTCAGGGTTGTAAATNNNNNNNNNNNNNGCATGGGGGTCTGGGTAAAAGTGACATATACCAATGCAACAATATAATTAAAAAGATTAATGTGGGCCTGTAATGCACCACATGTGTACATTTCCATATTAAAACATGAAGCAGGATTCAGTATTCAACGTTGAATACAAGATG
>D07-LOCUS42357-290
CTGGTCGAACCTCAGACGGACCAACTGAAGCCCTGGGGAGTTTAACGAAATTGATTCTGAGTGTTGGTATATGACACTCCCCTCCTGTAAGTTTCTACAGCAGGGAGATGGGGGGCTGCTTCATAAGCACGCCCCGCCTTGNNNNNNNNNNNNNGGTTGTGGGTTAGGATTGTGTGTTAGGAGAACTCCCGGAGCAAAGTTCTCCTGACTGAACTCACTGTTTTGAAAATGACTGATTTCTATCCATTCATCTATGCATTTTTCATGCTATTCTGTGTGTTTTTCTAGAGACTTAAGC
>D07-LOCUS42358-290
AGCGACTTGTAGTTTTTCTTTTGCCATTATGAATCCAGGACTACAATTAACAGTACTCTAAGAAAAAAACAGCAACGGATTCTAATCACCCTCATGCCATTAGAAAGATTGAAAGATATGGTGGCAGAGAGGGCGCTGTGTNNNNNNNNNNNNNAATTAAATACCAAAAAACAAATTTCAATAATTGTAAGAACTCTTCTCACATACATATGTCACCAGCAAGATTTAAATTATATCTTAATCCCCTTCAATAAGAAAGCCAGTATTGAAAAACAATAAATCTTAACCAAACCATTGA
>D07-LOCUS42388-290
CCAGTTACCGTTAACATAGGATTGAAATATCAAATAGCGCCCTATTGTTGCCGCCCCCGCAGTGTTTTTGACTGTTCAGTTTGGATTGGTCGGTGTGGCCAGCGCAGCAGCAAGCGTGGCGTAAGGTACTGTGTGAGGTTGTNNNNNNNNNNNNTGTGCGTGAAAAATCAAGGAAGGACTATTTCTTGTTGACTCGAGTGTGTGCTAGAACAGTGGACGTATACTAGGCGTGGTGCCCATTTCCCCGACACTCTGTTGAATTTCCTTTGAGTGCTGGCCAGATTAGGTTGGGCTGTCT
>D07-LOCUS42399-290
TGACGGCATATCAGACAGCAGCTCCAGCTGCTCTCACTAGGATCCATGAAACACCCCTGCCACTAACACTATTTACAGAGATTTCTCACTTCACTGAGAGCCTTCCTGTTTCTGGAGACAACTGGGCCCCGACACATCTTGNNNNNNNNNNNNCTTTGTCTAAGACGTGCCTCAGGGCAACTGCTTCCATTATGGCGGTGCCTCATGCCAGATTGTTAGCATGTCATGCTACCTATGCAAGCTTGATCTTCCTCAAGCTCTGCGTGTGATGCCCAACCTGACCCTGCTACTCTCAGAA
>D08-LOCUS42408-290
TGAAGTCTTCTGGGCATCTTCAGGCCTACTGCTTACCTGTGGGTATCAACTTTTCCTCGTGTTTTCTTGGAGCAGGCAAGCTACTAATTCTTCCGACTTGTGCCCCTTCTGTTGTTCAGGGTTGAGTAAAGAATATTTCTTNNNNNNNNNNNNTGGTGGAGTGTTCTTCATCTTTTCAAACAGTTGCCAGGTGCCTTTTGCCCGATTGAGTTGCTGGTCACAAGGAGCAAAGCACATTGAGAGTTTCAACGGTTCAGGGTGATATCAGTGCAGAGTAAAGCATGGAAGAAACCAGCAC
>D07-LOCUS42429-290
AGTCCCACATACACTACTCTACCACCCATTAGTCCGTAATTAACTTTAAGGATGTTATAGAGAGCTGAACAACTTAAATGCTATTAAACTAGCTAGGCACTAACCAAACATTCCCTCTGAAGCAACAAACAAGTACCTGTTNNNNNNNNNNNNGTATCACCTGACATGATATCACCTGGGAGACTGAGGCCCCTAGCCTTACATTCCTGTTCTGGACAGAGGCAGAAACTGGGTTCTTCTGTCACTTAAACCTCTGGAAGTCAGTCTGGGCTGTACAGTGTCCTAACTCCATTTGGCT
>D07-LOCUS42469-290
AAATACTTTGTTCTTAACATTGCAACACTACTTGACCAGACTAAATGAAAACATCACACAATATATATTTTGTATACCCATTACCATCCCTAGAACATTTCCTGGACTCTACAATCCTTTCTCGCCCCCATCACCCCACTGTNNNNNNNNNNNNCTTTTTTTCCCTAATTCTGATAGAAATAGCACCCTGGCATGTTTCTTTCTATTACAGCTCTTCAAACCTTCAATACCCAACTTGGGTGTTTACTGCAAGCTTTAAAGTAGCTCCATCATTCGCGTAATGTATGAATTGTGGACT
>D07-LOCUS42484-290
AAGAGAGCTAAAACCGATTACTGCTAATTACTGTTAATGGTTCATGTGATCTTGCCTGGCACTGTGCAGTTACTTGATGGACCCACCAGGTGTCACTTAGCCATAACGCTGATGTTCATACGCCACCCATGTTTGACAGTANNNNNNNNNNNNNTGTATTCTTGTAAGTTTTATTGCTGCTCAGGGGTACATATTGTGTGTTACTGTAGTATGCCTCCTGCCCTGCCGTACAGCTACAATGGATAATATTACTGTACCATACACTTTTCACTGTTTAATGTGGACAGTGAGGTTGAAT
>D07-LOCUS42530-290
TTCCAAGTGTCCATGTTTATGGGGTTGGTGCACATACATATGTGTGTATATTAATAGCTGGTATTTGTGAATAGGGATTTCTCTGCACTGACTGctgtgcctgtgcccatcagcattgactgtgcctgtgccCATCAGCATNNNNNNNNNNNNNTGTTTGACCTGAGTATGCGGGCATCATGTACCGAGCCCGTGAATCGTGCACACACATGCTGTGTGAGGCCTATTGGGCAGATGAGCAACACAAACGCCATTTTGGAAATGCAGTCATGTTCATGTTACTGTATAAAAACCTGCC
>D10-LOCUS42542-290
AAAAGCAATGCATTGGAGTCCTTGCACAATGGTCTTTAAAATGCATGTAGGTACATTTTGAGGCTGGCGCATTCCTTTAAAACCACTCATACATAGGAGAGACATGTTTGCACACATGTAAGTCTTACCAACATGATTCATNNNNNNNNNNNNGGCGGTGCTCTCACAGGCATGTAAATGTGCCCGTACCAGTGCATGTAGGACCTGATTTACAAAGCCATTAAGTTTGAGTATATGTTTGTTGATTCCCATTGGAGTCAATGGGAAACATCTGCTTTGTAAATCGGGCCCATTGTAT
>D07-LOCUS42603-290
CAACGTCTGTCACACTGATTATTGTGGACTTTAAAAGGGGGGAGCTAGAAATCCCCTCTGCCCTGTGTATTCAAGCAAACATGACAAGTTAAGCAGACAAGCCCTAGAGAGGATTGGCAGTGTTCTAACCATAAAAAGTGGNNNNNNNNNNNNNTATATCAGGGGCGGCTCTGATCACAGGCTTGGGATGGGACTGGCAGGTCAGGGGGCAAGGCGTTTATCATTTCTCTTTATTCAGCAGTCTCAGCCTCCCCAAAAATGTTTTGGCTGGCCCCGCTACTGTACTTATTACACTACA
>D08-LOCUS42610-290
AGCTGCACATTTGCTTTAGATGTATCCCTAGAGTGCAGTTTTAATGGGGGCTCTGGCACCATTGAGTATCTCATTTTCTGGGCCTAGCTGGCAAGCTGGAAGCCTTTCAATCCACTGTACTGCCTCAGAAACCTTACAGCTNNNNNNNNNNNNAAAACAATTCTCGTAACTTCAGTGGAACAAAAGGCAGCCACTATTACATAGGCAGCACACACTACACACCCTCCATGGTATATAGGAACTATATTTGATTTATATGATTATTTTAAAGACTATGTTGAATGCACTAAACTATTGT
>D07-LOCUS42620-290
CATGTCGTTTTCCTGATATGTACGAGGACCACGAGAAGGGCAATCATGCAGAAAGTGACAGGACAAACCATAGTAGATACATAACTTCTGTTGGATTCTACGTTCGCGTTCTGAGGCAGACAATGGTTCTCTAACACCGCCNNNNNNNNNNNNNGCCTTGCTTGTTGGCCTGCCAATTGGTTTCATCGATGAGTCTATTGAAGGTAGCTAGGTTTTTCATAATATGTTTGGACCCTTGGCGTAGTTCTAGAAGTTCTTGATCGGCTACTGGCATCTGATTCTTTTGTCAAATAGCCTT
>D01-LOCUS42621-290
CCTCTGCACCAATCACCTAGTCCCCTCTGCTCTGGTCACTGCTCTAGGCCCGGTAACACTCTCACATGACTTACTTATTGAGCGCCAGGGAACCAACAATCTTCTGGCCAGAAATGGACGCCTTCGCCTTCACCGTGGAGTCNNNNNNNNNNNNNAAATCCTCACCGAGTGCTCAGAGCCTGACATGACATATTTCAGAGCTTCACAAAAAATGTTCAGTTCCTCACATACTGGTAAGTCTCACGTGGGTTATACATCTTGCCACTCATCAGATTTTGGGCAATATACAAATTGATGC
>D01-LOCUS42657-290
GATCCGAATGCCCGACTTTTTTCTGAAGATAAAGTATTCAATACTTCAGAGATAGACGTCAATGTCATGACATTTGTGGGCCAAATRTCWGGGWTTTTAAGAGAAGTATTGGCCGAACTTGGCATGGCTGCTACAACAGACTNNNNNNNNNNNNAATTAGCCTGAAATGAATGGAGCTAGCGGTGAATGAACCTTGTTCTTCTGCTCAAGGTTTTCTCTTTGGCAAGGAATTTGTTAAAGAAATGGGCAAACATGTCAACAGCTTCCAATCCATGGAAAAGTCCATGACTTCTATTCA
>D08-LOCUS42677-290
AAGAAAGAAAAGTAAATCTGTATTTAAAAGCCTGCAGGGAGAGAGAAAAGTCTGTTTTTGCAGCAAAGGATCCTGRGATAGGTAGGCTGGGTGGGGGCCATGTTGGAARCTGCAGGACTTCACATGGTGTGCACTGTGTGANNNNNNNNNNNNACAAAATAAGGAAGGTGGTTACTATGTGTGCCTATTGTATATAGTAAATGAAGATAATTGCTATAGGCTGGATACTTACCAAACAAGTAACCCCCTCGCAGCTTATACCRGGTGCATTTGGTAGGATAACATTTGTCAGACTCAA
>D07-LOCUS42713-290
ATGTTGATAAATGGGAAATTTACGGGTTTGTGCCACATTGGCCTCAAAAGAGGTGGTGCAACGCGCAGGCAACCACGCAAACCACCTTGTCCTATGTACCCCTGCTCCTTTCGAGTAAATTGGTACCCAACATGCATGGGTNNNNNNNNNNNNNTTACAAGTAGTAGTCATCTAAAACAATATTGAGCTTCACATGCTTACATTTTCTAGAAAAGTTTTCAGCGGACCGCACCAATTAAAACATTTCTGAATTTGACCTTGTYTGTTTAACAAAAATTGTTCAATATAAAATTGATAC
>D07-LOCUS42759-290
TGGGTTTATTAAATKCCCGACAGTAAAATGGTTAGACAAGTAGCGATATAAATTGTCAGTGGACGCCGAATCTCGTACATATTTTTAGGGAGGAATTTTTCARTTTTCCAGTTGCCTGTTTTAGTGACACCTCCATTCATGNNNNNNNNNNNNAAGAGTACTTCCTATTTGATAGCCGCATAAGGCCAAYCTGTTGAATCCATGGGAAGATAAGATGCTACTTGTTGATGCATTTRGCRTTATGAGCTAAACTAGTACCTTAAAAGTAAATTTGGAGCGTCCAAGCTCTATATACTTT
>D07-LOCUS42793-290
AGCAATGTACATTGTCAATAAATGATAGAATAGGACAGGAGTTAAATGGAAATTAGCTACTCATTTGCATGAATAATGAGCTTCAACAAATAGGCATCAATGTTACCCATACTCTATTGGTTGAATTTATGATGGCTCTTCTNNNNNNNNNNNNNGACAGGTCAGAAGATGTAATCTGTAAAATAGAGAAGGATCAAATTATTTTCAAAAGGGTAACCCATGACATATCCTTTTACCCCTCTAGTGTTCATGCTGAATTAGACTTGTCAAAAAAGATTCAAACAGGCATGTAGAATGT
>D08-LOCUS42864-290
CATAAtattcatagtgctctaagggagagcgaaagaccgtcttccactcatcgccttctcacatacgaatgagatggcacctctcaagtctagtttagtaaaccatcaggccttttgtaactggtctaataaaatgggaatannnnnnnnnnnntataggttttcgatatcttgttctgtatgagtcaatgcatagATCCTCCCATATGGAATGATTGCATCTGGGGCTAGATCGATCGTGCAGTCAAAAGGTCTATGAGGGGGTAATACTTGCACAACGGTGGTTACAAACACCTGT
>D07-LOCUS42868-290
GCTTACCGAAATCTCAGTGGAGAAAGTCAAACTGAGAAACAGCCACAGGTCTGCAAAACATGTTAAAAGTGGGGGATATAGATCAAACTCAATAGCCAGACTTGCCAAATTCAAACAATCAAGAGTGCAAGGCCACATACCNNNNNNNNNNNNACCATGACGATGTATATGTGTGTGCCATTATCACCCAACTAAATGAACCACCCATTCTAGTATATTAATACAAATAAACTGTAATTGATTGTATGACGGGTGCATGAAGAACACAATTCAAATCTGTAGCACATTTAGGTATAGA
>D07-LOCUS42920-290
ATTGTCTGGATTAAAAAACCGTTCATCTGCTATTTTCATGTGCCAAAGGATTGAGGGTGGTTCTAAGAATCCGCTGTCCACTATAAGCGCACTGTGCTTGCTGCCTCAGGGTGTTGCCAATTTTTTGAAAACCAGCACCCANNNNNNNNNNNNNTGACCCACGAATGCAGGAGTTGTGTGAATTGCGCTTTTTTGTCCCACCTTCCTAAGCCAAAATCTGAAGGCATGTGCATTCCATGCAGTATTGAAGAAATGGCCTACCTGTTAGAAAAGCATTGAAATCTCATTGAAATTACCA
>D07-LOCUS42930-290
CCAGTGAGTACATATGAGCCTTTAACGCTTGCTCAGATGTATTCCCAACAAAATACCAGCAGCAGTTAGTGATTCGCTACCACTACCCAGAAAATGGATTTTCYTGCATCCAAAATGGAACAACCAGTAAATGATGTCTTTTNNNNNNNNNNNNTTCAAAAAGCTGTCTCTTCATCCTACAATCCCCTCCAACTTCAGACCCATCTCCTTGCGCCTCTAACTCTGCAAACYTTTGGAGCTCCTGGTTACCCAGATTAGGTTTCTAAGCAGGGGTGATCCGGTAGATAGTTATCTTGAA
>D07-LOCUS42976-290
TAGGGTGGGGCAACTGCATCTGGGCAGTGTGTCAGGGCACCTGGCAGCCACTGCTATTGCCTTCAGGCTGTGCTCTTGGGACTGCAGTCTGTCCATATTCGATGGTTGCCTTCCCAGCAGGGACATGGCTGACCCTCTATTNNNNNNNNNNNNGATTTTTGGCTCCTTGAGCCATCGTACAAGTGCGCGTCTGAAAATACGTCTGTGGGATTCCCTTCTTAAAAGACTCATGCATTGTCGATAGCTCCACTGACTCAATTGGAGGTAATCGAGCGACTGAAGAAGGCAAATCCATTTC
>D07-LOCUS43006-290
CTGGTGATAAGTGGGAAAATTACAGTTTTGTGCCACATTGGCCTTAAAACAGAAGGCGCAACGTGAATGCAACCTTTCACAGTGTTGGGTTTGGCTACCCTAGCCAACTCGTCTTTGATATCATCCCGGAGACCACGCCTAANNNNNNNNNNNNGACAGAATTTGGTCATTACTAGTAATGTACTGGCCTGCCCAAGTTAAAGCATGTcctgtgaagtgtttgatcaagaaacccaccttagacctgtcggtggggaaagcaGTATCATGAAACAAGAAGTGTGCTTTATAGGCAGTT
>D07-LOCUS43019-290
AGGGCCACAGGCAGGAGGGCCTGTAGATCCTGGGTAGAGCTGTCTGTAGGAAGGCAGACATCTCTGTGGCAACAGCCTGGCAGGAACTGTAGAGCAGAAGATCGTGCCAGGTCATGCCTTCTACGAACCACCATCGTGCGCCNNNNNNNNNNNNGRAGGGAGGCCGGGAAGAYTTGTCACCAATGATAGATCCAGCTAGTCAGACCACAAGTAAGTTTGCAGGAGTTCTTYATTACATGTCTCATTCCTYGGGCTCCCTGCTCCAGAAGTGTAACCCAGTCACTTCCATGTCCGGGGC
>D07-LOCUS43022-290
AGGCACTGACAGACTGAATACCTGCCTATGGGAGGACGGTGTGGCAGAACAGCACGCCCAGTAGATCAGTGTTTAACTAACTCTGTGCACCCTCCTCTACTTGAACACACATCTGTCCACTGTGACATCGCGGAATGGTATNNNNNNNNNNNNGGTGGAAACAGCATTTCAGCCACACTCTAAATATGTTGGTTTGAGTAATGTGTGAAAAATAGCTGTACATGCTATAGGGGAGTGAGGACACATATGGTGAACACGGGTTCAGGGTATGTGCAATGTTGTATGCATAATGTTCAAA
>D01-LOCUS43046-290
CATCGGTGGTGTTTTCAGCTCCTGGCATTTCGGCCCCCATGTCATTCAGCCGATGACATACAGCCAATTGACGTGAAGCCAAAAGGAGGTAAAGATGATAAAGAACGAATGAGACTTTGCAGAGAAATTAATACATTCTCTGNNNNNNNNNNNNCTTGGCTGCAAAGCAATCATCTTGCTTTGTGACCAGGATTAACGTCACCTGGAGGGTCACTTTCAAATCTCCCATAATAGTGGTCTCCCAGGGAAATTTAATATGTTTTTAAGGAACATAATTTTAGATATGTTTTGGGTTTCA
>D07-LOCUS43073-290
CAGGTCATATCAGTAGCAGAGACAGACCTATAGCCTGTCAGGGTCAGGATTAAATGTACTCCTTGGACTCCCATAGGCACTTGAGCTTCAGGGGCCCAACACATCCCTTCTCCCCTCTCCTGCTCCCCCTGGCAAGAAATTNNNNNNNNNNNNTTGCAAAAACGCTGTACTGCACTTAATATTCAAGGTGTCTGGTGCCCACTACCCCATGGGGCCATGCGCCCCTCCATGGCCAGGTGCACCAAGGCAGCTGCCTAGTTTGCCTTATGGTAAATCCGACCCTCACCAGGGACGTTTG
>D07-LOCUS43078-290
CCATTTAGACATCCATTGCAAAATACCCAAGGTCAAGAATTATTCACTGTAGTTTAAAATATTCAATAATCAAAaatagaaacaatataatactatatatgcatacattacaattcaataACCTCACATTCAATATAAAATNNNNNNNNNNNNNTTCCAATGAGTTGGTCTCAGTTTCTAAATATGCAGATATTATAGATATGGATTCTCCACACTATAACATTGGTTGTGTAGTGAGTAGGTAGCTCTCCCAGTGCCACAGATGGCAATAAAATGCATGAAGATTGTGGTCTGGGCA
>D07-LOCUS43079-290
YGCAACCGGCTACCGGTGCAGTCTCCTAGAGTAATCTCGGGCGAACAMTAGCGCGTTGCTGGAAGGACCACGGGTACCGGAGTAGCTGGACCCGTGGTCGGGGCTTCTGAYGGACCGGAATAGGTGGAATCCTAACAAGGANNNNNNNNNNNNGCGGGCTGCAGCCTCACTTTACACTGCCCGGGCACACAGTATTAACTTTTTTGGATGCACGTGACTGCCATACRAAGCTACTGTACAGTATGCAAATGCTTCCAGYTTCATAATTTCCATGGTATGTTGCTCTGCAGAATATATT
>D03-LOCUS43118-290
CCAGGATGCTGAACTAGGTGGTGTGTTGGTGCGAAAGGGCAGGTGTGTTACGCCTGGTCCCTTTTTCGACACAAACATTACCTCCACCAGTGCTCCGGCGCAAGTGCACAGCAAAGCAGTCCCATCTATCTAATGGTCTGTNNNNNNNNNNNNNTTTGGGTATAGTGCTGTACAATTTTCTTCCTAATTCTGCATAGATTGTATCCTAGAAGCTTTCAACGACAGGCCACAGCCAGATCAAATGAATGAAAGTGACCTCAGAGGCCCCACATCTTGGACATGAAGGATCATACTGGGG
>D07-LOCUS43122-290
CCTCAGAAGATTCGTTAATGTATCCTCTATATGAAGGAGGTTCCGTGGTACCCCTGAATGTGCTAAATAGTGCTTTTTCGAGGGACTGTGAAATCCCATGTTCTGGGAAAATAAGGATAGATTTTAAGTCTGGAACCATTGNNNNNNNNNNNNNATGTCATGCCTACCACTTCAAATATCACACAGGAAGTTATTTTGGAGGCTTCCACCTCATATACCCTTACAGTTAAGATGGACATAATTTCCCATGATGCTGCGCCTGACATCCTCAACCCTAGTTAATGAGAACTGACAAAAA
>D01-LOCUS43136-290
CCCATGTACAGCAGGGAAACCTTTTCTGATTCTTTAAGTTAAAGTTCAGTATATGCACACATATGTCCATTTCTGAGGCAAATCCATGGAACACATGTGGCAGACAGTATGCAGGACCTCTGATTTTGAGAATGGTAAAAGGNNNNNNNNNNNNGGAGTCTGATAATGTCCTTCTAGGCCTCCACTCTAGTGAGCTGCTGTCTCTGTCTGTCTCCATCTACACATGTTGGAGACCGGGACTAGCCATTCTTTCTCCACCTTCTAACTTTTATCTACACTGGATGCCCTAGCAAGGCAG
>D07-LOCUS43141-290
GACCCCTAGCCAGCTTGGTAAGGTGGGGAGGTGTCAGGAATCCCTCACACACTTACTAGGAAATACACTTACTCTCCTTCCCCGTTTACCCCAGTTCCAACTTATTGTGCCATTCCGGGTTAGAATCATTCGCTCCCCTCANNNNNNNNNNNNNTTCAGGAATGTGACTGACGTGATTTATAACTCGATCTCCATATAAAAGAAGCGCGTTAGTAAAGAAGCAGTTACCGCGCTTGAAAACACAAGTTTTGACCGGAGACCCGCGCACCTGTGGCATCCCCGCCACAGAGCCTCCAGA
>D07-LOCUS43146-290
TACGGACTTACTGTTTCTGAGATAAGTGACCTGGACTTCCTTTTGCATTTGCCCTTTGTACCTTGTTGTGGACTTTGTTGGTATTGACCTCTGCCTGTTTTCTGGACTTTGCTGCTTCTAGATCCTCTGTCTCTGGCGTGANNNNNNNNNNNNNTTTCATGGCAATAGACTGTGGGTTCCGCATTTGACGCAACAATTGGAATTGTTGCACTGgtgtcatgatgctcctctagcaggacacccaggaccagttaaaaccttagagcttttgacccgatatgtttggtgggccaagatG
>D01-LOCUS43176-290
TCACACATGCCTGCCATATTTATACACTTAATATGGGACTGCCCCCCTGTGCCCTTATATTAGGAGCAGGTATTGGCTGAACTGAGTAAAATTCTTGGCTTACCCCTAGAGAAATCCCTGACCCTCCTCTTCTTTTGCGACNNNNNNNNNNNNGACATCACATTAATGTCTGTATTGTGTACCTTTTGTATTTTTGATTACCTGTGAACTAACCTCATGAATTTCCAGATGTATCGATTAATGGATTCTTCCTTGGCTCTCCCTCTTCTCCTCCACCCAACTTATTGATTGTAAGTTA
>D03-LOCUS43191-290
CAAATATTTGATTTAATCCACTGCGCCCATCAAAGACCATATATTTGACTTTGTATTTGTGTCTATTTGTATCATCAATTTATCCCGCTCCCAACATAACTTGTATGGTATTGAAAGTAGCACTYATCAGAAATGTGTANNNNNNNNNNNNNNNTTTGAAAATCCCCATCCTCCCACATAATTCAAATTACAGCCATTGAAAATCTAGCAACAAGAGTACAATCACTGTAACCTCTTGCAATGTGCCAACACTGTTGTAATGGACATCAGCAATATAATATTGTACGTAGTGTGGAAG
>D01-LOCUS43192-290
TGTGATATGTGGCAGAGAGTGAGGAAGGAYTGGGGCTCACTATTCCTGCTCACAATTAAATTGCACTGTGTGTGCATTAATATAATTGTGTATGTTCCCCATCCAGGCATACCATTTTTGGTTAGGTCTTTACTGCCCCACANNNNNNNNNNNNCCCTGATTATGAGTTTAGCTTTAAGTGGTAACTGATTATGACTTTATGACTTTACAATTAATTTCAAGTTCAAAGAGGGTTTTACTCAAACTCATGATATAGCTGTTTTTACTATATGCAAAGGCCTATGTAAAAGTACCCAGG
>D07-LOCUS43216-290
TTACATGCCACATGGGCATGACCACTGGAAGTGGGGTGCACTTACGGTGCACCCCAGGCCTGCTACAAAAAGTACAGTTGCTCCCGAGCACCTTTACTTTTTTCACGGCGCTCCAATAAGTCCGCCAGGCTCATAATTGGGTNNNNNNNNNNNNTATAAAGGGCTTAGACAACGTCTTTGTTTCGTGTGGAGCCTGCAGTCCCGGGTTCGAATCGTAGCAGGGCAGTCCCAGCCCCTCCTCCGATAAACTGAGTACTTGGAAACAGCATCATATGTTATTGCAGAGCTTAGAAGCCAG
>D07-LOCUS43217-290
TCTCAAGTCTTTGTACCATCTCAGCGCCGCCTAATCAGTGCAAAATAATGCTACCAATTAGGCTGGGACCACAGGTTACAAATTTATACCTATAAACAGGATCTACTAATCAGGTTTTGACTGATTTTCCCATTGCTCTCCNNNNNNNNNNNNNACTTCAAGCAGATGTTTGCCACCTAAGAGAGTGTAACGTCAAACTGTCAAAGATAGCGGACTTGTAATTTTAAAGTAGCAATATGATGAATGTCTTGATAGTCTGTAACATCTAAGTAAATGTTATCAATCAAAAGGTACCTTC
>D07-LOCUS43238-290
AACGGTGGGTGAATTGCGTCAGTCATGCTAAGTTTGCTACCCARAATGCCCGGCGGTACGCGGAAAACATGGAATTATTACAGCTTTTTGGCCAAAAACACCACAAAAAAGACAACCTAACACACCGCCATCAACACGGGGNNNNNNNNNNNNNGCCCCTGCCTATCTTGAATCACGCTTGAAATATAAGCACAACCCTCGGTCTCTTAGATCCAACTCTTTGAAACATCTAGCGGTCCCTTGCTTTAAGCAAGTCACAGCAGGAGACAGATCTTTTGATGCCATTGCTCCTCGCCTG
>D07-LOCUS43285-290
AAATGTGTTTTAATGTATGCAGAGTGCTCTAGAAAGGTGAAAGGCAGCTGGCAGCAGACTTTACGGGCACATAAGCACCTGTTTTTTAATTTTCTTGTTTGAATGTCACTGCTCTAAGGGGATGGGGGGATGCTTGGCAAGNNNNNNNNNNNNNTTTTGGTCCCAAAAGTACTCTGACCAGCACTGTAGAAAATTAACCCATAGGTTTCCTATTGGAAATTAAAAACATTATAGGAAATGTGTATGCTAATGGTAGGAATCCAGTATGAGTCCCATATATTTCGTAGGACTGCCTTAT
>D07-LOCUS43298-290
AGCAGCACACCTTTATAACAAATGCTGAGGTTGGGTATGAGACAGGTTCATGGAATTTTCTCCCATGAGTGATGGACCAAGATAATAACAGCAGAACGTCTATGCCAGGTGTCGATGAGAACATCTTTGAATCTGTACCAANNNNNNNNNNNNCATTTTTCAAGAGAACTAGTGAACAGTGAAGCCATGCAATGAACATAAAGTAATGTGTAATAATCTGATCAGATTGTGGATTTTGCATTTTCCATATTTTTGCGTAAAGGAATTTTGAATGAATGAAACAAGCTTTATTTTGGAA
>D07-LOCUS43314-290
AAACTTGGACACAGGATTCTATGTCAGATAAACTTAATTTTACACTGAACTTGTATATACCGCCGGGCTGGTCCTTTAAGAGATCTTGGTACCGAGGAGGAGGAGAATGACGCATTCACAATCCCTGTTACCAGGGGAATTNNNNNNNNNNNNNNGACGCTTTTTGATGGTGGCACGATAAAGGTCGACTTTACCCATAAGTGCATCCTGGATAGACTTGCACCACACAGTATCTTTATCGCAACTAGACTTTTGCATTCTCTTCCCTTCCAACTCCCTTAAAACTGCAAAGAGTTCC
>D01-LOCUS43333-290
CTCAAGGAGGTCAGTTGCTGAATGattctggtagcaccagactggccaatgtgggtctggtactccgaactGTTGGAACTTAGTGTAGCAACTCTGATCTGTATACCCCACAGTGCGGACCAGCTCATGCATTGTAGGGGGTNNNNNNNNNNNNNCAGTCTTGAGTTTCGTGCATCATCTTGTGGACTCAGGGCTGAATGTCACGACTGTTCGTGATTACGTGGTGGTGATGTTCATCTTTTTTTGCTTGTCAGATTAAGATTCACTGTTTGAAGTTGGCCTTTTTAGGCAATTTCTC
>D07-LOCUS43376-290
ATATCAGTACATACATACTTTGTATGCATACATGCACTCGAAATCTGAATAGGTACACCCTACTGAAGAGGTGACAAATCGCTTTTGAGTAAATGCGGTGCTGGTGCATTAGGAAGGGTAATCTCCCTGAATCATGCATTTNNNNNNNNNNNNNCATAGGCCATGGATCGGCCAGTGCTCACACCTCCGATTTACCGATCAGAATACAATATTGGATTTATGTGGGAAAATCACCCCCACTTTATCCCACCAGTAGTTTCACATTACTGCCCCCTCTCCTGCCTAAGCTCACAACCTG
>D03-LOCUS43378-290
AATAGTGAACAAAKAGCCCTCAAATCTCACTGAAATTGCAACAGATTCTTTTTTTGAAATCCTGTTCTGGAAAGTTGAGAAAATGGCGATTTCAGAACTGCAAACCATTCGTTGATCCCATGCACAAAACACAAACAGCAGNNNNNNNNNNNNNATCAAAAGCTACAGCCCTCTAACTGGGCGCACCACCAAACAACCAAAAAACGGCTCAGCACTGGGGAGTCGGAAGAGTCGGAAGCCCTTAGCAGCTAAGGGGTTTAGGAAATGCAGAACTGGTACTGAGCGTATTCTATCATCT
>D07-LOCUS43380-290
TTATTTGTGATAAGTATAACTATTCCTAAATCCAGTAGAACATTCCTTGAGTTAAGTGTAAGCATATGCCAATCTAAAATAATCTGAAACCAGAATGAGTACTTTTTCCTAACTACAGTTGAAGGGACTGCCCACTCCAAANNNNNNNNNNNNNTGGGTGTGATTAGACAGTGGATGTGGGGGACTGGATAGACTGTTGAATCGTGAGAGAGATAGTGGAGGGTCGAGAGAAATAGTGGAAGGGTGGGAGGGTGAGAACTCGCACCTGATGGTACATAAAAAAGGTAACCCCGAAGGC
>D03-LOCUS43382-290
AGGGGCCGCCGTGGTCAGCGCGGGGAGGGGGATTACCTGGTGTGGAGAGTAGTGTCTTGCACGGGGACCGCCGCAAACTGGGCCCGCCCCTGGCTTTACAGGGGTATACCCCGGGAGGGTATCCGCAAAGGTAACCCCTGTNNNNNNNNNNNNNAGGAGGGAGGAAGGCACCTAATCAGCTCCTGGAGATGCTGCCCTACTTGCTCTACAGACAGCATACTGGGAGAAGCAGAGACAGGGGGTGCCTGGGTAATGGGAAGATCAACACGTGGGGGTCGATGCACCGACCCCCAAGGTG
>D01-LOCUS43409-290
CAATTTATATTTTTGGATCAAGTGACAAACTGTGCAGTGTGTTCTGGAAGAACTAGTTGCATACCTTCGGGTAACGCTTGTTCCGGTGGATAGTAGAGGGTCCCAGAAATCTCATGAACCAAGTGATCACGCTGGTTTCAGTNNNNNNNNNNNNTAATGAATCACTTAAAATTTAGAAATAAAGTGTGTATAACAAGGGTGCATATACAGGCCAAATGTGGGAAAGTGACAGTCTCGTAGGAGAGGCTGGGAGGGTGATGAGAAGGTACACAACTAGTTCTAGGGGACAGTGGGTTCC
>D07-LOCUS43424-290
ACAATTCATCATCAAGAAGAATTGCGAGCAGACAGGGAGGAAATACCCCACTCCGGGGCATAAATCTGCCTATTCCGCCGCAGCAAAATCCGACAGGCAGGCCATAACACATGCCGAAGCCAGTAGCAATTACAACAATCGANNNNNNNNNNNNCGCTTCCCCACCTATATACCACTGCCTCCATACCTCAGTTCWCCTTCCACCTGCTAACCCGACTGGAAGTGGCCAGAATCATCAAGGGCCTCAAAGCCTCCATATGCCCGCTCCACTGGCCAAATGTCTCCCTACTCCTCATTA
>D07-LOCUS43453-290
AGGAGAAGATCCTCAAACACCAGCCCCTCTGTTAATCACAAGGGAAGCCTCTCAGATCCAGCATCCAACAGTGTGGCCACACCCTATAGTGACCCCAAAGTATCTGTCAACCTCAACCATTCCTGCAATGGTCACTGCACTGNNNNNNNNNNNNCCTGAGATGTACTCGCCAGGAGGACTACTGGTAAACATATAAGCTACAAGGGACAAGCGCAGTGGAGAACCACCTCCATGCTCGGGTCAACTGCAGTGCACACCACACTAGTATAGGTACAAGGTGTATGATAATTTGTCCAGT
>D01-LOCUS43487-290
CCACTTGATGCCACCTGTGCTAAGGATCTCAGTTTTGGTGTTGTTAAGGCACAACCAATTCTCACACATCCAGCTGTGTCCCTTGTTCAAACAGTACACCAGACAACCCCGTTACCCGCTTTCACTGTGCAGATAAACAAGCNNNNNNNNNNNNNNGATCGGCACCAGTAAAATGCCATACCCCCAAtccctccaatctcctccagccatctgacaaggatgtcctggttgatagtatcaaaggcagctgacaggtccagtaggataagagcaacagggtgggagtcaATAAGGAAAT
>D07-LOCUS43539-290
CGCAATTAAACCTCATTACCTTGAGGCATCGCGCGCCACCCAAATGTCTCCAATGCATAACCAAGTATGCCCAAAGGCTCCTCTAAGGGCATACTATTACACCTGCATTTCCATTAGTACCTCTCCCTATATGCCATACATANNNNNNNNNNNNAATGCAGTGATACTTGATAAAGCGCTAACATACACCCATCGGGCACCATGGTGCTACCACAAGCCAGAGAGGGCTGGACCAGGTCAGCTAGGAGTTCAGCCCGAAAGGTTGAGAGGCACTTCTCAGCCCTAAGGCATAGTGGAA
>D07-LOCUS43585-290
CCAGAAAGATTTGCAGGGTGTGATTAGTGTCACTCTTTGAATCTTTAAAGAATCAGGCGGTGGTCACCGCCTGCGAGGTGCAGTGACCAGGCGTTATGATTCCACGTGATATGTGCACCGCACCGAATCATAAAGAATCTGNNNNNNNNNNNNNCAATTTGCGAGTTTATTAATTGATAGTTACATTTGGGATGCAGTTTAGTAATCCAGGCTAGCCTGTTCCTCTGGTGGCAAAGTCAACACTGACTTCCATGTATTTGGAGATATTATGTGTCCTTCTGTAGGAGAATCTAAAATT
>D07-LOCUS43607-290
TCCCTGCGTGTGGATGCATCGCACACATTCTCTTTGTGGTGGCAGAGAAATCTATTGTTCTATCTTGGAAACTGCACTTCACGGTGAGATTATTATTTTGCTTCTAATATCATTACACAGGGATCTTGGGTGGAATAATGANNNNNNNNNNNNNATTGTCATATGTCTATTGTAGGTAGCGTTATTTTGATACAAATTTAGGCTTATTTAATTTTGCATTAATTGTCTTGAGACAATTCTTCACAGTTACTATTCTATTGATAGTTCTTAGTTTTCAAATCTCTATTTTCTTGAAATT
>D10-LOCUS43619-290
TGCTGATGTACATACCCGTCTAATGTGATATTTCTGTACCATTTTACTACTACTACTACCCTAATAAACGTGCCGTACATGCGCACATTATTTTCTACAAACGACTCTGTGGTTACTGAGTGCTGTCTAATCTGTTATCTGNNNNNNNNNNNNAAGCGCACGTGCATCATCAGATACCAGAAGGGCAGACACTGAACCAGAGGGGTCCCCTTTTAGCAAACCCAGGGTGTACTGAAAATGTTTAAGGGACAGTTCAGTCCACCACTTTTCTTTTTTCTTTTCAGTGTTCTTAGTTGTT
>D03-LOCUS43620-290
CATCAAATGCATGATTACATACTTAAATATGGGCTCCTGGGCACTCATCAATCGGGCTATTGAAAACAACATGGCACTGAGACTGAAATGCTAAATCTGCAGTCAGTAATTTTGAAACTTCTTGATGATGGTAGAGCTGGTNNNNNNNNNNNNNNGACTATGTCCCCTCTGCTATTCAACCTATATATGAAACCTTTGCATGATCTGCTGATCGATTTGGGTGTCTGCTTTGAAAACTATGCTGATGGTACCCAAATTCTTCTGGAGCTTTCCTGAGATCGTCACATGATTCTGAAGT
>D07-LOCUS43636-290
AACATGTTACATCGCGGTTACAGTGAACGTAACCTAAAACCCAACCTATAGCCCGTTTGGACCTGGCTGATGAAAGTAATACCTTGTCCACTTAGTTGGTTACTAGCCTAAGGACAAAAAGCCAGGCAGGTGTTTTATACCANNNNNNNNNNNNTCTTTCACCATATTATTTAGTTCTGTGCAAGTTGTGACTAACAAAACAGTCACGTGTTTTGGTGAATGGAATTTTAATGGGAACAGTCTATTGCTTGCCAATGGTGAGTGTTTGTTGCAAGGCTACCATGTCAACACATTGAGA
>D07-LOCUS43737-290
CCAGTGAGTGTGAATGAGCGTGCAACGCACATTCGCTGCTCGCAGTCCAAAATCGCTCAGAGGCTGGTGATCCGCCAACCTCTGAGTGATTCGCAGGCGTTCGCTAGGAAGTCCTTTCTAGCGAATACCTGGACGAATCCANNNNNNNNNNNNNAAGCAGAAAACTAATGGCATTGGCCAATACTTGCTGTTAAAGTCACTGCATGACAGTTTGTTTTMAACTTTTTCCAGCAGCATGGCCTCATCCACTTGTCACAACCYATTTTCCACAACCTCTCCTCTTTTAGTCCATAGATTC
>D07-LOCUS43779-290
CCATCAACTCCTGGCAAGTGGAAAGAGAAGTCTGTTTCTAAACGGACATTGTCCTGATGGGTGGTTCTCCTCATTAAAAAATGTTACAGGTAGCCAATAAAATCACCCAAAAGTAATCAAGTCACACTCTACCCGCGGTGCNNNNNNNNNNNNNGGGGTCTACTTTGGTGCATATATACTACTGTTGCAGCTAACACTAACAGCTCACAAGACTACAGTGACGTCGAGGCTGGTGTCAGATGCACCAGTTATCGACCCCGGTGGGGGGTGGAGGGGCTCAGGACACCTGGTTCACGAT
>D03-LOCUS43804-290
TGCGATCTTCGCACTGCACTGCAGTGCAGAGCGGATGCCACTTACGGGTTCCCCGCCCGACTTGGGGTGGGGAACCAGGGCCAGAAATCGAAGGGGGAACTTGTTCCCCTTTGATTTCTGGCCCTGGGGACCCCAGTGCTGNNNNNNNNNNNNNNAGGAAAGAGATAGAAGGAGACGGGAAAGACTGTGTTTCTATTGTGGGAATGCAGGGCACATGATTCAGCAAAGCCCTAAGAAGAGAAATCAGCCGGGAAAAGACGAGGCCAGGTGAAAAACAGGGGAGTCTCTCCGAACCATG
>D07-LOCUS43900-290
CTGCACTGCCCTCCTGtttgttttgtgtttgtcttgtgttgtgttCCTGTTCTCCCCCATAGGGGAGAGTTGTAGACAGCAGTCCTAGGTTCAACGTCAGGCTCCTCAAAGAGATAGGTAAGTGGGGAGTTGGTTCTCATCNNNNNNNNNNNNNCGTCGCTCACACGACCAGGCCTAACAATGTggttcctgactgttgtctttttgagagaggactgctcctaaggcattggaggaggcgtctgcttctacaataaagggtttggtgaaatcaggatggattaatatcggggctTGA
>D07-LOCUS43918-290
AAGTCTCTGCAGAAGAAAATATCASTAAATTAAAATACTACCTAACATGAAAGGTGTTCCCACATGTATCTACAGTTTGCACTTTCATAGATAATATCCAGTGAGTTGAATCATACAGTATTATTGTGAAGAGGAACGCCANNNNNNNNNNNNACTGACCTTGATAGTATTAATCCAGACATCTCTGATACTGCTACTACTSARTGGYGGAATGCTGGTATTCTACAAGTGGGACAACTCTATTCTATTGGGAACATTAAGTCTTTTGAACAACTAGTTACAGACTTCAATGTCTCTC
>D07-LOCUS43960-290
TGCTAAGATTACAGTGCAGAGTGCAATTCCCATTATTTTCATCCGAGGCTATTGTCAGGACACTCAATCAATCTCACTGCACAAAAAGAAAGGAAATAAACCAATTTGATATCGCATCCATGTAGGTAACAGATTCATTGTNNNNNNNNNNNNATTCAATGCTTATGACGTATTATGCTTGGATGACAACAGCCTATATTGCTGCAAGCCACATCTGGGCCCCTTGTTCACACTATAAAAGTGTCAGGTACAAGTTCTGTGACAATCTGAGTAAGCTACTGCTATGTAGTGCTTGTTA
>D07-LOCUS43982-290
GTTAAATTTAAAATGCGAGACTAACCAACATCCCCGAGATTATTTACAACAACTTAAGAATGCATTCGCACAGCTGCACAAGGAGGTCGACACAGAAACGATGCAATTTAAGGACGCATTCTTTTACGGACTGCCTAAACATNNNNNNNNNNNNGTAATCCCAAGGTAGGACAAAAGAACAGGGAATGGAAGAGAAGCCCAGAGGGCAAGGAAAACACGGGTTCCGGAGAGGACCCCGAGAAGAATGGATACTGCCACTCTATATAATAGTCTGGGATGGGCGGAAGCTTTGATGTTC
>D01-LOCUS44036-290
AGCTGCAGGTGTTGTCATGTCATTGGCGCCTGCAACATTGTTTACAATTGAAGTGCATGGGAATCAACAGTTCTAAAATTTCTCCATGGTTGATGTTACCTAAGATCCTCATTCCCAGCTTTCTGGTGGGGCAACTGAAGGGNNNNNNNNNNNNTCCCAGGTCAAACAAGACTAGTTTAGAAGCCATGCTAGGGTAGATTTATGGTCATTCAACTACTTTAGAAGTCATTTTGCCATCATCAGATATCATCAAGCTCTTAAAGTCAGCAACAAAGTTGAAGAAATAGGACTGATTATT
>D07-LOCUS44066-290
CCATGTGGCATCCTTGGATACCACATGGGCATGACCACTGATAGTGGGGTGCACCCCAGGACCTCTGCAATAAAGTAAAGTTGCTCCCGAGCAACCTTACTTTTATTTCGGAGGGTCCTATGAGTCATTGAAACTCGTAATTNNNNNNNNNNNNGTATAAACTGTACATATTATACTTACTCCGAAACTGACAATTTAACACCAAAGCAACAAACACTGCTTTGGGAGTGGTTCCCACTAGAAGAACTAGTTCCGTACCATTGGGTAACGTTGGTTCTGGTGGATAGTAGAGGGTTCC
>D07-LOCUS44123-290
AATTGAGAAAGAAAGAAATATGCAAGAGATTGCAAAGTTGAAAGAGACTGCTGCATGGACAGCTGAAGTGGTTTTGGTGACCGGGCTGCAGTGGAGGAGAGAGAATGGAGGGGGCTCAGGTTGAGGGTGTTGTGGATGCCANNNNNNNNNNNNGTCATGTGGCAGACTATTGTGAAGGTTGTAATGGAAGAGATGGAGGGGGCTGAGACAGAAGCTGAGTCAAAAATAGAGGATGAGAAGATGGAGGCTGTGATTCAGGAGGGGGAGAGAGCGGAGGTGGAAGCGTAAATAGAGAAAT
>D07-LOCUS44144-290
TAAATAAAGTTTTTTTAGGCCGTTTTGACCCAAATAAAAGTACGGTGTTTGTAGGAGCCATGCTGGCAACCTGCTGTCTGGCTTTTATTTGGCTCAAAATGGCCCAAAAAGCAGAATTGTGTCTGCACATTTTGTCTACAGNNNNNNNNNNNNAGTTCAGCGGTTTAGGCTGTGCATGTGAGCAAAAATGGGGCAATTTCCCTATGGGAAAATCACCATAATAACACTCAAAAAGGCAATTTTTTTCGTTTTAAATAACTTTTGAACGGTAATTGCTATCTTTTTGAAATGTGGCAAA
>D07-LOCUS44147-290
AGACCCAACCGCTGGTATATGGAATCAACCAACAGTCTTAAAATGAAATGCAGGGAATGCCTCAGAACATGGCAAAAAGAAAAGAATGAGGCAAACCTATTAGAATATAGGCGCAGCATTCGACACTACCGGACAATACTANNNNNNNNNNNNNNCAACAACATCCAGGAACTAAAGAACCAGCTGAGTACCAGTAACACCAAAAAGAATACAAAGGAAGGAGGAAACATCGCAATTCCGACAGGAAGACCCCTGCCTGCAACATATCTATAAAACACTAGCGACATCGAACTTAGTG
>D01-LOCUS44192-290
CTGAACTACCGGAGTGGACACTTGGCCGAACGAATCTGGCCAGCTGAAAGGGAGCTTGGGGCCCCCTGACTCCAGGCCCAAAAGGAGGATTTCAGTCTTGCCTTCATTAAGGCAAAGCTTACTCTCCAAACACAACTTGGANNNNNNNNNNNNNGTGTTTATTGAACTTTCTTCCTGATCACTGAATCCATTTGGATCAACGAACGGCAGCATTGACATTTGTGAACATGAAATCTGTCCTTTTATGACTCAACTCTATGAACTGCAGACAAGCCCACAAAAGGGAAGACTTGTGTAA
>D07-LOCUS44194-290
AACCCATGCTATTCATGTAGACTTTTTCTCACCCTCATTTTCAATTATCCTTCTAAAGTGATGGCAAAATAGGTTACTGTTGAGCCCATGTGAGGCTATTACTCTGCAATAAGAGCTATGGGATACTTTCTGGAGCTGTACNNNNNNNNNNNNNNCTAAAGCAGAATACCTGACAGGGGCCCAGTAGTCTGTGCGAKACAACCTCTTTTGGAACCATTTGTTGATCAATAGGATTCCTTTCCCCCTGCCCACACCAGTGCCTCATTTCTCAGATAAATGGGATTGTTTGAAAATATGG
>D07-LOCUS44231-290
CCTGGCGAATCAAACCCTGCTGTTTCCGCAACGCTCTATTCTGTGAGGAAACTAGAACAGATATCATAAAATACTTCGAAATCAATGCAGGGTCGGTCGACACTACGACAATCCTTTAGGAAGCCTTTAAGTGCTATATTCNNNNNNNNNNNNNAGCACAATGCGTGCCGATATAGCGAGGGCAATAGGCTAGGGAGGTTCCGGGCGCAAATACTTRGGCGCCTTCGTACACCAGCACATATCACCTGCATTCAGCTTGACGATGCTCAATGCACAACGGACCCATTAACAATTAACA
>D07-LOCUS44250-290
ATTCGTGCATTTAAATAACATTAAATTGACCTCCCCGAGGGGAGGTCGATTTAATGTTATTTAAATGCACGAAACCTTTTGCGTTGCACGCGTGCAACGCGAAAGGTTTCGTGCATTTGTTATGGTGAACGCTGTAATCAGNNNNNNNNNNNNCCAGTAGAAGGGGTGAGGCTGTTTGCTGAAGTTTCTCATCAAATTCAAGCAAGAGATCGCTGCGAGCCGATGAGATTGCTGCCAGAATTGCTTGAGTGTCTAAATGCTGAGTAGGGGGCAGGACAGCTTGGAAAAGTGCAGACTG
>D01-LOCUS44257-290
GAGGATTGCAATGTCCCGAGGAGTATTGTGTCGGAGATTGGATTTTGGCACCTAGTCTACAGTGGAATATCATGCAACTTTGGGTGACTGCCTTTCCCTTCTTCCATCATGACTGTATCATTTGAGCTAGCTGGGACTGGCANNNNNNNNNNNNGTACATGATAATAGTTTCTGTCTGATGCATGTGCATCACTTGTTTTGCAATATTGCAAATAAAATAGTGGGAAGTCCATGCACTCAGATCGCCCGTGGCACAATGCAATTAGAAACATGGTGCTTAGTTAGGAAAATCTGATAA
>D07-LOCUS44267-290
TGGGCACAAGGAGCAAAGGTACGCCGCCAGGTACACGGGTGGTGAGAAAGGGTCTTAGACGTGGGAGCGTAAGTCGGTGGGTCCAGGTCAGCAAAGCAAAAAGCCCCATATTCTACTCATGTTTACCAGACCATAGAGACCGNNNNNNNNNNNNATAAGGGTGAACGATCCTGGTTATTTGACACCCCTAGTTATCTCAGAAGGGCGCTGCACGAGGCAGGCCTAGAGCGCTGAACTAGGGGGTGTCTATGTGCGAAAAGGGCAGGTTGCTACCCCTGGCCCGCATTCTAGTGGAGAT
>D07-LOCUS44281-290
GGCGTCAGTGCAGGATAGCAGAGCATTACTAAGTGGGGATGCCACGGGGCAACCGGCAGGAAAGCATGGTGGGGCAAGTGTCCTTTAATGCATTGAGTTGCAATAGTTACAATAAAAAATGAGTTTAGCAAGATTTTGATANNNNNNNNNNNNNTCCTTAGACACAGTTAAAAGTTTAGGTCAGAATATTCATGGAAAATCACAATCACCGTGCAAATTGTATCAATTTCTCTCCTGTAGTAGTTTAATAGCATTATCACGTTTTTGGATTCCAGGATTTTTTCAAATAGGACAGAAA
>D07-LOCUS44307-290
TCATCATGCTCTTGCTTTATTCCTGTCCATTGCTTCATCTGATTGTCTAAGTTGATGATTTTAGTCCTGTCCTTGGCAGCTGATTGGACATTAGAGTTGACTGGCATGACCGCTCAACTCAGTGTGGAAACTATGTACCATANNNNNNNNNNNNGCGGCAGCAGTGATGCAAACTCTCGTTTTGCCCCTAGACCAGACAAGAGGGGACTCTTCAATGGTAACTCATGATTGTGTTGCTGACTACTTAAATGTACCTGCTTCTGTTCACTTAATTGCTATCCTCTCTTGGTTGGCTAGA
>D07-LOCUS44309-290
GGTAATCAGCTGGAGTGGGCCGGGGTCCCAGGACCCGAGATCAAAGGGGGAACTTGTCCCCTTTTTTATTTCCATTGCTGTTCGGGGGCCCATGCTGTGGTCCCCCAAACAGCAGTGGGGCAGAGGACATGTAGTACACGTNNNNNNNNNNNNNTTCCTGTGCCTATTTTTGTCCACACCAGCTGTTTTGTGTACTTCTTTGTTATCCTTTTCTACCTTTTGAACAGCTCACAGCAGACTAGTATTTTTTAAGTTCCTGATGTACTGTTTTTGTGCAGCTTTCCATTACTCCTTTTTT
>D07-LOCUS44313-290
GTTTGGGACATAATTGCTACCTCGTCATAAAATTGTATACAGCGATTTTTGCATCCAAGGTTGACATTAACATGCCTATTGAGCTGGCATTCTCATCATCAGTTGAACATCTAAGCTGACGTCTAGGCCAAGCCCTGCACACNNNNNNNNNNNNCTCTGCTTCATGGGGTGATGTTAGCCCAGGGCATTCTCTTCTTACGATAGCATCTTATTAGCGATTCGGCCAAACCCCAATGTCTAGATGCCATTATCTGTAGTTCAGTTTCATTATAACTAAGATGTGTGTAGATTAGTTACA
>D07-LOCUS44339-290
ACTTGTATTGAGTGAGTGGCTGCCTTGGAAAGAAGGCTTTGGGGGAACAGCAACCTCCACTGGTAGGACTGGTTTGTTTCAGCCAATTCTTGTTCCTCTATTGATGAATACCACGCCCTTTAATCCCCTATGGGCGGGGAGNNNNNNNNNNNNNTATGCGCTACGAGACATTTGTTTGTAGCACTTCATAAGACTATAATTAATGAAGGTCAATCAGCTCCACTAGAACCTCTTCATAGATGGCATTACCTCATTTAGAATATGCAGGCTTCTGCCTAACCATGAATTTGATTTCAAG
>D08-LOCUS44347-290
ACATCAAAATAACTTTTTATTTTGTTACAGTCGCCCCAAATGTATAGATGAAGTCGCTTTCCAAGAAGAAGTTATTGCAGTGTTGAGAAAATCACTAGAGGGGGCAGATGTAAGTATAGAAATCATCTAATTTGGTTTAGGNNNNNNNNNNNNATAATTGTAGAAATAATTACAGTTCTCCATAACATAACGGTCATTGAACAGCGTATACATTTTTCTAGTAATAGCGTTTCGCATAAAGAACGCAAATTCTTTTATTTACGCTCCACGTAGGATCCATTACAATTACAGTACGTGT
>D07-LOCUS44413-290
TGGGTACTGTAGTTCTAGTTTATACTTGTTTCTTCCTGCTGTTTGGCTAATAAAAGAAAGTATGGCATAATATGAGCCTCCGTGCTCTCGCCATAAAATCTTAAATCTATGTGTACAGTATGTAGGCCGCATGGCAAAATTNNNNNNNNNNNNCATGTGAGGTTATAGGCCTGTCCACCATTGACCATGACGTCACTGACCAATTATTTTAATCACCGGCCGCACTAGCCTTGCTAGACACTGTGGAAATCCCAAGTGTCTGTGCTCTTTTTTACCTTTTTTTTAATTCTTGGCTGCT
>D07-LOCUS44459-290
CGCCTGGCCTGCTGCGGCCAGAAACACACCTGCCGAGTGTGAAGGAGGGGAAGAAAACGCGCTCTGCAACGAGCGGCACGATCAGGGAGGCTCACACACTGcaacaacaacaactgtaagtacacaacaacacaaTTGTGANNNNNNNNNNNNNNNTAAAATTGATTGTGTTCATCCTTTTTAATATTCTGACAGACAGCGTATTTAGGAAACTTTAGTGCATTCACATCTTTAGTGGTGTTCGATATGAAAGTTTCTAATGCTGTTTTATAGACCATTGGTTGAAATTTGCTTTTAG
>D01-LOCUS44471-290
ACACCATGTATTTTCTTGAACAGAAAATATTATGAAATTCAATAGGCTATCACCTCAGGCATATGCTTCCAGTGGGAAAGTTTTCTGCACAATATATGAGTTTAAAACACGCGACACTGTCATCTGTTTTATATCAGCATTTNNNNNNNNNNNNNGAAAATGATCAAAGCAAAATGTGAAAATACATCAATGCTTATTGAATTATTCAGGGGCATTAAAAAGTTGGCATTTTACCACACTGTTCACAAACAGGTTTCATTTTGTGCATGTATAAGAGAAATAGTTTTTCAGACTAGTA
>D07-LOCUS44476-290
TGTACTGCCCTTGAGCCCCCCAATTTGGCATCCTCTGCTTTAATTATTCCCCCCCTTCCTCTTTGGTCTGCTGTCTCCTGTGGGACACCAGACCATTGCTGTGCACTAAAGCCTGCCGTAGGCCATCTGGCAGTGCCTCTCCNNNNNNNNNNNNGTCCTGAATGCCTGTATTTGTGATTTAGTGAAATTCAACTGTTTTACGCCAGATATTTTGGTAATTTAAGCTTTCCTTTGTAGGAAAACAACAAAAGTATCCAACCTCCGGATAGCACTCAATCCTCACAGAAAACCGTAGCAA
>D07-LOCUS44496-290
TGTTGGTGCAGCACACTTACACAGAATCACATGATTATATTACAGATGCATATTCAAGCAAAACCAGCCAGTGCCTTTAGCTTTCTGCTTATAGGCATCTGTGGGTGAGTCAGCTAATGGACGAGGAATCTGCAAAGCAGNNNNNNNNNNNNATTATTATTATTTATTGGTTTAGAGTGCCACACGYCCATAGGCCTCAGGGCACACATAAGACATGATGAACAGACGTACCAAACAGACAGCACACAAATCATCAAGCAAGCCATGTCAAGAATCAGAAGTCAGGGTCAGTAACCCA
>D07-LOCUS44500-290
ACTGGAATTAATATGTGATAGACCTTAGTTTCCATGGGTTAAAATGAGAATTTAGCCGACTTTGGTTTCCATGCTCTGAAATTTAAATGTGGTAAACTTCATTTGGATTGAAAGCAACATTTAATTAATACAAAATGCTTANNNNNNNNNNNNGTGAAATATGTACCTGGTGGATGGAATCTGTACCGGTAATACCCTTGTGTGCCTCTGAAATAAACTGGCAGAATACAAGGATTTCAAATGCAAACTTTGGGCCATATTTGCTGCACAACAACAACAACAGAAATAATTCTTAGGA
>D07-LOCUS44520-290
TCAGCTGTAATCTGTGCACCGTCAAGCCCTGTGGTATTTTTGCTCTTAAAATTCCCTTGTGGTGTTCTGTACATACACTGGTCAAGTGTTCAGTGCATAAACTGGATGTGATGTGTGTGGTGAATATAGGGAGTCCTGTCANNNNNNNNNNNNNATAGTGCCATCTGTCAtacagcgcttagaagtctgtggacatgaagcgctatataagcactcagtattattatattattaTCTAACCCTTTGGACTTCAGTATAATGTCCGCCACTGCAGTATTTTGCCCATAGACTGGGAATG
>D03-LOCUS44582-290
AAGCTTAATCGAAATGATACCTCGCTAGATGAGCTTTGGTCGATCTCTAAATCTGTTGCGGTTTCCTTAGAACTGATAAAGCAGAGCTCCATTTGTTTAACTTTATGGAATCCCAGCGCCTCTGGTCGGTAAAAGGCTGGGNNNNNNNNNNNNNATTACCTGAATGTGGATGAGCACTTGAGTCTTTTACTGAATAGGAAGCGTCTAAGATGGACACCAGTCTTAGAAGTTGTGTTTTTACGTTATGTAGTATGGATAGAGTTAGAGAGATTTTGAATGGTGATATTGATCTCTTACA
>D07-LOCUS44654-290
GCGTTTGCATGGCAGTGCTTTACACAGCGCTGCAGCACTTTTAAAATAGCACTGCAGTGCTTTTAAACTAGCACTGCTCCTCCTAATTGTTCTCCCCTACTAGGGGGAACCCTCTAGGGTCCTCCCAAGCGCGGAGGAGGCNNNNNNNNNNNNGATATCCGACCCACTGGACTGTACTCAGGTCTTAGGTCCTTTGATCACGAAAATTGTTACTGCCTCCTTTCAAACTAGCATAGTTCCGGCGGCTATTAAAGAAGCATGGGTGATGTCTCGCTTAAAAAAGGTATCTCTGGATACA
>D03-LOCUS44670-290
TCCGGAGTCAATCACTGCTTTTAGTAGTATTTTTGGTAGCCTTGGCTCGTTAAAGACTCGTGGCGCCTACAAAAATAGTtttcactttcaatttcagctttccatataccaagtgcaattcatctttccattatctatttGNNNNNNNNNNNNNTCTTGCATCCCACCTTCTTTCAGCACTATGACAGTATTACACTATTACAGTTACAGCCTTGGCCAACCTCAAATTCTTGTTTGCCAGCAACTTTTCTTGAATCTTTCTTTCGTAGCAGCAGGGCACCACTTGATGCTTTCGAAA
>D07-LOCUS44691-290
CTGCACTGCCCTTCTGTTTGTTAAGTRTATGTCTTGTGTTGTGTTCCTGTTCTCCCCCTTAGGGGAGAGTTGTAGACAGCAGTCCTAGGTTCAACGCAAGGCTCCTCGAAGAGATAGGTGAGTGGGGAGCTGGTTCTCATTNNNNNNNNNNNNNCACACGACCAGGCCTAACAAACCTAGCACACCGTCACTCAAAATCCCACTGAAGTGTTTGAAATAAATACTTTTGCCATAAATGTTCTGAATTTCAGCTGCCAGGTATTTATTCCCCCCTTGATCACTGTCAGCAACTAACTTA
>D01-LOCUS44740-290
ACTTTCAACCAAGGCATCCATCCCCGGCCCCCAATAGATATCACAAATCTTCCTCTAAGTTAAAGTCATGCCCAAGTTTTCTGGTGGGCAACTTTCACCAACTCCTCTAAAAATGCCTTAGGCGTAACCAACTTATTGACACNNNNNNNNNNNNGAGATCCAATTTACTTGTGCTGCTAGATCCCCTTCACCCAACTAATCATCCTTGACCAACACATAACACATACCTTGTGCAGGCAAATGAAACAAGTAATCTGCCATGGCATACTTCCTGCTCTTGCATATTCACCATCAGCCT
>D07-LOCUS44746-290
GAAGGACAAGTTGTGCCTTTAAAACAATCTGTAAGGTCAAAAGCTAAGCTACAAAATACAGATCTGTACAGCAGTAGTCTCCCCAAAATACACTGGATATGTTCACGTTYGGAGAGCAAAMCCTAAATGGATTTACAGCTCNNNNNNNNNNNNNYGCTCCGTCTGATTTCACCTGCCAAGTGATGTTGWCAAAAACGGTAGTAAAACAAAAGACTGTAATATTCCACTTTTCTAAATGGATGCACTGAAACATGTCGACATTTTTCCTGCCAGCATTTTCCTGGCAGCTTACCTTGTG
>D07-LOCUS44809-290
ACACTCTGCTATTTAGATAATAATACCAAGACTTTATGTAGCGCAGCGTTTCTGAGTGCTGGAAATAACAGATTATACTATTATTTGCCGGGATTCGAACCTGTTGCTGCAGTTACACATAGATAACAAGGGCCAGCACTCNNNNNNNNNNNNNCACAGATCACAACTACTAAACAACAGCTCAAACAAAAAAGCAGCTACACTCATTTTCAACATGTAGCTATTACCTTTGGGAGTTAGGCAGGCAGATTACACATGAATTACAGACGGGTGCAATTATTGGATTCACAGCTATAGA
>D07-LOCUS44885-290
TTCAGGAAGTCAGGGTAGTGCTAGTGGAAAGGGAGGATCTCTTCCGGAAAAGTTTTCAGGACGTGCGATGAAATGGTGTCCAGGGGGGAAATTGATGGGAAAATGAGTGCGATCAGCAAACAGATGCATGGTGCTCTTGTACNNNNNNNNNNNNTTTTATTCATTTAGATCAAGGGTGGCCAAGTATTTTGAAAGTGGGTCATATAATCATAAAATGTATGCTCATGTGGGCCACATCACTATATTGAACCACAGTCCGTCAAAATTGTGTGTGCTAAAATACAGTCTAGCCGTAAAA
>D07-LOCUS44909-290
AATTTAGCACTGTTGGTATAGCGACAACATCTTAACAATTTCACTCAAAACATGAGGAGAATACAGAGAGAAACACCATCCGGCTCAGACAAACAGTAGCTACTGTTTGTCTGAGCTGGAAATGTGATCAAATCGCAGCAANNNNNNNNNNNNATGAAGCAGAAAACTGCGAACGACATTGGTGCCCTAATGTTACACATCGAGACGAGTCAGAGAGAAGGGTAGTGTACCCGGAACTTGAACTTGAAGTTACACCAGACCTCCGCACGGAAGAAAAGGAGGTGTCCCGTGAACTCGA
>D08-LOCUS44910-290
TTAAAGTAATCCTTTGAAGGACTATATGAAAATAAAGTATCAGGAAATAGAAGATCAGAAAAGTCTGTAAGGTTACACGATTGAAATGTAATGCAGTACAATCATTAAGTGGAGTATCTAGAAGAGCACCTGATGTTGCCANNNNNNNNNNNNTATGTTTGTTGCAGCAAACAAATACTAGCAATGTTAGTATAATTTCATGCAGCAATTATTAGGACATATTATAAATGGTAAAGTCTAACATTGACCCCAATGTTTCTAGTTTGATTTGCACCTTGCAGAAAACCTGTTGTAGTAA
>D07-LOCUS44925-290
ATTTGAACTTAAACAATTGCAATTGTGGTGAAGTATGTATACATAATATGAATTGTGATTTTAACAGATCTGACATTTTTGTATGGAGTTGTTTGTCATTGTCTTGTTATGCCTGTATAGGCTAAATAAAGATTAAAAWTTTNNNNNNNNNNNNTCATTCTGTGCTCCATTTTGTGCAAGTTGTGGTACTATTCTGTACAGTATTATTCAATGGTCCTGTGGGAATTACTTGAATAAGTATGGAAACGGTTGAAGGGTTTCTTTAGTGGTAACTTATGTCTTTCACATGAAGTTATCT
>D03-LOCUS44928-290
AATGCTGTTTTCTGGGTAACAAATTTTTCTGGTAACAATAAGTTTCCAGTGGCTGTCAGATCCTCCTTAGTTCTCAAAACAAGTACCTCTAGACTATTGACTATAAAAGGAGGAGGCCGCTGAATTTTCACCTGTTGGTACNNNNNNNNNNNNNGGCGTTTAAATTGAAATGCTAATCTCCAACATTAGGGCAGCAAAGGCTCTAGCCTCCCTGTCCATAGTATCTTCAATATGAAAATAAAAATCCCAGTGAAAAGACAGGGGAGAATTTGTAGCATCCAATAACTCAGTATAGCAT
>D07-LOCUS44933-290
AACCCCTGGCCAGCATGGTAAGGTGGGGAAGGTCCCTTTGTGTCCTTAGGAACCTGGAAAGTCTCACCCTGGGTCCAGCTAGTGGACTCATGGCGCCCCCTCCTGCACCCTATCCCTTGCGCGACCCTTCCTGGCTAGGATNNNNNNNNNNNNNACGTTAAAATAAGAACAAGCCCAAAGGGAGGGGTGGTGAAGAGTACAGTCGGCAGGAAACCAGAGGAGGCCTAAGTAAAGAGGAAGGTCTTCAAAGTTCTCTTAAAGGTAATTAGTTCAGGAATTGAGCGAATGTCATGCGGCA
>D01-LOCUS44965-290
CTGTGAAAATATTGTAGCTTTTTGATGTTTACAGCTAATATGGTATCAGAMACAACATAACATTGTAGATGGATGGTTATCAAGAGGGGAGTAATTTCATGTTCTGAATCACATGATATACTGTGCAACACAAGCATAAATGNNNNNNNNNNNNATTGCTATATATGGTGCATTACAGCCTTGACAATGAACAAACAATGTCATACATTTGAAATAAACCTTTCTTTTATTGACCAGTGAGTTGTTGCATCAATAGCCTCAAAATACACGGTCACATATTTATCGCCATTGTTRCTCA
>D07-LOCUS44969-290
CTAATGACAACAGTCACTGCTCGACCGCTATCCTCCCAGACACCAGTGGCAACACCGCCCCCCTGTGGAAATTTACACACACGCTTCTAATTGCCGAATAACATTCATCAGATGCCTTCACAGACACCTGACCACATGGTGANNNNNNNNNNNNAAAAGCTTTTCCCGTTCATACCTACAAATCCACTCTCCCCAACAAGAGCATCAAACCCCCAATATATTCAGATACAAGCAGCTAATCCTGTTTTACATGGGGGCTCATGAGATAAGAAATTCGGTTCGGGGTGAAACCAGCGCA
>D10-LOCUS44973-290
CAAGGGCTTGCTTACCGCACCAGTGGTTTGCTGCACTGAGGTTACCCGCGCTGCCATCAGTGTGGCTCTACGGGGCTCTTTCCACCGGTCAGGCAGATATTGTATACTATGGACCTGGGTTGTGCCGATTGGGGCCGGAGTNNNNNNNNNNNNNTCGACTCTCCTCATGTTTGGGACCAATCTAGGCCTATGAAGAAATCTGTGCCATTCGGAGACATACCTGTGGTTTGGGGAGCCTTCCCTTCTGTCAGAGCCGGTGCTTTTGAGCACCTTCACAAGGCTTCTGACCACCCAGGCC
>D07-LOCUS44982-290
TGCGAAGCACGCTACCTGTGGTAATTGAAATAAATATATATTTAGTAAGAAACCAATGAAATTCACTGAAAAAACCTTTGGTTAGAAACCACATTAAGTATAACACACTGAAACCCATGAAATGGAAATAAAAAAGGGGTCNNNNNNNNNNNNNTGACAGGTAGATAGAGCTGGGGAAAGAGTGCGCTACATGTAGTACTGAAATGAAAGGAAGGAAATAAGATGTATGGAGTGCTAAAGGCATCACAATTCTGAAAGGCCAGATATATTGTGAGAAATGGTTAGTCATATAATGGGC
>D07-LOCUS44988-290
GCTGCTAGTCTGTTTATCAGCACTTCTCCTAATGATTGTTTCATGTTTCGGTGAATTAAATACACATGCAGTGGTGAGATATGTGTAGTAAAGTCAACCCTTGAAATATTTGTTTTTCTTGATCCACATTTGGCAATACACNNNNNNNNNNNNNACACAGAACAGAGAAAACTCTGATGTCTGTGCTATGTCCAATCAGATTACTCTTGAACAATTTAGATGGCCATGATCCACAAATCATATGAAGACCACCTAAGTTGACTATTTCCACCACATTCACCACTGTATTATATTTTCA
>D07-LOCUS45001-290
AATGGTGGGTGACTTGCGTCAGCCGTACTAAGTTTACTACCCAGAATGCCCAGTGGTACACGGAAAACTTCTAAAATTTACAGGTTTTTGGCCAAATTGGCCCTAAAACAGGTGACCCAACGCGCTGCCATCTACACAGAGNNNNNNNNNNNNNATGGACATGCACTTTTTGATCTTGGGGACACAAGACCTTCAAGGAAACTCTTGCATTTCATAGAGGGTTGAAATGCCTGATACCAGACCTAAAACCAAAGAAACAGCACTGACGGCAAGTGATAAAAGTACTATGGTTAAAGTG
>D07-LOCUS45021-290
GACCCCAGCAGTGACTAGAGGCACYCTCGGGAGCACCCTAACCCCTATGCTAMACACACACACGCTCATCCTAGGGGTCCATTTGGCCCCTAGCTGGCGAGAAAAAATAAAATTACACTCATACCAGAAGGACTGTTTTCACACNNNNNNNNNNNNCTTTCTTGTTTTGCCTCAACCCAGAAAGCCATGAAATAGAAGGCCAGAAATCAGGGCTTTGAGGGCCGCATTTGCCCCCAGGGCCGCATGTTGTGCACCMCTGCTAGTCTAGGAGTATCAGGCCAGGGACTCATGTCGGACT
>D07-LOCUS45027-290
AACGTGCAGAGGCCTATGAGATTACTAGGGGTGTTAAATAACCAGGATCGTCCGCCCTTATGTGAAGACAGCAAAAATGCCACAAAAGAAAGCAATCGACTCGGGATCTTTCAAAAGCAAGAACACTTGTTTATTAGCTCAANNNNNNNNNNNNTTACCGATCGTTATGGTACCAGTACATTGCCCAAGTTCCACTTCAGGCCTGTCACCTGCGCAGAAGTCATTACCATCATCAAGAAAATGAAACCGACCTCTTTGCGAGGAGACATTTTCACAGGCTCCATAATTCAAAATTCTG
>D07-LOCUS45028-290
ATTACAGCTGCCCAGTCATATTCTAAACTGGATTGTGAACAAAGGCGACACATTCATGCCATGCTGTGCACAGATGGCTTGGTGCTCGCCCTCACTGTACCAGGATCTCCTTGTACACTGGACTTGTTGCTCTAGAGATTTNNNNNNNNNNNNNGGGTAAGCACAGATGCTCCTGCGGGGAGGCGCAGACCAACCTCAACAGTAAATCGGGTAGCATATATATTACTAGTTTCTCAGGAACAAGTGGTAAAACATATAGAAACCCAGGTGGGCACTGAAGTGGCACGCCCTTGGAACA
>D07-LOCUS45037-290
AGCGAGATGATTGAGGCAGGTCACGTAGTGACCCACCTGGGCAGACGTGGCCTTAGAGGCTCTGCTGCACCTGAGAGAGGAAGGCCCATGCTCCTCCTTCTCCAAGGGAAGTGTCTCCCACTGGCAACATTGGGGGGAGGGNNNNNNNNNNNNNTTCCATCCTATGATAGCTGTTGTATGACGATGAAGTACAGCTGCTCAAACATGACACTATAATCCATTTACAGAGTGCACAAGTTTCTAATAACATTATTGACCTGGGGACCATCCTTATGACCCACAGTATTGGCCACATTCT
>D07-LOCUS45041-290
ATGTATGGCTTTTATGTAAATACTTGGATGAAGCGGCTGCATGGGAACTTCCTTTGGGAGTGGAGTGGCTAGCAAAGCTGTGTCTAGATTTAAGGTTCACTCACCGGCTCAGACATCGCAAGAAATGATGTTACTAACAGTNNNNNNNNNNNNNTATCTCAACATACACATTACTATTTAGGTTTTTTCATAGTAATGCAGCTTGATGATGCAAGCGACAATGTCATATTAGGCTACATAGTTTTATTGCGGCCCAAGTAAATAATTGAATAATGCACAGCAGCCGGGTATTGCTTAT
>D03-LOCUS45093-290
CATATGCACTCTCTGGTACATTTCATGGCCACCTGTAAGTAGGGCGTGGACTGTAGCTGCACAACACAACGCTAGGGTATAGTTTCTGCAACCCAGAACTGTGGTATTTTCCCTCTCTTCCACGTCCTAATATTCCGTTACNNNNNNNNNNNNNATCAAGCTTCTTTAAGCGAGGGCGAGATCCTAGAATCAGTAACTTCATATAATCTCTTTTGATGCCTTAATTTTATAATGTCCTCGTAAAACCATGTATTCTTAACAAGTTCAGATTTAAAGGACTTACCTTACTCTGGAGCTA
>D07-LOCUS45103-290
TCTTTGACTGCACTGTGTACACTAGAAACAAGATGCACACACAGTAACACATTCAAAGCCTACAGTGAATAGCACCAGACTTCAGAGTGACCTTAACAGCTTTCAGGGAGGACTCATTGCAAGGGGACCACATTGGGACATNNNNNNNNNNNNCAGTGTTTCCAGTCAACTCGTGTTCACTTATGTCCTTTTGCCCTTTGTTCACCAAACTATTAAATCTGACAATTTGTTTGTTGAAAGAAGTCGAAGAACTGGGCAAATGTTATATTGACATTCCTGGCAAATACTGTAGTTTTAC
>D07-LOCUS45104-290
AGTTTGCAGTATTACCGCCAGTTATTTAAGTTGTGATTTGGCGGTAAGTACCGTGCGGTAGGGGTTTTTGGCGGTAGGAGGTACGTACAGGCGGTACGTACCACCTGACCCGTAATTTGCCGTTAACCCCTTACCGCTCTGTNNNNNNNNNNNNCCACTGGTCTGCATTTATACAAATACAGCAAGCCTTTATCATAACAGATGAAGAGATATTGATGTGGTGGACCCTGGTACCACTGTGTTTGTGTCCTGAAACTTCTTCTACCCCTGCCCCAACTTCTTCTATTGTATTGGTAAG
>D07-LOCUS45143-290
TTTATGTCGGCGTAATAAAAGCGGCGTGTTTACCCTACACCAGTTATGCGTCTATTCTCTAGTGGTTCAGCTCAGTACAGCAATCGTTAGGCAAGATAATCACAGTTCAGATACAAGGCCGGTACCACAGACAAGAGGCCANNNNNNNNNNNNNAATACCCCCTCAGCCGTGGCGGGAAAACCCAGGCTGCGGTACATCAACCTTCTCCTAACTTGGAGGGTGTCCCACCCTCCATGTGGTAGGGTCCAGGTATCGTCAAGGAGTCTGCTGCCGGCTGCCGAGATGGGCCCTGAGTGA
>D03-LOCUS45244-290
TGCAGTACACTCCAGTAGAAGATCACAATATTGTTTGCATGTCCCTAGAATATTGCAATATTGTTTGCATGTCTCTAGAAGATGTTAACATTGTTACAGCTAAAGTTGAGCCAGCCAGGCGACTTCTACATCAAGCTGTGCNNNNNNNNNNNNNAGGTGAAAGGGTGTGGGGTGCACTTTATTTCAAAGGGCCATTACAGTCTCTTTATGAGGAAAGGGAGAGAGTTCAATTGCCCTGATGAACAGTGTTGGTGGATCCCAAAACCGCTGGTTATAAAGGGATTAAATATGTGGATTA
>D07-LOCUS45256-290
GTGAATCTGAATTTTCTGGAAGGGGCTTGATCACCCCCGCCCAGAGACTGCAGAGGCCCCACGTGCACCCATCCTGAGGGCACCGGCGCACCGCATAACTGCGTCACGCGCGGGTATAAAAAGAGCTCACGGCAACACTTGNNNNNNNNNNNNTAGGGTGAAATATTAAGCTTGCTTTGTTTGTGTTTTTGCAACCACTGTATTCCATTGTATTTAGGGTGAAATATTAAGCTTGCTTTGTGTGTGTTTTGCAACCACTGTATTTCACTGTATTCAGGGTGAAATATCAATAAATGTC
>D07-LOCUS45328-290
AATCTTGGAGTGCTATTTAATTGCAACCTTGACTGCATATCATAAGCTAACTCCATGAATAGCACCAGCTAACACCAGCTTAATCTTTAAAGGGAGTGCTGCCATGCTTTTCCATCGTGAACCGGCACTGGTTTCGTCTCGNNNNNNNNNNNNNATACTTGCAATCCCGGGTGGCATCCAAAATTGCTACAGCCACCACACATTCACTTAGATCGGATCAGGAGCTTTTTCTTCCTATGCCTAAATATTTGAAGGAACGCATGTGGGCAAATCTCTGCAAGTGTTATTACCTTGCATA
>D07-LOCUS45390-290
CAATCAATTCTAATGCCCTAGTTGTCCAAAGGCTCGGGAAGTGGCGCAGCCGTACCTGGAACTGAGCCTCATTAAAGAAGAAGGCTGCTACCAGATGGGCAGGATGGTAAAATACAGCTCAGGCAGCTGAGATTATCAGTGNNNNNNNNNNNNNAAAAATTGGGAACAAAATTTTGTTTCCACCTAGAAAGCACAAAAGATTGAAGTGAAAATGTGTTCCCTTCTTTTACATGGTCACCCCTTGGGGCAGAAATCAAATTCTTCTCCCCTCCGCAGAAAATGCATATGCGGATTTCCT
>D03-LOCUS45406-290
ACTGTTCAACTTGCAGTCCAGCTGAACAGGACAGTTGTATGATTTATAAAGAATTGAGTGCAGAATCAGCTCAAGCCATCGCAAGGGTCATGAGGAAAGTAAATCTTTTTATTATTGATGAAATCAGCATGGTGTTGAATTNNNNNNNNNNNNGTGAACTGACAGAAAATATGAGACAAGCGGAAGACTTAGAATACAGCAAAATGCTCCAAGGAATACGTGTGGGCATTGTTACCAATGACGTAAAGACAATTTTGGAGACAAGACTGGTTGAAAGAGTTTTATCTCCTGGATTAAC
>D07-LOCUS45412-290
TGTTGTGGATCACAAGACTCTCTGGTCATCCACCCCACTGCTGTTTGGGGGTCCTAAATTCCCCTTGATCAACTAGATGCGCACATTTGGAAACGTCTGCAAATTCTATTTGCACTGTTTTGTGGGTTCACTCACTTTTTGNNNNNNNNNNNNNATTTATATTCTAAACGAATTAACAGATTGAACGATTCTGTCTTGCAGTGCTGAAGATCTCATTAGCGAAAGCTTGTCACCTGTGACAATCACTGATAAACGGTGAACTGGATATTTTCGTCAGCCTCCTCACTTGTCCTCCTGA
>D07-LOCUS45433-290
TTTGTTTTACACCTAACGCACAGGTCCTGATCAGGGCCTAAGAGTAGAATAATGGTAAAAATGGTGCAAAAAGCAGGGGAACTTAGACACCTGGAAAGGATGAAAGTTTAAAGACTTTGCGGGAAAAATGTGTTTTAGGTGTNNNNNNNNNNNNNTAACATTTCAGATGGTGAGGGCAACAGGTTACACTTTTGCTTGATGGTGGAGGATTCAGATTATGAACTAACTGAATGGGCAGTAGCAGATGTGTATGTTAGTAATTATAAAGCGAAGATGCTAATAACTTCATGCTCTAGAT
>D07-LOCUS45465-290
CCTTTGTGCTGTCGAAGCATGAACaggtgatgaaggatgcctccctctcagggtgggacgctcacctgggtgaagccacaggctgccagtggtccccagaggagatggcgatgcacatcaacgtcCTGGAGTGGAAAGCAGNNNNNNNNNNNNNNCTGAGCGGGGCATCGCTCGATACCCACGAGTGGTGTCTCAATGACCAGATCCTAGAGGAGATTTTCAACTGTTGGGGAACTCCGACGGAAGCCAACACTAAGTGCCTGCACTTTGCCTCCAGGTTCCCTGAGCCCTGGTCACG
>D07-LOCUS45469-290
TGCAGTACACTCCGCTATAAGATTGCAACATTATTTGCACATCCGTAGAAGATAGTAACATTGTTACAGCTGAAGGAACTTCATTCAGGCTACTGCACAGTGTGCAAAGGAGTGTGAAATGTAGGCGACATGAGCCTTAAANNNNNNNNNNNNNNAATTACAACGACAGCACTCTAGAACTCCCTGTCCCAAGCAGAACCCTCAGAAACAACCCAGAACTGCATTACCCAGTCACCACACAGGGGACTTGAATAAACTTGTATTTCATTTAGTGAACTGTCTCAACCATCCATTCTAG
>D03-LOCUS45470-290
ACAGTTACATTATCCTGGGCCTGCAATATACTTCAGTAACATAGCAGACATCTGATCAGGSTCAGTGAACACATTTCTGGTAAATAACGTACAAATATAAGGTGGCTCAAGTACAATACAACTCCTGATGATTAGATGCAGNNNNNNNNNNNNTGGGGACAGGAAGGCAGGGATAATATTGGGTCCATATTTGAGAATGGGATACTCCTAGATTTACCAACCCTAAGAAAAGCACTAATGTGTCCTATCCACTGTGCTGCAGATTCTGTGAAATAGAAGTGTCTCAACACAGGTAGCA
>D08-LOCUS45481-290
CAATCTCAGTGCTGCAATATGGGCGAAAGCGCGCCAATTTTCCACGAACGCCATATTCCTGTACAAACCTTTGAAGTTGTGTGTACACAAGCTTATCCAATATTTTAAGCAGGAACCAAACATTTGTGATGGGTTGAAAGTCNNNNNNNNNNNNTTTACCATGAAAAATACATCGCACACAAAGTGCCTTTTAAACCCTTGATGACATTGACAACCTCATCCTATGTGACAGAACTTAGTTAAAATTATGCACTCAATGGTGAAGTATTAGAGGTGATGTAAAGGGGTGCCAAGTTAT
>D01-LOCUS45544-290
TTGCATTGTTATGTATTAGTTATTGTTAGAATTATGGTTACTTTGCAGAAAKCAGCACGATGTTAGTGATTGCATGGCAGGAGCGTGACATCCACAGAACTGGTAATAATAATGCACTGCAGTGTCTAACCTGCTCTGAGCANNNNNNNNNNNNCGTTCATGGAAAATGTATCTTTCCGAATAAAGATTTATTGAATTTAAATGATTTTTCCATGAAACCATCTTCTTGTGCAAACAAAGGAGAAATGCAAAATGAACCTTTTGAACAGTACAGCGTGGTGTAGGTGGAGGGGAAAGA
>D07-LOCUS45570-290
GCGCGGCGGTCATATAGCTCCTGTGTAGGAATTTGTAATATATAAGTCGTAGGCGCGCACACATGGAAACTTTGTGGGTGTGTATGTATGCCACCTCCCATTGTTCCTCCGCCATATCGATCCCTAGCTCCTCCTCCCATTNNNNNNNNNNNNGTCCCTCACTGATCTCAGAGTGCCATCCCTATACAGATCTCCCAGCCTGGATAGCCCCAGCTCCGCCCATCTACCCAAAATATGTGCCGGGATATGTAATTTGGCTGGTCTAAAAAGAGTCAGGGGTATCCGAGAAGAATATGGG
>D07-LOCUS45574-290
ACGATTGTAAAATGGGAAGACTGACCCTGCAATGAGCAAAAACAGCCCAAATAAAGAAGATGCATATTTTTGGTGCAGGATCTTAAGTATATCATGTTTTGGCATTTATGGGGTCCCCGATTGAGGAGCGCACAAGCACTTNNNNNNNNNNNNAATTTGTTGGTATTTATATCCATGTTAGGGTGATGGTAGAAAGATGCAGAAATGGTTGCCACTGCTAAATGGCTTTTCTTCCCTGATCCTGAATTGCAAAGATGAGCCACAGTGTTTCTCTGTGGTCGCTGCGAAGATCATAGTG
>D07-LOCUS45612-290
TAGTAATGAGTGAATACTGAGTTTAGGGTGCTGCGGTTGCTTCTATTTTGGTGGGGGGCAAGGTGAGGAAATTTCTAAAGTGCTGAAGTGTAAGTTTTATTTTGTTCCATTGTATATTTTTCTTAACTTTGTAACATTTTTNNNNNNNNNNNNAACATGCACTCATGTATATGGCTCTATTCTGTAATTAATAAACACCAAAAGCACTGACTTGTAATATTGTTATTGAGGTGGTATGCCCATTTTCTCTGTTAAGCATGTGTTTAGGCTGTGGCATTTTTTCAGTTTCTGTATTGAA
>D07-LOCUS45630-290
CCTGCAACTCTTTAATCAGCCCACCGCCAGGCCCATATAAAAGGAAATGCAATGTCCAATTTTGGATAGAACCAAGGCCTGGCAGAGGTTTACCCGCTGACCAGGGGCCAACAATGGCAGCACCAGGGGAAGATAATTAAGGNNNNNNNNNNNNCATGAAACCGTGGTTTTCTATAGAATTGAATAACCCTATAGCTGATACTGTGTATCAAGGATATAGGACAACCATATTATATTGGTGATATGAATGTTTTGAAGATTTATACAAATGTCTTTGTCTAATATGAATTAGCTGAAA
>D07-LOCUS45635-290
ATAGACAGGTTCGTAACCCTGCGTTTAGAATATTGATATTGTTTAGGTGTTGCAGTGGCCTTGATTTCAGGGAAATCCTTATACTTAGTTTTCAATTTGGAAATAATGGAAGAAGCCTCTTCCGTAGAAAAGGCTAAAGTTNNNNNNNNNNNNCCTAATAGTCCCGAAACAATTGTCATGCACTATTAATATGCCTATGTTAAATTGCATTCATATGTTCAATTTATCAGTCTAGAATTGTAATTGATATGGATATCATGAATTATTGAACATGATTAAAAATCAAAAACTGCAATTG
>D07-LOCUS45640-290
TTCTCTGCCAAGCATCRGTCACACCATCCCCATGTCCTCTTGTCAATTATAAAGTTCTGACTGGATAAAGAGACTGACCTCTGGCAGGAAGATCGTATTGCTAGTTGAATGGTGTTCGCAGAGGCACTTATTTTGTATTGTNNNNNNNNNNNNNTGGAACAGCTGTGACTGCTCCCTCTACTGCAGCTGTCCGGGACTTTCTTTGTGTTCTGTACTTGGAAGCAGTGTCATCATTTGATCAATACCACTTGCCCAGAATGGACACCTCTTTACTGCTACATGGCCCAGGAACTAGAGT
>D03-LOCUS45646-290
TCAAGCGCATTGAGCTATCTTGCAGGCGCCAAAATGTAAATAAAACATTAATATATTACAACAACTCTCAATTAAACTAAGACATCGACCCTGCTTTATCTGTCCTTAGATTAAAGATTTAGCTGGATATGTTCTGGTGAANNNNNNNNNNNNTGTCAGTTCCTTATCCCCGCSCTTCAGATGGCAGGGAAAGAAACTAAACTAACTGAAGTATATACAACACAGTTGAAATAAAGTATATACAAATCACAGAATTTGGGACAGTGACAATTTGATAAGGGAGGTTGGGAGGGCGATG
>D07-LOCUS45681-290
ACTAAGAATAAATGCTACTGACGAAATTATGGAGTTATATGGAACTAAAGGTATCGCAATAGTGAGGTACTCAGCTGAAGTTTGGGCAATGGATTCTAGCTTTCTACCTAAGTAGGTAGAAGAACAAGTTACTTACCCTTCGNNNNNNNNNNNNGCTCGACCCACCAATGCCAGTTCCTTATACTTTCGGTTTCAGACAACCGGGAAAGTAAGGTATATACAAGAATAACACAGAAAATATACACATATCACAATTTTCAGAAAGTTACAGTTTGGTAGGTGAGGCAGGGAGAGCAGT
>D07-LOCUS45724-290
TAGCAGCATAGTCGGTTGGATCATTAGCCCAGAGATTRAAGTCTCCAGCAATCAACATTTTTGTTCCTGGTTTCAAAAAAGTAGTCACCAGTCCAATAAATTGGTSCAGAAAGGCYGACATGGTGGGGGGAGGTMTGTAGNNNNNNNNNNNNACATTCTTACTGTCATGTACAGAGATAMATTTGARCACAGCAGTTGAGGTTAAATCTGCTCACTCAACAATTTGTTTAAATTGTACTGTAACACTAATATACATTGGCTATACCATTGCTTTTGTTCTTGTATGTTACCAGAATAA
>D07-LOCUS45763-290
CTTTATATTTCTTTTGAACTGGCGACACGTAGACGTTTAGCACCTAACTTCACCCCATTGTCACTCTGCAAAGGCCAAAGGTCACATTTTGTATTTTGCGTGCTAACAATACAAACAATGCAGTGTGCAGACTCTGAAAGGNNNNNNNNNNNNNATGTGGTATAATATGGAACTAGAATGGAATATGGTACTATGTAGAATGTATTGGTGTGAATACCTTCAGCTGATGTCTTGCTGTCACTGTGGTGGGGTGCTAATAAAGATCTTCTATTTGCAAGTTGTAGAACTTTCCCACAAT
>D07-LOCUS45770-290
CATCATAGCCTTTACATTCTACAATACAGCTGATCATCTTCTCTAGTTCTGTTTGTGTTTTGGTCCCTAAAGTCCTAGAGTTTCAGTGATAATATCAAAATAATAAGTCACAGAATGACAAGAACAAATCATAAATTAATANNNNNNNNNNNNNNTYTCTYTCTCTCTCTCTCACATATATTACTGGAGGAATATGTTGCATGTTTGTCTTCTCTTTTTGCTGGAGAGGGAACTCCTAGGAAGAAGACAATGGAACACATTTCACCAATGTTTCTGTTCTAGAATTTTGTAAGTCGCT
>D07-LOCUS45808-290
CTGCACTCCCCttctgtttgttaagtgtttgtcttgtgttgtgttCCTGTTCTCCCCCTTAGGGGAGAGTTGTAGACAGCAGTCCTAGGTTCAACGCAAGGCTCCTCGAAGAGATAGGTGAGTGGGGAACTGGTTCTCATTNNNNNNNNNNNNNNGGAATATCGTCGCTCACACGACCAGGCCTAACACTTACTACTGATCCCACAATACTATGTGATTTGTCCATTTGTGGATCCCAAAATACATTAAAGTCGCCCCCCACTATCGTAATACCTTCTCGGATCTCGTCTAGCTTCTT
>D07-LOCUS45821-290
CACGTCCTCATGAGTACAGCAAAATCAATAATCCTGTTAATTTCTACAAGCTTTACCTGTCCTTCAGCTGTGTGAGGGCGCCCTGACCCCTGACAATCACCCCTCTCCCTTATCTCATCCAATCACGGCCCAGCCAAATTTNNNNNNNNNNNNNTTAAGCCAAATACCCTTGTTCCCCTAAATACATTAGCCGTTCCAGCTCCAAATTTACAGTTCTTGGCACATTAGTAACAGTCATTAATTGTGAGGCAGCTTTCTTACTGCCAGCAATACATAGATTGGCCAGGCAGTATTGAAC
>D07-LOCUS45822-290
ATTTTGTGAATAATATATAGTTTAAATGGCCATTATTGCTGTGTGAGAAATAGCAAATGTGATTTATTTTCCTGTGTTGCAGGCCCACCCCATGATACCACAAGTGAACCAAGAGAAATGTTTAGTTCACGCAAAGGCCTGNNNNNNNNNNNNNCCCATGCACATAGTAAATGCACCTGTATTATGATTTTGAGTAAAACCCTCTTTGCACTTGAAATTCATTGTATACTCATAATCAGGCAGAATTTACTCAAATTTTACCACTAAAGAAAAACTCATAATAAGGCTGCAAATCAGG
>D07-LOCUS45833-290
TGATAGGCTGTTAATGATCAAGGAGGAGGAAGAGCCTCAGTAGCCTGAGGTACGATGGCTTCAGTATTTTGCGACGGGAGAGTGTCAGCATTCTGGGAAGAGTGAGAAGGAACAACAGCTGGAGAGTGAGCAGCGGGATCANNNNNNNNNNNNGAAGAAGAGTCGGAAGAGACTCACACATCAGTAAAATATCTTGGCACTGCTCTGTCCCATTCTTCAAAGATGCAGTCCTCAGTCTGTTAGGACTACATGAAAAGAGGACTCTGAAGGTGATGATAAACATAGAGTTCTGCATAGT
>D07-LOCUS45888-290
TGAAGATAGGCCCAGAAATGGAAAGTTGTTGGTTTTGAGGACATAAAGTTATTTGGTAACTGTGAGGGGTTGAGGGGAGGTGTGGACACAGCAGACCTCCTTATTGCTGGTAAGGATGGGACAGGCCAGCGTGTGAAGTACNNNNNNNNNNNNNATGGGATAAACAAATGGGAGGAGATTTATTTTACCGTATTAAGAACAGCAGCCCTAGATCACATGTCACTCTACCAGCTCCTTTGTGCCAACATTTCACAGAAAACATAGTATTTTATCTCTGTTTTGGTATCATGAAGACAAG
>D01-LOCUS45898-290
ATCAAAACAAATATTCAAATCTATTAGTGCATATACATACCCAGCGTGTCCTTCGGTTCAGTGCTGGTTTTTAAGACTGAATTTATCAATTCACAGTTCCGCTTCTCTTTAAGCTTCTCTTCAATTTTTTTCTCCTTACATTNNNNNNNNNNNNGGAGCTGACTGAATCTGGCAAAGATGACAACACCGCTGAAGATGGGATCTCCTTCACATTTGAGGAGTTTACTTTTCCATTGACCGCAAGCGAAGTTCTTGGTGTGAAATGAGACACCCGTAGCTTTTTGTTAGCAACAGGATC
>D07-LOCUS45915-290
TGCAAAGCGGCTGGCCATAGCCGACCACGGAGGAAACAAAAGTTATTCAGAGAAAAACATAATATTAAAAGGCATTCAGGTATCGGTAAGTTAAGCCACCGAAACCAAAGAAATTTACAGATGGAGACTCCAAAGATACTTNNNNNNNNNNNNNTCAAACACTCATAACTGTTACAACCTGATCCTTTGGTATCAGTTTCACTGTGCTACAATTGGTGATTTATGTGCTTTCACACAACAAAAATTCACATTTTATTCCTGTGCAATTTCTGCTTGAGCACACAGCCCGATACACTGC
>D07-LOCUS45921-290
AGCTGCATCCTGCTGTGCCCAGTTTTTAGTAGCAAGCGTGGCGTCATCAGTTGTTGCCCGTCGACTGCTGAGGAGCTATTAGCCCYGTGTGGCGCGACATAATGTCCCGAACAGAGATTCTGATGAAAGACACGCACAGCTNNNNNNNNNNNNTCTCAAATAAGCTATTTCAAATAATAAGCYTCAGTGTGATATTGCCTGGTTCTGTCACACTYYAAAAAGAAGACTTTTCTCTCATGTCACAGCCAGGCCCACTATCCACAATTAGCACATAGTCTCTCTTAARGACTGCATTCTG
>D01-LOCUS45932-290
TCTGCAAGGACCATCGCAGGATGGATGGTGCCATGGGCGGTGCAAGGGTCATTAAAAAGAGGTATGAGGGGGAGTCACATGATGATCTTACTATGGCACTTTTTCTTCGGGAGCAGGGAAGGGAAGGGAATTGTTCTGGGGNNNNNNNNNNNNNGGGTGTCTGGGCATGACAACTATGATACACTCCTCAGAATTGAGCCATGTAGCTTTAAATACCTGGGGATACAAGTTGCTCGGAAGATGGAGGTAGTGCAACAGTGTAATGCATTGGACCTGCTACCATATTACGAAAAGAAAA
>D07-LOCUS45940-290
AAGTCCTAATACGCGCACCTGCCAACCCATCTACAAACCACTAGAATGGGAATGTGTATTTACTAACTATATGGTGCATGAACACCTAACTACACTATAACTACTAACTCCAATCTAATGTGTAAACCACTAGAGTGTGCANNNNNNNNNNNNGTGTCATTTCCCCTGCAAATATTTGGAATCTATAATTTGACTGACTTCAAATTGTTCCTCATCTCCAACTGTCAAACCTTTAGGTTTAGGGGCAAGCCTAGTATCTGATCTCAGTAGTTTAACATACGAAACATGAAACACGGGA
>D07-LOCUS45973-290
ATGGCGCCGGCGTTTTCGCCGGCGCCTCCCCTCATGGTCTTCCCCCTGTTAGGGGAATCCCCCTCGGGGGTTCCCCCAGATGTGGAGGGGGTGTCTGGGGTGATATGTGCCCCAGAGCGCCCCCCTCCTTGGCGGCAGGGGNNNNNNNNNNNNCAGCCCCAAATCAAGGTCCAGCCACAGGAGACTTCAGGAGAGGGCGAGGCGCCTCAGGCATCCGTGGGTTCGATAATGTCGGGAGCAGTGAACTGGAGACCACTCGTCGCCAAATGAAATAACTCACAGTTCCAGCATGGTGAGT
>D07-LOCUS45974-290
ACAGATGCATGATAAATATTACGCTGCACTGTTTTGTCAGGCCGATTTCAATATAATGGCAAGTACTGAAATGTGGCTGGACATGTCTGTATTTAGTAAAATATGAAATCAATTATACTACAATCGACTCTTCGCCATTGANNNNNNNNNNNNCCTCCTCAGTAATTTGGAAATGTTAATGTTCAGCTTCCAGGGGTTCAGGGCTGTATCCTCTCCTGACCAGAAGGTGCGCAAACGAACCTCACCGCCAGGGATGAACCCTGCCTTTGTATGTTAGCCTTATACCGCGTAGAGGTGC
>D07-LOCUS45984-290
GTAGAGGACAAGTGCATGTGACTCATGCATAAAGTGCATAAGGGGGTTCTGTTGTCACATCGGTCTAGGGGGACTGGCACTGGTGACAGGTGCGGGAGTGTGCCTGTGTGCACTTAGGGATTCTCTAGGCTTTCGGGGGTTNNNNNNNNNNNNAATGTGGATAGTTTGAGGAAACTCTTCCGCCCAGTGTATATGCCAGGTTATATGGCACATGTTGCTCGCTCACTTTTACATGCTCCTACCTGCAATAGCTGTGTTAGAATTGGGTATGGACACCTCAACATTAGTTTCCCTTCCC
>D03-LOCUS45991-290
GCAAGGTCTCAATACAAGAGGGCTGTAACTGTTGCCTCAGTCTAGTCAGACACATAGCTATGCATCTACCTTTGATTTTCATTGATGCCTTCTGAGCTACCCATTTCCCATTGGTCTCAAACGTCATCCCCAGATATGAAAANNNNNNNNNNNNGTCCAATAATATAGTGTCATCAGCATATGATAGCACATTTATATTTTGGTTGGCCATCTTAGGGGGTACTGCCGGTAAATCAGCGATATACAGATTAAAAAGTAGGGGCACCAAAACACATCCCCGTTTTAGACCTCGAGATGT
>D07-LOCUS46002-290
ACAAGCACTCCATTCACCCGCTCCAATGAGCGCGCAGAACCGCACGCAGACTGACTGCGCAAGGGCAGCACGATGCGAGAGAGGTGTGTGAGGACGATGGCACAGACCACGCCTCGTGCAAAACAATCTGCTAAACTTTACANNNNNNNNNNNNNTGCGGCACCCTGCCCATAGCGATGCACTAGCATTTAAACCATTCATTTTATATCATCTTTAACAAACCTGGTTTGTGGCATTCAGTTGGAAATGTGACAAATCAAATACCCTAAATTATTATAAGAGTGAAGTATCCCCTTTA
>D01-LOCUS46138-290
GGCGAGACACTGCTCTGGAGACCGCCTTGAACGCCAAGGCATACAAGCGTAGCAAGCGACAGTCCCTGCGTGAGGCCCGTATCACAGAGAAGCTGGAGAAGCAGCAGAAGGTGGAGCAAGAGCGYAAGCGTCGGCAAAAGCNNNNNNNNNNNNAAACTGCTAATAAATGTAAGCAAAGGAAAAAGTTAGTTAGCATTTGAATAATTTCCATTTCTTTCACTCTCCATTAGTCAAAGTGAAGGCCAGGGGCGCACTTTGAAAAAGTTCAATTCTTGTTTCTTGTGTGTGGTAGGTCCCA
>D08-LOCUS46194-290
TAGGGCCCCTCGTTTGCGTGGTCTCCCCTCTGTTCTTGGGCCGGGCTGGCTGGCTTGGCTTGGAGAAGCGGGCTGACATGGCAAGGTCAGGCCAGGAGTTGCTCAACCGGTTTCTCTGCGTGGGAACCCGAGTTGGCATCTNNNNNNNNNNNNTTCTTCTCGGTGATAGAGTCCAGCCAGGGATGCTGGACTCTTTCAACGAGAAGTGATAGAGTCCAGACGCCGTCCCTCCCTTTGTCCTTGCAGGGCAGGGGGATGAAAGGCGCTATTGTGCTTCAATGGGACCAGGGACCAGGTG
>D07-LOCUS46212-290
AAACCACAAAAGCAGTACTGCTTGGGTCCTCGAACTCTGATGCACATTACACACCTAAGTATCACATAATGTCTGTCATAAAATTTGAAGTTTCCAAATGATACATCGAAGATATTGCATATCGTCTCTTGCTGTTGAATCNNNNNNNNNNNNNGTTGGTGTCAGGTCAAACAGGTTTCTGCCCTTCTGAGCCATTACTGCCAATGAGGACCCACAAAGCATCCAGTCCTAGCCAGGCCAAAACATTTGTTCCCCTCCCTGTTGAATTTGCCTGTACTTTACGAGAGAGATGAACGTT
>D07-LOCUS46218-290
ATGGGTTTCAATTATTTCAGGCTAAACATAGACAATTTTTTGTCATGCACTGTAAGTGCTGATATTGTTTGTGTTTAGCGCTTACTTGCAGTGCGGTATAACTATTTGATATTATCAGATAATTGAGTCACCTTGTGATCATNNNNNNNNNNNNCCTGTGGGATTTATTTGAATAAATATGGAAATTTATTAAATTGGAGGGTTTCGTAAGGGTAACTTATGTCTCTGGACATGGCAAGTTATCTTGGAATTTTTCCTTTGTCCATTAGAAAGTAAAAGAGGTGCTTTGGCTCCTTTT
>D01-LOCUS46232-290
CCAGATGTATATTTCAGAGATCGGGTGGTAGCTTACTGCTTGATCTTGGAGCAATGATGTTATTTTCAGAATGGGTGTTGTAACTCCCCCTTCCATATATCCAGCCTGAAGGGATAGATTGATCACCAGGCAAATATCAGTANNNNNNNNNNNNCTGTGTTTGTAAGCTGATTGTTAAGCGTTAAAGTTTTCTCTATAGCAGAGTATGCTTGTTTAGTTTTATCTTCGAAATACTTTGCCAAGGTAGTTAGCAAAATAATTGGGTAGTTCAGTCTTCCAAATGCTAAGAGTTAGCACT
>D07-LOCUS46267-290
AACAGCTCAGATGGCATTTTAACAATTGAACACAAATACAGAAGTGTTATTACATAAACAACAATTAAATAGCAACAAAAAGTGTGAACTTTTTCGAGTGAGGCCCAATCCCAATGTTTACATAATGGGTATGGAACAATTNNNNNNNNNNNNNTGGTTACAGAGATGCGTGTATGCCGTTTGATTTTAAGGCTTGGATATTGTCCGTTAAAGGAATACTCCAGACCATAGTTTAACTTTACGTATTCTGACAAAATACATCACCACGAGCACAGATGTGTTTTCCTCTATGCTCATT
>D07-LOCUS46269-290
AAACTTATACTCTTTGAATACATGTGTCGGACTAACATGTATTAATAAAGTGTTACCACTTCTTTACTTAGGACACTTTTTGTTTATTTGTATAATAACAGTGTACAACTTTGGGAGTAATATCCCTTTGTAAAGTTTAGGNNNNNNNNNNNNNTTTCTGTAAAATTGCCTTGATCTCCTTTTTCTTTTCCCCTAGCTTCACATGTAAATTCATTATTTGCGTGTTTTTAGCTTTATCTCTTAAAAGAGCGCCCTGATTTTCCACAATAAGCTGCTTGGTATTGTGGTACCGTGCCTT
>D07-LOCUS46354-290
ACATGCAGCGAGGGGACCACAGCGCAAACTGCATGGGACTTCACTGCCCATGCACCTACCGGGTTGTCAGAAATCACATGCCAGGGCGTGTTATGGTGCACTACCCTGCTTTCGGGTCATGCAGCTGCAGATTGGGCCTCCNNNNNNNNNNNNNTCTCATAGGGTGTCTGGGCACCTTATGGGTGTGCTGGGCCTCCCTGCCCCCCTGGCCTTCCGGGTGATTGGCAGTGCCCAGCCATGTGGTCGTTTGGGAGCTCGAGTCAGGAGCTGTTGCTGCCTGGACTGCTGAAGCCGACTG
>D07-LOCUS46355-290
CCGGTGATAAGAGAAATTTAGGTGCACATGCTCAGTGCCTGTGAGCAACCTGGTCGCTCACAGGCAAGGAGGACCTCGTCACTCACAGTGCACAAACGTACGGTTAGACTTGCCCGAATAAGAGCGAAGGGAATCCCTCACGNNNNNNNNNNNNTATGTCATCACTGGAGTCAAATGAAAAACTGTTTGAAAACAAATGCTATAACGAATTGAAATGGTCTTTTCTGAGCAGTGAAATGAATCCCATGGTGCGAAGACGGTTCAATTTTATAATGCGGCTTATTAAACAGGCTGGATT
>D03-LOCUS46423-290
CCAGTGCACAGACATTCAGGGCACGCAGTCCAAATTAACCAGAACTGAGCTAAGATCTATTCTCAGGCGTGCGCTAGAAAACACTTTCTTCACACGCCATGGCACATTGTCCAAATTGAAATTGTTAGTGAGTGGGCATGANNNNNNNNNNNNTTTGTAATAATAGACTGAGACTGAGTCAGCCAAGCCAGCATTAGGAGTTGCACCTATGTAACTGACGGTATGACTCTATGGGCTCTGTGYGCACCCTCAACTTTCCCAACTAAACGCAGCTAAGTGTGTCAGGGATTGGCAGAGC
>D07-LOCUS46487-290
TCCTCGCACTTTCATTTTGGGACAGCTGTTTGAAGCAGAAAAGAATGCAGCGTCAGGTTCTAGTCAATAATGATGTGGCTATGACTAGTCAGTATAATGTCGAGAGCAGTGTAACTGAGTACATGGCTTCTTCGTAGTGCGNNNNNNNNNNNNNTGTTGCTTAGGTAAGCTGCTGTTTCTGCTAGAATGTTGTGTGGAAGGTGGCAGCCAATCAGTGAGCTCTGTAGCCCCTAACTGACTGACGGTTCTTCTAACCACCCAGAGGGCAAAGATCTAGATTAACCTACTTTACTGGTCA
>D07-LOCUS46512-290
TGCGGTGGGTGACTTGTATCAGTCGCACTAAGTTTACTACGCAGAATGTCTGGAGGTACAGGGAAAACTTGTAAAATGTACAWGTTTTTGGCCAAATTGGCCATAAAAAAGGTGATCTAATGTGCCGCCATCAATACAGGGNNNNNNNNNNNNNTCTAGTGGCAAGGCTTTCAAGAAACCCACCAACACCATACTGTTCCTAAAAGAAGACATCCTTATGCACGCAATGATGTGTGACTTGCGAGGGTCATACTAGGTTCACTACCTTACAATGCCTAGTAGAAAGTGGAAAAGTAGC
>D07-LOCUS46519-290
CGAGCTTCGCCTGATTCCGTCTGGACTTGTGCCACGGGATTTTCTTGGATGGCTGGCAAATCTGTCAAATCATATTGCGAGCTGCAGACGTTATTATGAATTTTGTTTCCTCCACAGCGACAAACGAGTATTTATTACTCTNNNNNNNNNNNNGTGACAGTAATAGATCACAGAGATGATATTCCCACAGAACAAATGACATTTGACACTGCATTGCATGAGCAAGTGCCATTTAGAACGTGTCACTACTGTACCTATACTGTTTTATTCATTACTGCCTGTGTGTCAGGGGTGGACT
>D07-LOCUS46542-290
TGGACATCCCATGCAAGGGGGAAAGGGTACTGTGGACCAAGGGAACATTAGTCACTATGGTGAGTAACATGTTCTTTACGTACCTTCCGGTAACATTGTTACTGGTGGATAGTATCAGGTTCCCAGAATTGTTATCACCCTNNNNNNNNNNNNNTGCTAACATCTGCCGGCACCCAAAGTCGACTGCACCCATGTCGACAATGACACCAATGTCAATGCACCAGCCTCTCGCCCCGGTGGAGCGGGTGCAGAAAAATCTTCTCCCCGACTGGAACCAGCATGTCTCGTTGTTCATGAT
>D07-LOCUS46573-290
CTACTGTATGCTGGTAAGATCTTGTCACACAATAGTGGAGCACTATCAGGAGTTTGAGAAGGGGTGGAACGGCTGTCTGGATCTGTATACCTGGTTCAATGTCATCCTCTATCTCACGCAGTACGGTCAATATGGTCCCCATNNNNNNNNNNNNAAGGCCCATAGTCTTAGCAGTATGGCTCTGAGGAGTAGGCATTGGCGGTCTCGCTGTCTGTGTCGCCGATTCGGCATCCAGATGTGAACTGGTTTCTTTTCTGTCCCCAACTAGCCTCTTTATGGTGTCCCTGTTATGGGAGGA
>D07-LOCUS46614-290
CAATCACACAGAGGAGTCCGCTTGTTGTTAGCAAGCGACGAGCCCATGGCGGCGTCTTCCATATAAGGCCACCGTGGTACTGAACATCAATGAAGGACTACAACTCAGCTAGTGTAGTTAACATAGAGTATTCACCTGGCCNNNNNNNNNNNNNGATCCTGACACAGATTATCGCAGAGCCTTTTCCCTTCCGTCTGTCATGGCGCTGGGAAAAGATGACGGAACACGCTCTGTTTGCTCTGCAACATAAGCCGCACCTGTCATGTTATGCTGGGACCACCCCCTTGGGAGCTAGCAG
>D07-LOCUS46639-290
GCACACTCCCAGGGTATAGTGCACATACCCCAGTACACAGTGAACAGTAGACTATGCCAGCTCATACTATACTGTGCCAAACCCCCAACTTGCAGTCTACAGAGGCAGTACACTACACAAATCAGTGCACCGTTACCAAAANNNNNNNNNNNNAGCGGGCCACCTCTGCACCAGAGAACATCCAAAGATGGAGAGCAGTTGGGTTTTCTGTCCTGCCTACTGCCCCTCCATTAAATTTGACTGATGCATTATGTTGTTCATGATCAATGGCAGATGTTTGTGACAAACTTTCCGTGCA
>D07-LOCUS46684-290
CTATATCCTTTGAAAAAACATGTGTAAATCTGTCATGTAAAAGAGATTCTTAATGAGCTTCTAAATTTAAAACGTATACATGTGGTTCTTTATAAGCATTCAAAACGATATGTAATTGTTTTTGTTGTCCCCATCCAAGTANNNNNNNNNNNNGAGTCCAGTAAAAAGTCACATTCTTTTCCATTGCTAGTTGCTTTACAATGTGGCAAATCCACATTTTCCATCAGATTAATGTTAGTGTTTTCGTAACAGATCACAATACTCATTCGGACAGACATTTTGCCCTGGAATGTTCATG
>D07-LOCUS46729-290
CTACTAGATCCCTCCCCTCATGTGTTGTTGTTCACATTGGAGTATGTGCATGTGTGTATAGCGCTTGTCCTGTATGTGCTGATGCACCTTCATTGAGTAATTGTTGTAAAAATATTTGAGGGCACCCCAAATTGTACAAAGNNNNNNNNNNNNNCAGTAAATCAAAACAGAGTGACTCTCATAATCATCCGTATCGTATTCATTCCATTCATTCACACACATCAGTAAAAACGAGGCAAAACAAATCCCTTGTTTCACAAAAATATCTGACATGACATGTTTCTGTGCTGCTGTGAAA
>D07-LOCUS46730-290
CAGCGTGCTGCTAAGACTAGATTTGGCAACATTTTTCACAAAAATATATACATGGTTAGTGTAGGAATAGTGTTCAAATTAGGAAGATGGGTCCAGTTTGTGAGAATAGCTAAACGCCTGCTTGTATTTTTATATACGCAANNNNNNNNNNNNNAGCCCAGGCATTACTTTCCTTGCTAGTTACTTTACTCAAAAGTTTATTTTCCTTTTGGCAGTTACTTCAGCCCATTGTATTGGCAAGCTCCGGGCTTTGTCGGCTGCAACCCTTAAACATAAATTTCCCTTCAAAAGTTGTGTT
>D07-LOCUS46754-290
CAACAGTTCCCAGAGAAGGTAAGTAGTATAGGAACAGTGCCCACTGCAGGTACACTTAGAAACAGCACCCAAGACCAAACATCTAAGTATGGCAACAGTGGCCACTGCAATGAGACAGGAGAACACTGCCACATTCAGGTGNNNNNNNNNNNNNAGTGAAAGGCCAATCAGGGCGGAGAGGCGGTGCTTGCTTCTTTTACCTTGATTGGCCATCTCTACAACAGTGAACGTTTCTCCACTCTGCTCCTAGCACAACCATCAAGTCTCCATTGCCAGAATCAATGGGACTGGGAAGGGT
>D07-LOCUS46760-290
GGACAAACGGAGCAGCCGCCGCATGGGAAATTTCCAACAATAGGGGAAAATCCCCATCCCTCAGTAATAGTAGGTTATCTCAAAGTTGTCTTCTTAGCTATCTCACTATTAACCAAATAATCTCAAGTTTTTGCTATGCCTNNNNNNNNNNNNCTCTTGGGATAGCCATGGTCTTGTAGCTTGGAACTGAGATTCTTTGGCTGAGCCTCAAATTCCTCCCCATCAGTGCAATTTCTACGTATATGTAGATATTGACTAAATAGGTAGTTTTCCTTAAAAGTAGTGGGGTGGAAGTTCC
>D07-LOCUS46818-290
GGTTATTTTTTGTGTATCTTTGTTGTCTGATTTGTATATTTTCCACACCAGCTAAGTGTTGTCGGCGTAGTTGTATGTTGATAATTTATGTTtcctgatgatgtcccctagtggtttgaggtatatgttaaagaggataggnnnnnnnnnnnnntaaccccacaaTCTATCAAAGCCTTAGTCTTAATGTCTTCATGACCCTTTAGCTTAAGGATTATGTCAATGTATAAGTGAGGAGCAGACGGAGCATCTTGCACGAGAGTCACCAAGAAGCGAGGGTAAGATATAGTGGTACCCA
>D07-LOCUS46824-290
CCAGATACACAGAGTACCCACTGCATCCAGCTGTAAGTGCACCCAACATTTGTGCGTCTCCACCGCCTTCCATTCCACAAGTAACCTCAGATTGACCGAATAACAATAATAAAATAACAGATTGGGGCAGGACAGTCCTCTNNNNNNNNNNNNNTATTCATCCCCTGGTTCTAAGTTTAGAGGTAGCCCACTTAAAATTGAGCAAGCCCCTTACCCTGTTGCTTAATTCCTCCTCCATCCTGACATTCATTACCTCCAACTTTTCATAATTGACCTTGAAGCCTGAGAGAGCACCAAA
>D07-LOCUS46845-290
TGCCTAACGTGGCAGCGAACCAGGTTTTCTCCCGAGTCCAACTTCAGCTACCAGCTGTCATGTCGCGGGCACCTGCCTCACAGCATATGTTAAGAATTTGTTTACCAAACATGGCTCATGCACAGTGAGGCGGGTACCTGGNNNNNNNNNNNNAATAAAGCTTCTGGAATAACCACTGGCAACACCTCCCTTTAAAAATGCATGTCAGGTAACATTTTGATATCCAGTGTGAGGTCGGTGCCAGGCTAAGCTGCAGAAGGAGCCCAGCATCGCAGAAGTTTTTGCCCGTATTCTGTGA
>D07-LOCUS46848-290
ACACAGTCATCATGTGGAGGTGATTAACATCAGCTACAAGGTGGTTGTTAATACGAAGAGCCAACAAGCACAACACAGGCGGCCCTCTTCAGAGAGAAGGCGTTGATTAGACAAAAGCAGAGGGTTCTATGTGATCATGCCNNNNNNNNNNNNGGGATTATTGCCAATCAGCATAGCACAGTTGGCTTAAGTGTCATAAGCAATTCAGAGAGGGTCAGTGATCTTGCCCTTTCTGAGAATAGAAGGCAAAAATAAGACAAACCATGCAAGACTTACATTCTTAATATCAACATAGATC
>D07-LOCUS46906-290
TTAACCTCACTCACAATTTCGGCCCAGCTCCCAGACACCTACCAACATCCCCACATAAAACGAATCACATACATGCCCCTCCTTACCACACCACACACCCACCGCCACCTTCCCACTGCACTCCAACCCAACCGATCCACCNNNNNNNNNNNNNCATTTTTTTACAGATGTTATGGTTTGTTAGATACTGAGAAAAATATTCATCTTTTTCCCTGTGGATACATATGCAAATGAGGCAAGGCCTGTTGTAAACATTCTTTCCTGCTGGTCATTTCACTTCAGTTTGATTGGTTGATTC
>D07-LOCUS46925-290
AAGCATGGGAATATTTTTACTTGGGATTTTGTTATAACACAGCCCATCCCACATCACACTTTCCGCGGTACATATTTAACCTTCTTACATTCCGCCTTTTGATCCTGACCTGGCCTTAGAACGCCCCATTAGGACTTTATGNNNNNNNNNNNNNCATCACCTCGAATAAGCATGATACACAACAAAATGCATACTATTGCCTCTTGAGAATTGCTTACCATAGGTGTCAAGACAGGTGATCGGTCCTAACACATCAGATGGATTACTGATCGAACCGACAGCGTTCTTAGCAAACACT
>D07-LOCUS46970-290
TTAATAGCTTGGCTTGTCTGGCTCACCTGCCCTGTTCTCACAGTACCAAGACTATCTTAATACCAATAATTATAACCTCAAGTTTATCAGTACTGAAAGCAAGCATGAAGTTACATTTCTGGATCTCACCATCTACCAGCANNNNNNNNNNNNCCATGGCGCTGCCATTTTGAACCATTGTGCTACACTAAAGTTAAATAAATAAATAATTGAAGCCTGGAGTGAAAGTAAACCAAATATATTTGCCTCAGCGAAGCCCAGTGTCAGAACCCAGCCTTGACTTATGGCCGCATTCCGC
>D07-LOCUS47000-290
AGGTTAATCACTTTCTCACAGTAAACTTAGTGTAAAATACATTTGTAAGATGTCACGCTTTTTAAATAAAAGTAAATAGAATTACAATAAAAGACAATAAATAAGATCTTCAGTTTACAAAGTCACACGAAAATGAGAGAGNNNNNNNNNNNNGTGACCCCAGATCTGAAACCACATGAAGAAGGCCTTAGATCTCTTTCTGCACACTTTTCTCAATCAATCTTCCCCTCCAGGGTTCCCTGTGCAAATAAATATCACCTGTAATCAGGCGGCACCGGACCTGTAAAGTGGGCGTGTG
>D07-LOCUS47010-290
AACCCATGCAAGAGATGGGGTGCTCGGTAATGAAGAAGGGTCGAGCCACCCTCGCCGGGCGTTAGGATATTATCGGAGGGCAAACTTCATTATGCACCGTTACTTACAGTGCTGCATTTGCCTCGCAGAAAGTAAAAACAGNNNNNNNNNNNNAAAAGCGATTATAATTTCCCGTGCACTGCACGGGCCGAGCACTCCACTGTACAGTATGTTGTAACAGTCACCAAAAGGCTTCGGGCGAGCCCATAAAAGCTCGCGATAGCACTAAACACACTCTGTGCCTTGCTCGCTTTACATG
>D07-LOCUS47022-290
CCAATGATCAGCGAGCGACTCAGTTGCTAGCAGACCACAAAAATACAGGCAGCTAGTGAATGCATACTAGCGTGGGGAACCCCGCGCTAGCATTCACTAGCATTCGCTGGTGGCCCCGCTAGTGCCTATGTGCTAGCGAGGCNNNNNNNNNNNNGCACCTTTGCCATTAGAGATCGCGAATCTAACAACCTGAGATGCTGAACAGTGGACTGTAATCTATGGTGGCACCTTTGGATGACCCACCTGAAAGAATGACAGGACAAACTATATTGCCATCCAAGTGCTGACATTCTTTGTA
>D03-LOCUS47057-290
TCCTTATTCGAGTTATGCTATGTTGTATTACTTGGTTTCTTACCTTGAGCTGAATCGCCACCCAGGCAGTATCGAAGCACTACAAGGAAGGGCACATTATGGGCACGTTAGAAATGTCATTCACTGGTGATCATGTTGTCTNNNNNNNNNNNNNCCTCAAAATAATTTTACCACCTTGGGCTTCAAGACATGGCTTCACCCAAAATCTATTATTATTATATCCTCTGGTTGTAAGATTGGTGAAGGGGCAGGCACTGGGAAGATCTGCAGGACCTCCATTCTCCTCATTTCAGGAAGT
>D07-LOCUS47062-290
TACTGTTACAATTCACCAGATTTGGGCATGTTTACTCGGAAAGAACAGCAGTTCTTTGGAATTGGAATTAATAGTTTGGAATTATTTTTTTCTTGTTCAATTGCATTTTAGCTTACACAATTTTGACGGACTCTGTGGTGCNNNNNNNNNNNNNTTGAACTCTAGCGTCATCTCATTTAAATAATTCAGCCCGTGGACATACTTCAGGATGGTTTCAGATGATTCCTCAAGTCACCAGATTACTTTAGGATGTTTCCAGGAAGAGCTTCCTTTTTGACCTGAGCATTTTCAAAAGGTG
>D08-LOCUS47081-290
TTAATTAATGAAGAAACCTGGTGTACATTTATCAGTGAATATTTCTTCGAAGATGAGACTAGTAATTCATTGACTTATGTCTTTGATACTGGTACAGTGCCATTACTCACCCTCCCCCTGCTAAGGAAAATTTTGAAGAATNNNNNNNNNNNNNTGGCAATTACAGATGCAGTGGCCAAGATATTCTGCAAACATCTCTTATGTATTCTGGAGTCCTGGGTTGCTAAATTAGATCTATTACCAGACTATCAGGGTGGCTTCAGGAAAAAATATTCTACTACTAATCAGATGTTCAATC
>D07-LOCUS47095-290
ACATCGGCAGGAAATGCCCAAGTGGCATTAATTGTTATTTTTAAATGCACATTTTTGTACACTGCAAATGACCATGGTCATGCCCCTGTAACGGGGACATGCAAACCATGGTCATTTGCTTATAATCGTGAGTAAAATCTGTNNNNNNNNNNNNAGTTCACCTAAATGCAGGAAAAGCCATTCTATTGGTAAGGTACAGGGCTCATGACAAGTTCCTCATCATTAGAGGAAGTCCAAATCTGTGGAAAAAGATTAAACAATCTGCGGAGGAGTGCACTACTTTGCAGCAGAAAACATT
>D07-LOCUS47150-290
AGTTGCAACTTACAATTGACGGCCTTATTCTGTGCCTATACATAGGCATAACATTGATTTTGATTACTGATTAGCAAGGGCTAACTAGTGTGCCACGTGAAACATCAGCTCAATTTACTAAACTGTTGTCACTGATAGCTCANNNNNNNNNNNNGCTACTTGCTGTGACTGGATGATTTATTTTTTCTTTATTTAAAATGTTTTCTATAGCGATTTCTCTCGTTCTGCATGTAAACCGCTTACAATAAAGGAACAAACAACAACTTAAAGCAACATAAATCAAGATAACAAACAAAAC
>D08-LOCUS47158-290
CTCCGATCTGACAAATTTCAGACACTCTCTGCATTTGATAGGGGGCCCCTTCACCAACTCGCACTCGTCCCTCAGACATAGGGGACAGTGGTACCGACAGCTATGGGCGCGCCGGTCGTTGTAAGTACGGTGACAGTTTCTNNNNNNNNNNNNCAAATAGAGGTCGCTGATTAAAACCTATGGGCTTATGGTCAGGGATGCCCAGCTTGCGATGTGGTTTTAAAGGCCTCTGAAATATCTCAGCGTCTGTGCGGGTGCGGTCTAATAAACCTAAAAGGCTAGCGGGCAGACACAGATT
>D08-LOCUS47177-290
CCAGGTGGCATACTCAGATACCACATACACATACTCTCTGCACTTGGATGGCACATACAGTGTACCCCCAGGACAGATACATCTGTCTATCTGGAGATTAACTATTGTTCATTARTGCTTGTTTTTTGGTGGAATACAAAAANNNNNNNNNNNNCTAATTCATACCGTGAATGCATGGGTTCCGGGTGTTTACACCCTTYCCTGGTTGAYYCGGAGTGGCTCGACCTAWCTTACTCGCCTTAGGTCGCACTCGACCCAAGCTAATTAAAGTTGAGTTCGACCTAAGGTACACTTTAGG
>D07-LOCUS47180-290
CTGCACTTTCCTTCTGTTTGGTAAGTGTTTGTTTTCTGTTGTGTTCCTGTCCTCCCCCTTAGGGGAGAGTTGTAGACAGCAGTCCTAGGTTCAACGCAAGGCTCCTCGAAGAGATAGGTAAGTGGGGAGTTGGTTCTCATTNNNNNNNNNNNNNTGGAATATCGTCGCTCACACGACCAGGCCTAACAGTCTTCATGATCTTTTAGCTTCAAGACTATGTCTATGTATAAGTGCGGAGCAGAAGGAGCATCCTGTAAGAGTGTTACCAAAAAATGAGGGTTACACTTAGTGGTACCCG
>D07-LOCUS47193-290
TCGTTCTGGCATCTGTGCAGGCCTGCTGGCGCGGGTTCGAGTCCCGGAAGGGCTGACTACAGCACTTCATCCTTAACATCTTTCTTCATGACGAGTTTTCTTGCTAATCTTTGATTTCAGGTTCACCTTGTCATATGTTCANNNNNNNNNNNNNGTAGTTCACTTTCTTTGGTACATGGTTATCGCTCTTTTAGTTTTCTAGAACTGGTGGCATACTTCCCCTGAGTGATGGGTTCCACTTAAATTTTCTTTTAAAATATTCTGGGTTTCGATATAACTTTCAAAGAAAGTTTGAGGA
>D07-LOCUS47202-290
ATGTGCAGTGTTGCTGCACATTTCGGCTCCTGTGCCCAGTTGTTGCATTCTGTTCTCTGGTGTCTGCTGGGACTCCAATGCAAGAAAAAATGTCTGCGCATATGCGCTCCCAAGAGTAGTCTTCCGGTGGGGCATCTATCCNNNNNNNNNNNNNttttgtttcttttgaaccattcagaggtggaggtggacttgcatgtatgcttcgggtagtccggctgcataacctaactgcgcttgagctttatgcaacaaactaatggttggacattctccttcaggattttctggtcgagag
>D08-LOCUS47209-290
TGGTGTGGGTGGGCTAGGTGTGGGTTGTTGTTTTAGAGCCACTGAGTGTGGGACTGATAACCCCGTTCTCCTGTTGTCCCTGGTACCAGTGACAAACAGAGTTATCCTTGGACATCAGTGGTTGTCCTTGTTGCATCATTGNNNNNNNNNNNNTTGTTTGGGCTGTTCCAGGTCCATCTCACGACCTTAAGCTCGATCTGGGAAGAAATGGTCAGCCACCCAGGTGGGTACAGTAGGTGTACATGTCATCAAACTTCGCAGACCATAAATCAGGATAATGGCATGATTTAGCACAGTC
>D07-LOCUS47221-290
AATTCCAATTGTTTTTAGTTGTAAAGCTGTTTAATAATACAATGTAGCTTCCACAATAGAGATTGTTCAGTCACACCACAAAATGGATGCAGCTAGGGAAGAAAATCAAGAACTTAAAAAACCGCAGTATTAAATAGCTTTNNNNNNNNNNNNNGGAGGGGCCTGAACCGAATCCAGTTCCCTTCTGCAAGGGATTTTGTAGAAGCGTTGGCAGGGGATGCTACTCACACCTCCGAACACTGCTAAGAATACACAGAATAGATTCCTAGGGGCTGCGTACAAATCATGACCCATGTGA
>D07-LOCUS47228-290
CCTATCATCGCCAGGCTGCTGAAYTTCAGTGACAGAGACCTAATTCTACTGTGTGCAAGGGAGCAAGGAGAACTGCAGTATGAGGGCGCAAGAGCCTCTATAGYCGCAGATTATTCAGTTATGGTTCAGTCTGCTCGGAAANNNNNNNNNNNNNCCAGTGAGCAAGAAGCAGAGGCAAAGAAGCAGGCACCGGATGCCAAGATCCCGCCGGCGAAATTCAGAATTGCAAGGATCGAGAAATGTTCCTTCTCTGTCAGAACTTCGAATGAAGCAACAATCAAATCTGGTCGATACATAA
>D03-LOCUS47230-290
TTCGGCTTTTCCTCTGGTCATATGGCACCCCGGGTGACCGCTCATATGGCCCATGCCAAAGGCTGGCCCTGAACCTGAGGGTGGGAGCGGAGCTGCAGAAGGCTCAAACCCTGTCTGCCTGGTGGTAGTGGGGGCCTAGAANNNNNNNNNNNNCATTATCATAAGCCGAACCTGTTTTACCATATTCATTTAAAACTCCAAACTATATTTTTGTAATGAAAACTGTAAAAAACGATTTGATTTTTCACCAAAAGTCACCATAACAAAGTACCCATTGAAAACAAGCACACATAAATAT
>D07-LOCUS47248-290
ATTGTTCGAAGTTTCCTGAGGGATGTGTTTTGTTATTGTCTATCTTCAGGAGGATTTGGGTATCATCCGCATAGTTATAGTACGTGAAGTATGGGCTTGTATGATGTCGGGGAGCGGTGTGAGATACACGTTGAATAGTAGGNNNNNNNNNNNNAAGGCTGCAGATAGATCCAGGAGAACTAGTGCTGCTGTTCCGCTGCTGTCGACTTGAGTTTTTAGATTGTCGCAAATGGCGGTAAGAATGGTTTCGGTACTATGTTTGGGTCTGAAGCCTGCTTTGAAGTTGTTGAGTATGTTG
>D07-LOCUS47292-290
CGAAGCACATGAATCGAGAGTCGCAATAACTAGTGCTGTATTTTTTTTTAAGAGGCTGAAGTTAATTTAAATTGAATGCAGGGTGGAGGTTGCGTGACCTTCCCCTGCTGATGTGGACTGGCTACAAGCACTTATATGAGCNNNNNNNNNNNNNGAACTTAAAATTACATTTTTTCAAAAAAGGAAATACATTGTATGCAGTTTATAATTTTTTCTTTTACTTTTAATTTGCATATTTCTCGATCGAAGTAAGGAAATTATGGTATAAAATCTTGATATAAATCCTACAATATATAAA
>D07-LOCUS47362-290
AGATCAGCTGGCACAAACGGCACAACTTTTACGAAGTATCTTCAACTTGAGGTGGCCTGAACTACACATAGAGTTGACCTGGGCGTCCCTAGACAGATCCTTAATCCAGGCAAGAGAAGAAGCCCATTGAGTGCGGGTCCANNNNNNNNNNNNNAACTGCTGCATGGGCTTGCCTACGATCAGTGCTCTCTGCACTACTTCCTTCAGTGTGCCCAAAAATCGCTCTACCATGTTTTTGGCTTGTGACCACAGTGGTGTTATATTCCTATGCACAAACTCTAAGTATTCTGCAAATCAT
>D07-LOCUS47432-290
TCTTGCAATGGAGCAGGGAGCCAAAAACGGTTGTCTGGTGTCACCAGACAAATTCAGTTGCAGCCCAGATAGGCAGGGTTGTGTCTGTGGCACATCACCAGTTGAACACACTGGTGCCAGTCATGCACTCAAGAACATCGGANNNNNNNNNNNNGTGCTTCAAATGGGACATGCTGTGGCATCAGTATCTGGGTCACGAAGAATACGGCTCTTTCAGAGAGTCAAGCCCAACGGTGGTATTTGTTGTCCTGCCAAGGTCCCACGATAGTGGAATGACATAGCAGCACATATGCAGTTG
>D03-LOCUS47450-290
TTTTCTGGGTTTGTCACATGTTCATTTCAAGGGATAGACTTTGTCAACAATAAAGAGCCATTTGAGCGAAGCTGTTTCACCACTTGGAGCACCGGAACTTCAAGAGCACGGTGATAAGGTCAGCTAAAGGCAATTAGATTANNNNNNNNNNNNNGAGAACCCTAAAGTTTCAATGATATTTAAAAATTGCACAGCATGGTGGTCATTGGAATCATCAACATGCAAGTTTAAATCCCCGACCAAGATAACTCTCCTAAATTTATGTGTGACTACCTGAATAMAAAGATGAAAATTGTCT
>D07-LOCUS47462-290
AGCTGACTGTAATATAAGCGGTTAGTCCACTAACTTACACTTGGTGGAGCYGACGGGATTCCTACCGGAAGATGGACTGACGGCTGGCTGCAACCGGCAGGCTGTATCTGACATAGCAGTGAGATTATGTGATTGTGGCATNNNNNNNNNNNNNCCTGTGGGCGTCAGGGTGCTGgacaaaaggacaagacaagtcacaacaaacaagacaaaaaaatacaGAGTTGTTAGATAAGCAAAGATACAGATGCTTTTTAAAAAGTGTCAAGTGAGGAATGGTTTCTCATAGAGAGTGGAA
>D07-LOCUS47573-290
TTCATCTCGCCATCTGTTGGTGAAAAAGTGCATGTCAGCAGCAGTGACGCATACACACCTTGGTTTTAATTCTTTCATTTACTGGCCGGGGTTAGCTCAGTCCCTTGTGAAAAATCATAGGCATGACTTAGTCTCCCTAAGNNNNNNNNNNNNNNNNNNNNNNNNNNNNNNNNNNNNNNNNNNNNNNNNNNNNNNNNNNNNNNNNNNNNNNNNNNNNNNNNNNNNNNNNNNNNNNNNNNNNNNNNNNNNNNNTTTCACAACATCATCAATTTGTGTCAGACTTGAGTGAATAGATGCAATTTAAGCATATCACACATACCTCCTGATACAGGTCTACCGATGACATGTAACTACCGTCGAAA
>D08-LOCUS47595-290
CATTCCAGTAGATATATGACACACATTTTAACATGCAGAACACATGCCCAACACCAATGAGGTCAACAGTTGGAAAGATAAAACAAGCTCCACATACAAGGCGATAGAATAAGAAAACAACTCCAAAGCACCAGGCAACAANNNNNNNNNNNNACTCCACACTGGAGTCAGGAACAGGTACCCCCCTTGGGAATCAGGACTTAAAAACAAGGCAAGCACTCAGGAAAGCATCAGGCATGAATTTACCaaggcaaaggtacaaacaaggctaaggcaaaagtcaaaggTTAAACCATGC
>D07-LOCUS47602-290
AGTGTTTTCCTATGTTAATCTCTACCTCGGCATTCCCTACAATAGGAACATCCTGTCCATTTACACTGTGCAATTTCCCCACTGGCGTGATTAATCGCTGTCTCTCATCCTCCTGTTTATCTTGGTATATAAAATCAAAAATNNNNNNNNNNNNTATATCTGRCTTGGGACTATCTTGGGATTTCGATTCTTGGACGGTGCACACCTGAAGTGTATCGATTTTCTCATTCGGTTTAACTTYGTTTTTTATTGTATGGGGTTCATGACACCGGGTGTAATTTTAGGTTTTGTCTCGGTA
>D07-LOCUS47625-290
GACACCCTTGTCAAAATAGTCTCAAAGAAACGTTTAAAAAAGACTTGAGTGGATTGACAGACTTTTGTCACACAGGGGACCTGGAGGCATTCCATAGTATGGCACTGAAGTATAGACCAAAGAGAAAACATTTTATTATGGNNNNNNNNNNNNAAGTATATGCGAAGAGCCGCCCACTCCAACCCGTGATACGGTTTACAGATGGCGGCAAAACGCCTTTCTCTGGGAATACCTGTGAGGGTGGAAAATCCCAGAGTGGTGCAAGTGTGACCAGTAAGGGATACAACTGGAGAACAAG
>D08-LOCUS47641-290
GTCCCCCTGCTCTCCCAGATCTGTCCCTACACCGCCAGTCTGATGACAGAAAGCCAGATGGTGAAAACATCTCTCCAGCTAGAAATTGTGAGAAAGATTCAGCTAGGAGTCTGTTACAAACTGACTCATTAACTTTACCAANNNNNNNNNNNNNTACATATGATACCTGAGTATAGAGTTATCACCAGTACTGATATTGATTGGGTCTATATAAGTAAGAGACCGAAGTCTGGGAATGATGTAACATATGTTAGATTTGTTCAAAATAAAATGGTGCAATGGATTTTGAAATCCTYCG
>D07-LOCUS47643-290
GCAAAAATAACTTTTGTTGTCTCATGCGGTCTCCCGGATTAACATTCACCATAACCATTTCTCTTAGGGAACTTCTCCACTCTTTCAAGTCTATCCTTTCTCCGATTTCTGCTTCCCAGTCTTCATGCACATTGCAANNNNNNNNNNNNNNTGAACCAACTGATCCATGGGGAAACAATCCCTTTCTCGGTCCAGGAATGCCAGTACAATTGCTTTCCTGCTTCACAGATTAATGGAGTCAACAATATGGAAGCTTTTCCATGAAGAAATTCAGACCACTTACTGAACTCGCATTGTG
>D07-LOCUS47654-290
ATAGAGGATCTGAAATGCCTACCCCCGCACCACAGTCCACTATTCTCCATTCTTGTATGCAGTAATCTAAGcaagggctcagccaccaatgcgaacagaatggcggacagagggcaaccctgtctcgtgctcctcccaattnnnnnnnnnnnnnagctgccGGTGTCTGCTCCATATCTGAGAGAACATCGAATAATTTCCTAAGGTTAATCGAAGTGGATCTGCCCGGCACAAACCCTGTTTGTTCAGCAAGTCTTCGCTTTCTGACTGGAACCAGCATCATCATGTGGTTCATGAT
>D07-LOCUS47693-290
GGGCAAAAATGGGGCAATTTCCCTATGGCAAAATGCCATGTTAAATGGTCAAAAACTCTGTTTAACTTTTGAACCGTAAATGCTACCTTTTTGAAATTTGGAATGTGCAGTTATGTGGCATCCACCACTTTGCAAAATGTCNNNNNNNNNNNNNCCCTTTTTCCTTTTTTCCAAAACAGAACACGAAGGTGCGTGAAAACACAGCCTTGTTTTATTACTCCAATCCGTGCACCTCCAAAACAAAACACCACAGCCTTAGCAATTGCAAAAGAGAGAAGAACCATGTCTGTTTTCGTCC
>D07-LOCUS47696-290
TGGAGAACTCCAAATTCTCCTAAATGCCATCCCACTTCGGAAAGTGTGCAAAATTAACAATTGCGCCCCTCCGCTACAAAAATTTTCTCCTACTACATAGTCACACGTACAATAAAACTACATCACGGTAGATGAGGTTAANNNNNNNNNNNNNATCATCATGTCAGATACAATTTTCAGAACTTGGAAAGAAAAGGAGAACATTGCCATTGACAAGAGAGACGGCATGGCAAGTGGTCCCTGGTCATTGCAAGCACCATGGTTCCCAAGTTTTCTGATGAGTGTAAAGCGCTTCCTG
>D07-LOCUS47722-290
AAATCGTCAGGCGGTCAAAGTCAGTTTCAGCAATTTGGGTCAACAGCAGTAGGTAGGGAAGATTGTGGAGATATTACTCTCTTTTAGCAAATAAGTGAGTCTTGACTGCTCTTTTAAAACCAGGTAGTCTTGAAGTAGCTCNNNNNNNNNNNNNAGTGCAAAGCCTGTCTTTTCGGAGTGACGTGATCCCGCCTGTTTAATCCATAGACAGCTCTCACAGCGCCATTCTGGATGGTCCGAAGTTTCACTAGGTTAGTTTCCAATGTGCCGGCCATTAGGCCATTACAATAATGCAAAC
>D07-LOCUS47746-290
AGGAATGTCAGACCAAAATAAAAATGAACATGTTGGAGCGAACTGTCCCTTTAAGATTTAATCTTTGCAATTCGTAATTGGAGGGATTTCAGACCTGGAAAGGTTCCAGTGGTCTGGTGTAATGACTATCTGCCAGCCTGTNNNNNNNNNNNNNATTTCACCCAGTAAAGTAATTCTTACCTCCTCCACCCCCCTGCTCCCGATTGTGGCTTGAGATAACATTTGATTCACTTTCTAAGTATGATATTGCCTCCTAAATGTGTTCTTCAAATACACAGTGTCTGGTGGGGTGAAGTAG
>D01-LOCUS47796-290
RGTTGGTGAGGCTGCGGGTCAGGCCTCTTTATTGTCAGCTCGCTGAGTAGGTGTGTGGCATACCTGAAAGTTTCCTTTCACAAACTGTTTGATGGTGTGCTTTGCATTCATGCTTTCCATCTGTGCCATCAAAATTGACACCNNNNNNNNNNNNGTACAGTGGGTGGTGAAAGGGACAGGGCTGTGACCACGCAGTAGGTGGGGTGGCCTCTTCACGGGCCTCTACCGACAGTTCGTATACAATCTAACCATGTCCTCCTTTCCATCAGCTCTCCCTTACGACCTTCTGTAGTATGTG
>D07-LOCUS47801-290
TAATCCAAGGGTGTCTGTGTACTAAGAAGGTGATTAAGGATACATAGACTTAGGGTTGCATAGTTAACAAAATATGTAGGATAGCTACATGGGGAACAGAGTTGGAAGTTTGGTAGACAAGGTAGGTCTTAGAAGTCTTCAGNNNNNNNNNNNNAGTTTATGCGAAGAGCCGCCCACTGCAACCCGTATATACGGTTTACAGATGGCGGCAAAACGCCTTTCTCTGGGAAAACCTGTGAGGGTGGAAAAACCCAGAGTGGTGCAAGTGTGACCAGTAAGGGATACAACTGGAGTACAG
>D07-LOCUS47821-290
GCACAGAACAGATAAAAATATCACACGCTCGTGTGATATTGCAAATTGCCAAACATCACGTGATTGGGTTTTACCCAATCACGGACGTAAAATGGCAGTTAGGGTATGATAAAATATAATATATGATGGTAGCATTGAATANNNNNNNNNNNNNTCTAAGCAGGTCCTCCAGGGTTAAGATGCTTCCTTCTCACCATATTTCAGCTGATCTATCACCAAGGTCAGGTCCAAGTGTGGAGCGATCSCAAAGCCTGGATGCCCTGCGATATTTCGGTACATGGCACCATTTATTTAACTG
>D07-LOCUS47889-290
TTTGCGAGTAGGAATTGGGGAAGGTGTGCAAAGTATCCCGCCTACTTATCAAAGTTATTTTTTCATTTGCCACTTTGGTCGAGTCATTTTGACATAATTGTTCACTATTTCTGTTGAGTGGATGTCAACAGCATTTTTGTTNNNNNNNNNNNNAAGATGACAGCGTACAGCAGCAGGACCAGCCAGAGGAGAAGGCCATTCAAGATAAGCAGGCGGGGGTGAAGATTAGTTAGTATCATAATCATTGAATCAAAAGCTGGGAGGAGATGGTGAATCAACACAGGGAGAGAGAAAAGCT
>D07-LOCUS47900-290
CCTACCAAACGCCTGCCTTTTATTCCACTTAAAATGGCCTAAAAATGCCAAAAATACACTTTTAAGAATGCCCTGACCTCAACCATTTTGAGGTTAGGCATTCTTAAAATGGAGCCGCGGACCTAAATCCAGAAAATAAAANNNNNNNNNNNNNGTGATAGCCTCAAACGCCTAAAATCTTCATTGAAAATCAATGGGGAATGGTAGCCTCAAACAACACTGTTCTAGGCTCCCATGTTAAAGATAGGAAATACATTCCTATACTTTAAAGGGACCCAAAACACCCCATTTTCACTTT
>D07-LOCUS47962-290
TGGTACTTGTGGTCGCTCTATGCACTTGAGGGCACAGTCAGTGAAATGTGACTCAGTGCAGCAGAAAGGAATGAGAAATAGTTGCTTGTTGTCTAGTCTAGTCTAAATGTTTGTCAAGCGCCGAAAGCCCACAGGCATCAGNNNNNNNNNNNNNCCTCTGGCTCGCCTTACCTTGATTTGGCGGGCCAGGTGTTGGTCTTGCGATCTCAAGGCACGACTGGGTTGGTAAAAACCTATCTCTTCATTCAAGTATTCTGGGGCCATGTTATGAAGGCAGTTATAGGTCAAAGTTAGTACC
>D07-LOCUS47999-290
TCAGTCATCAGCCCTGAAGCTCAGCATTCACAGCCTGCAAGGATTAAGTAGATGAAGAGGCCATTAGATTTCCTCATTGGCCAGGTAATGCCCCTCTCACAGAGGTCCGCAGACAGCCTTCCTCTAATGACGGGAGTCCCCTNNNNNNNNNNNNTTATCGTGCAACACGCCTGTAGGCTTCAGCAGACGCCAGTGGAAGACAAATCAGAACATGAGACAGCTTAACGACATAACAAAAGGCTAGAGTAAGCACAGCGTTCAGGTTAGTTCCAGGAATAGAAACGTTTTGACCTTTTTC
>D03-LOCUS48005-290
GCCGCATTTTGTGGCCACCTCAACATCCGTTGTGCTGACCATGTGCTTGCAAGGTGAAGCGCACTTTATGGATTCTGTCTGCATGTTTTCTGCAGTGCAAATCATTCCTGCATCCCACAAACCAGTCCACCTTCCTTTTCCNNNNNNNNNNNNNAGCCACTCGACCATGAAAGGTGAATTGTTTCATACTCCAGTCTGGACTACAGCGGGTTATGGCTTTAATTTTTAATATGTCATTGATTCACCTTTTGTACGTGCTTGCATAGCAACGAGTTCTTTAAAATGGTGTGCAGGTGGC
>D07-LOCUS48011-290
AGGTATAGCTTGCAAAGTAGTATGTTTAGTGCCCCCAGCTGTCAGGTGTGGTATAGCATTTACAGAAAGTAGGTGAGTGTCCACAACTGGTAGATCTAGCCCGTAGTGGAAGGTAATTCCCACAATAAATATGCCAAGAGGNNNNNNNNNNNNNCACCCAGCAATTCCGTGCACAAGGATCCTGTCGGCAAACTGCAGATTCCACGCAGACTGCGCACTTGTCATGTGCACCGTAGCACTTACCACTTACGCCAGCTGGCACCAGCCCTACAACTGTGTATTGTGCTCACACTCAATA
>D01-LOCUS48032-290
CCGCCTTTTGTCTGTAAATTAATTTTTTTCCTCCCTTAAATTGTTTACACTTTATTTCAGGATTCATTATTTCGTTGGATGGTGGCACGCAAGACAACAAACTACGATTCATTCAAAATTTCAAATGGACTGACACATTGCANNNNNNNNNNNNATGCACACCGCGCAAACAGTGCCTATACAAACACACATGCAGACACAAAGGGTACCAGTTTCCACATTTCACATTAAATAAAAAGAAAAGTAATGGGTTCATGCCTTTTAGCAGCAGTGAATCAGAAATACTTGGTCTAGTTTG
>D07-LOCUS48102-290
AAATTCCCATATGCTCAAACACAATCATGCATTAATGCCCTCTTCGTTGTACAGTCTAAAAGGGATGTTGACAACAGKCAAAGCACAGGCCTTCAGAACGTGTGAGCTCAATGGCGCTGATCATTATGCCTTTGCAGAGGTTNNNNNNNNNNNNTATGCTCTCCAAGATGGCCGCCTGGATTTGAGTCCTTCGTTTGTGTCCTGTACCCTGTACATTCGGTGGTAGACTGTTCCAAGATGGCTGTCCGCATTACAAGACCTGCTAAGTCCCTTTTCGCTGTTTAGCGCTGCCTCCGTT
>D07-LOCUS48108-290
TGCTAGCTTTCGCTGATCAGCATGGGAGGCAGTGGGAGAAGtaccaagaggtgccacaggaatcgactggctttagcccctttgagctcctttatggatggagagtcaaggagcccctccagcttgtgtgtgaaggctaggnnnnnnnnnnnnntgtcaggcagaacaagaTGGCCGCTGCCTGATCAGAGTCCCATAAGGTTGTCAGGAAGGTCAGCAATGTGAACGACATGTTTGACAGGATGGACAAGCCCGGTGCTCACAGTACTTATCATGTGAACATGAGGAAGCCGGAGGA
>D07-LOCUS48115-290
CCATGTAGGCCCTTAGGTGCCTCATGCGTCACCAGCCACAACGGGCATTAAGATCACAGGACCTATTGAGAGACAAGTTCTCCAAGATCAGGAAGAACCGTTGGGGGGCCGTCATTAGTTGCCTTTCTTGCCACCACGTACNNNNNNNNNNNNNTGACCTATTCCCATATTCCTAGGTAGTATGGCAGCAGTTTGCAGGCTGGCAGCCCACTCAAGGCTCTGTGTCTGTCATATCACCATGACTATGGTGAGATGACAGGTGATATGAGTATGGTGATTAGATCACTTCATTGTGAAT
>D07-LOCUS48121-290
ATGTTGAACCCTATGTTCCTCTGAAGTGCCCTGTCCCTCTCTCTAGGACATGTCCTTCTCAGCTTGTACATCATGGCGATATTAACCCTTTGTGACAGGGAGTGGCTGCTATAGCAACAACGGTAGGGCGCTAATTCCTTTNNNNNNNNNNNNTAATCCCCACGTAGCTCGGCTCATAACCACAAGCACTTCCTCCCAGTGGTGGTTCATATTATTTGTTTTTCAGTTTTTGTGAGGACTGGAGCGTCAGCCACCTTTTTATTTTGTGTAGAAAAAATAGTTTTCCATTTTCAGGTAA
>D07-LOCUS48129-290
ATGCCAAGCTCCCAGCTACTTAGCAGAGGCACTTAACCTGTACACCCTGGCGCGCCCACTACGATTTAGCTCCCAGGCTTTACTCTTGTTAGGCCTGGTCGTGCGAGCGACGATAGTCCGCTGCCCCCCAACGTCTAGTCACCCCNNNNNNNNNNNNNCTTCCCCACTTACCTGTCTCTTCGAAGTGCCTGGCTTGGAACCTAGGACTGCTGTCCACAAACTCTCCCCTAAGGGGGAGGAATGGAATCTAATACACAGGACAACACAGAAACAAACAAAGCGCTAAAGTGCAGCTTGC
>D01-LOCUS48130-290
AACCCATGGCCAGTATGGCAAGGTGGGGAGGGTYCCTGGGAAGGCATCCAATACCGGCATCCAGCACATGTTCTCATGACTCTTCCTTGGAGCATTCTTTGAACAAGATTTGTGAGTTTCTCCTACGGAAACCTGTTGGCTTNNNNNNNNNNNNNCACTCTCTGCTTCCTCTGCATCTCGGCAGAGGTCGAAGTGAGGAGGTGTGAGGGGATACAGAGTACCCTTACTTTTGGAGTATTCTCTCATTCATTTTCCTTGTTGGTGCCCCCTCTTCTCAATTCACAGTACCCTTACCTTT
>D07-LOCUS48175-290
ATACCTAAAGTGCCGCCGGACTTGATCAATTGGATTGAAAGAAGGACTATCTTCATGCTGAAGAGGTGCAGCCTCCCGGAGAGGATCAAGGTGCTCAGGAGATGAAGGGCACTGAGGTACTATTAACAATTGGCAACAGCTNNNNNNNNNNNNNAATGGTTATTGAAATGTTTATTAAATTATTTGAATTTATTGGGATTGATATTAGGAAAAAGAGTAAATAGAGTTGTGTAAGTTCTACTAAGAACAATGCACAAATGGGATGGTTTTGTTGTACCAATGGGTACAAAGAAAAAGC
>D08-LOCUS48216-290
AATTCCGGCAATGGTGCAAACTGATGCTAGGCCCTGCCATTCTAAAGTCTAAAGACATTCTCTCTAAAGTCCTGAGTGATATGACAGGAGGACCAACCATCTGCTGACACCTTTGTGATGCCTCTTTTCTGCATATCTTTTNNNNNNNNNNNNTAAGTGAATTTCATGGTTTTTGTTGTTTCATACAGTATAAGACTCTTAGTAAGGTATTGCATTGCAGCACTACCATTTAAGCGGTAGCTAGCGGTATGCTAGCGGTATGCGTTCGGTAGGAGAGGTRCAGTTTTGTGGCACGTTC
>D07-LOCUS48225-290
CATAATGGTGGGTGCCTTTGGTTTAATCCAATTTCTAGCCAATAGTATCTTAGCAGTCGCTAGGGCTATGTTTACCCATTTCAATATTTCAACCTTTCGTCGTGGCACTCCGCCGAGAAAGACATTCAACATAGTGCATTCNNNNNNNNNNNNGTGTACCAGACGCAGTCGCATGTTCAGGGAAAGCTTTCCGGTCAATTCACAGGCCCTAGCCCAATCCACGTCAGAAATGTCTGTCCCCAGGTCCGCTTCCCATCCTATTCTAAACTTGGGGACCCCAGTATTGTGCTGATTGCGA
>D07-LOCUS48226-290
CCAGTGAGTGTGCCCAGGCATGAACGTCTGCTCAGGAACACTCACTGCAGAATCAGGTGGCAGCCACCACAACATTCATTGCGGAGGCCATTCGGTATGagtcagtgcagtgcaggcactgcaCCGGCTCTTACATAATTGNNNNNNNNNNNNNAGCAGCACAAAGGATATCAGAAATGTGGGGCTGCATCTCTTAAACACAGTTATATAAGCCCAAAATGGCCCAGGGCATCTGTAGAACGTGACTCATGGAAGGACCATTGCCTCAAAGTAAGGCAGAGAAGTGGATAGTAGGAAA
>D07-LOCUS48246-290
ACGTCTTACCTGCAGCTCGGCAACACTACAATTAAATTAGTGCCGGCTGCTTCCTTTGCTGCCCCACGTGCTGCTCTTCTCTATTTGATACATCATCCACTCCTAGCCGAATGCATATTTTCATATCAATTCCATGCCCCANNNNNNNNNNNNNAATTAAAACTTGGTCTAAAATACAACACAAGCTCCTGTACCCCTGGGGATGGCACCTGCACATTAGCCCTTCGCCTAGGGCTAGATAAATTGGCGGGGGGTGAATTAGCTGAGCTCCTTGCTAAATCTGGAGTAACCTGCTTGC
>D07-LOCUS48321-290
CCTTTGAACTCGATGACGGATGTGAAACACATGTTGCATACATGTATTTGGCTCTTGTATGCTTTGCTCAGGTAGTCCTAAGGGCTGCAGCATGGAGATTGATTTGTGCAGTTATGACTGTCCCTTGACCCCTAAATGATGCNNNNNNNNNNNNNGACAGGCCCTGATTACGAGTTGGTCGGTAATGTACTTTTGGCGGTAATTACCACCAAAAGTACATTACCGACCGGTAAGGGCTTTAGGCACAATTACAAGTTAGGTGGTAGGTACCGCGGGTACCGAACGCCTAAAGCCCTTA
>D07-LOCUS48330-290
TGTGGAGTCTCAAGGGCAGCCTGCAGCAGTATCCAGATAGTAGTGAGATATTTTTAACGCTTCTTGACCCGCAGATATGAGGAGCCATTGTTTGGTTTAGATTGAAKTTACTTCCAATCTTATGGAGAAACAAAAGAATGCNNNNNNNNNNNNNTATCATTGTGCCCTTCGCTGTAAGGGATTCCTCTAACGTAAATGATGAATTGTAATATATTGAGGTGATAAAAGTGGTAGGAATTAACATTAGGCTTTTTGTATAATTTTATATTGCAAGGGAAATGCACAAAATGATAAAACT
>D07-LOCUS48346-290
CTCAAGTTGTACAGGTGCCAgatgattctgattgcaccagactggccccagcgagtctggtaCTGATATCTGTTGGAACTCAGTGTGGCAACCTCGATCAGATTGCTTCGACGGGCAGACCTGCTGTTGCACTTTGTAGGTTNNNNNNNNNNNNTTCAACTCTCACTTCAGTTCTGAGTTTTCTGCGTCATCTTGCTGACTAAGGACTGAACTCCACTCCAATTCGTGGTTATGTGGCTGTCATCTCCATCTTCACTCATTCTCTGGATGAGAGATGTTTTTTAAATTGGCTTAGTAA
>D07-LOCUS48364-290
TTATGTCTTTCTTGGTAGTTAATGTGAACAGTGTTTACGTTATCACCTACAAAATAGCAGGCCATTAGTTTTCATCTCATACACACATGCAATTCAGGAGTATTCCGACTGCATCCATGTGGTTGCAGAGAGGCATCTCATNNNNNNNNNNNNNCACAGACGCCAGCATGGATACCTCATCACCTACCAGGGAGGCACAAGTTAGCACGAGAGACTCTATAGCCAACTATCCCACATCAAGTACTAGGTCTGAGGCAGGATCAGTTGCATATGTTCCCAATGTCTACCGTGCCTCACC
>D07-LOCUS48369-290
ATCTGCTTCAACTATGAAAGGGCKTGTAAAATCAGGGTGAATSAKAATAGGGGCTCRTGTGAACTCTTGTTTCAGTGACTCAAATGCTTCTTGTKGTTCGGTTGATGTTGGACCATCAARTACTTGGACCAGAAGTGATGANNNNNNNNNNNNAAGTACCTGCACTCACCTTGAATTATCCCCCTTGTTGTTCTATACCTGGTGCAGTGGTAGATGATCTTGTGCAAGGAAAGTAWTGTGTACTGAAACCGTAAGCRCTGCAACAAGGAACGTGTTCTAACACACACGTAAGCGCTAC
>D07-LOCUS48378-290
ATACTTTTACAATTGCATAAACTGAGAAATATTTCATGGACAAAATTTATGATCATAACTGCCTGAAAACTGAGATCCAACCATTAAAAAACATAAAGTACCAGAAGGCATCCATGCATAAAACTGCATAAACTATCCAGTTNNNNNNNNNNNNTGTTATATCGGTTCATATCGTGGGTTAATGGCCTTACCCGAACTCGGCTTAGGCCATTAACCCCCGGTATGTACCGGCCCAAGTCACTAACGCTATATTATACACCCCGAGGGAGGTTAAAATTCCCACTGTCAAGTTGAAAGA
>D07-LOCUS48385-290
TCTCCAGGTGCTATGGCGGTTTGTCAAGGAGAACTGTGAGGCCTGTACTTCTAGGAGGTTTACCATTTGAAGAGTCTGTGCTGTTGTATCAGTTTCGTAGGCGGCTAGGACTCTGGCCGAATGGCCGTGTAGTTGATACCCNNNNNNNNNNNNTGCTGAAACAACTCAAGTCACAATGACAGGCATATGCTAATTCCTCAATTCACAGCTAAAAATTAACACCAGTCACACACACAGACACATCTCTACACAAATATATGATTGCAATGCCACAATGTCACTTGCCTAGTAAGAGTGG
>D07-LOCUS48403-290
GGCCAAAGAGGCACAATCTTACGGTGTTTAATCTTCAACAACAGTAGAAAGTCCAAAAATTCAGCCCCTTGAAATGACggcccgttgtcactcttcaacactttaggcagaccgtggcaggcaaagattttctccagCGCTNNNNNNNNNNNNNNTGAACCAGGTCCCTCAGCTTTGGAAACCACAGACATTGCCTGAGGCAAGCAGTAGTTTTCGTTATTCCTTGGTGGCCCTCATGTGCCAGAAGTAGTACTTGGGGGAACAAGCCATTCCGGGATGACCAGTCGGTCACCATGCA
>D03-LOCUS48421-290
GTCAGTCTAGGTGTCTTTTCCAATGATTGTTCACACCAGTGTGCTTTGCTTTGCCAGTGATTGTTCACTTCAGTGTTGTTGTTTTTTCCAATGTATGTTTTCTAACGCGCTGTTGGCTCTGTCAATTCTTGTTTGCTCTTANNNNNNNNNNNNNTTCACTCCAGAGTTAATTGTCAGGGAAACCACTCTGCAAACTAACAAGCCGATTCTTTAAGATTCGGCGTGCTGAAATTCCCTGAAAGGTGTCCCAGCGAATCTCAGTGCACCAAATCTATCTGGCGTGAGCTCTAGATTATTT
>D07-LOCUS48459-290
TCTTAATAAGGAACACTGGTGTTGACCTGTGGACAGGTGCGCCCACGTCTGCTGGTGCAACCTAGGGCCAGCAGAAGCTGCTTTCCACTGGCCAAATGAGGTTAGACTAGGGGGTCAGGCACAAGAATGGAGAGGGAGTGGNNNNNNNNNNNNNCACTGGTCTGGTCACCCACGCAGGTCTCTTCAACCATTGCAAGATGTCTCCCGCCAGTTCTGTGGCAAGGCAGTTTTGCAGTCCATGCCATCAAAGTTCACAGAATGGTTCCATTGGGAGTACCTGTCAAACCCCATGAGGTGC
>D07-LOCUS48474-290
TGACAGGTTGTTTTGACTCAATGGGGAGTCAGTCATGGCTCATAGACCTAGTCATGTCTGAGAATATCATTGGTTTATCATGTCTTAAAGCGTATATACAACACTGGCAAATTGAGAGGGTGAATTGTGTGGTGTGTGAAGNNNNNNNNNNNNAAGTATATGCGAAGAGCCGCCCACTGCAACCCGTGATACGGTTTACAGATGGCGGCAAAACGCCTTTCTCTGGGAAAACCTGTGAGGGTGGAAAAACCCAGAGTGGTGCAAGTATGACCAGTAAGGGATACAACTGGAGAACAAG
>D07-LOCUS48594-290
TTATGGGGGATGCTGGAGGTCAAATCACATTCTAGGTATCCATAATCATTTTAGGCCACCAGCAGCAAAGTCAGAATAAATTACTCTGAACAACCACAGTTTTCTGGTGTCACATCTTGTCTGCAGATGTTACACCATTAGNNNNNNNNNNNNCCTGTACAAATGTGTGGGTAGTATGGAGGCTGGTTTCATTGATGGTACAAATGAAGCCCCATCTGCCCCTAGGCATTGAGCAAGGTTAGATCTGGGAAGCCCCTGGAATCGATAAGCTGTGCCTGAACTTGTTTAAATCTAAAAC
>D08-LOCUS48615-290
ATCAATGTAGATGTAAGCACTTGGTGGGCGTGGATTATGACGTGCATAACCACAAGGCAACCACTACCATGTGCCTAACACTATTAATCCAGTCACATGAAGTGCTTGCAATGGTATGTTCATATACCTATTCAGGCCTTTNNNNNNNNNNNNNAATTTGCCAAAGATGTGACATTCAGGTTGGGTAGACAGTGTTTACATCTTCAGCTTTGCCCTTGTATGTGGGATAGAGGTTTACCAAGTGATTGCGTGCACCAAATCATAGCTTGTATGTCCATGCCCCCATATCACTGTTCGC
>D03-LOCUS48643-290
TAAAATGCATTTTCAACAGTTTAAAAYGATCTACAATAACAGAACAAATGTTGCTCAATAATGTAACAAGCTATACCAGCATGTTAAAGTGCATTTTCAACAGTCTGTTAAAACTTGGCCACGAGGAAGCACATCTGATTTNNNNNNNNNNNNNGAGAAGCTTTGTSAACCAAGAAAGGTGCTTAGTCAATCTGGTGACYGAGACAGAAATATCATTTATTTATCACATGCCAACAGCYCGTAGGCATCAGGGCGCACACAGGGACATCAAAATGGACATAAAGAAAGGGACAACATC
>D08-LOCUS48647-290
GACTAGTCACAAGAGGTGGTGCGGGGAAGGGCCAGAGAGCCGAGGGGAGGGCTGAACAATAAGAAAAATAGTACGGGCCCTCCCCTCCCTCCCTGGCCTGCCGCATGGGTCGCGCTGCTGCTGCGGCTATACAGAAAAAACNNNNNNNNNNNNCCCCACCTGTCATGACTGCTCTGCAGTAGTCTCAGATGTTTGCAAGGGGGTTGCACCCCCCTGCACCCCCCGCCTGTTCGGGTCTAAAAAAAGGCATAAACGAATTGAAAACACACAGAAAAAAGGAGATGGAACAAGATTCCCA
>D08-LOCUS48648-290
TGCAGGGTTCATGTGTGTCACCCACACTATACAATATCTACATTAAACCCCTCTTTGACATTTTGGATTCATTGGGGGAGTCATGCAGGAACTTTGCGGATGACGCCAAAATCCACGTCCCCTTCACTGGCAAATACCTACNNNNNNNNNNNNCCGAAAAGGCCTCTTGGCGCTCGGAGGAGAGAAGGATAGCGGACCAGCCAGCACAGTTTAGTCAAATAAGAAGGTCTTAAGCGAAGATTTAAACTTCAAAAAATTTCTTTCCAGCCTAAGCCAAAGCCAAAGCCAAACTCCCCTC
>D07-LOCUS48659-290
TTACCAACTCCAAACACAGCCCACTAGAGGAGCAGGAGAATCCAGGAACAGCTGCTAGGGCCGCTGTGCTGTTATGGCATATGACACAGAGGACCTTACTTCAACAAAGTACTATCCTCCTAGTTAGGCCTGGTTGTGCGANNNNNNNNNNNNATTCCCCACTCGCCGATCTCTTCGAAGTGCCTGGTCTTGAACCTAGGACTGCTGTCCACAAACTCTCCCCTAAGGGGGAGGACAGGAACACAAGACACAGGACAACACAGAAACAAACAAGGCGCTAAAGTGCAGCTTGCACTTT
>D03-LOCUS48669-290
ATCTGCACCATAGTTGCCATATCGCTCTAGGAGTAGCTGTGTTTCTTCAGCGTAGTTTGTGAATTTGATGCCTTCTAGCTCAAGTGAATTGAAGAGGGGTCGCAAGTAGGTATTAAAGAGAGCTGGGGATAGGCAGGTACTNNNNNNNNNNNNNTATTGGGATCTACATATAATGGCTGTGTAGTCCAGGTCTGTGCAACAAGCCTGATCTCCTGTGGTTTCCCTTTCACTGCTCTTGCCTTGTTGCACCATAATGTGTGTATGTTGCCAAAGTCCAGAGTATTGTGTTACAGTTACA
>D07-LOCUS48672-290
AGAAAATGAATGGCACTGCCATCGTCCAATACTTGTGACAGAATGCCTCGCGCAGTTATGCAATGCAGTTTGACAGTGACCGCTGAGCCGAATCTGCCTTTTGCCTCTCGGCACATGAATCTTTCATGATTATGTCATTATNNNNNNNNNNNNTGCAGCCGCGCGGCCTTTTCCACAGCTGCAGACGACGATTCTGCAGCCATCGTCGTAAAACGCTGGAATCAGTTAAGTGGGAGCAACATTCTTTTTTATTTTTATATTAATATTTATGCAGCGTCATAAACTCGTAGCGAGTGCC
>D07-LOCUS48673-290
TACCAGTGTTGACAGTACGTGATTAGTTGTGCATATTTTGTTTACAGTCAGACTGATCATTAAACAGACGTGTTTATTAATGCTGTCTATTGACTGTTCACGTCCGATTATGAATAATCGAAATATTGATGTTAATTTCAACNNNNNNNNNNNNAAAGGTGTCTAAGCAAGAGCAGTGCCATGCAGGAAAGAGTGCTTTGTCACACTTTCCTGCGCAATGCAGACCACTACATTAACCCCTTATCTGCTAAGGGGTTTTCATGTTCAAGGTGATCCCAGTGCAGAGAGTTCAGTGTGG
>D07-LOCUS48685-290
AAACTGTTCTCCAAATAGCGCACATTGCTCAGTGCGCAATTCACAGTTGCCCACCAATGTCCTTCCTCCGCTACAAAACAAACTGCAGTTTCTTAGGACCTCGAATTGGGTGTAGTTCAGATGCAGTTGATGTTGCACTAANNNNNNNNNNNNNAATGCAAATATTTATAATGACATTCTACATCAATGTCGCTGTATAGGCCACAGGACTATATACTATTCCAATGTAAACCCTTGGTCCCATAGTCCCAACATATGCACGCACAATCACGTATGCTCTATGACATTGCCACAGAAT
>D07-LOCUS48686-290
TCAATTCTAGTGCTCACTCATTTGCCAGCGCTTGAGCAAAATACTAATGAATCATTGCACTGGACTTCCTGCACAATGATTGGTTAGCATTCGCTTGGAGAGGCACTTAGGGATTTGCGTTAAAGCCCCTCACCAAAATCANNNNNNNNNNNNNTCTTATTATACATATATACAAAGAGAAACAGGCATATAGAAAAGCTACAGAGGTCAGTTAAAATTCACTGATCAATTACAGTCCTTAAGTGACATTAATCTCAGCGCCCAACACGGCGTGTTTCTTCCTACAAAGAAACCTTCT
>D07-LOCUS48689-290
TGATTTTGTAACTCTGCCAGGCAGTGCACTGAGGCCTCTGGGCGTGTTGCACTTAAAAGACATTATTTGATTTGATTTGAGTATTGCACAGTGGTTGGAAGACATTCGCTCTTGACAAACTTAAAGGGATTGTTCACTCCANNNNNNNNNNNNNACAAGAAAAAGAGGTTAACTTGTAGAAAATGCCACAAGCATTATGTAAACAAAATCACAACACAAAGTAGCTGAACACAGGGAAATATTGCAAACATTGGAAAGCAGTCATTTGAGATTACTTGAACAATTAAAACAAAAAGAA
>D03-LOCUS48691-290
TCCTCTGGTAACACTTGGGTCCAATCCTGCTCGATGCCGAAAATGCATTTGATAGATTGAACATTCCTATGGGCAGTCCTTAGATTGGTGGGGTTGGAGGAGAGAATGATAAAGGTTACTTAAACCATTTATAACAGCCCANNNNNNNNNNNNTTGTACTTTATGCCTATATTTTAATTGCAACCTCCAATACTTGAGATGCTCTTGATACGATAATAGGCATATCTGAGAAATTTGAGAAACTCTCAGGATACCTACTGAATAAAGAAAAGACCCAAGTAATGACTTGGGATGACCT
>D07-LOCUS48697-290
CTGCACTGCCCttctgtttgttaagtgtttgtcttgtgttgtgttCCTGTTCTCCCCCTTAGGGGAGAGTTGTAGACAGCAGTCCTAGGTTCAACGCAAGGCTCCTCGAAGAGATAGGTAAGTGGGGAGCTGGTTCTCATTNNNNNNNNNNNNGGAATATCGTCGCTCACACGACCAGGCCTAACAACAAGTTTAATGGAAACTGTAGCTTGGAGTCATTTACTCTTTCTGACTCAGTGGCGAAGGCACTAAGGGACACCTATGAACACCATACATTTTTGAAAAGAAAGCAAAACGC
>D07-LOCUS48723-290
TTTTATCTCCAGTACAAACTCAACGCAGTTGCCATGTTGAGTTTGCGCTGTGGACACAGTCGTCATGGGACTGAATTGTCTCTGCAGTTATCCAGCGTGCTGCGTACTTGCAGTCATACAGGGTTGGGGTTGTTTCCTTGANNNNNNNNNNNNNAAAATATGCTCTCACTTGTTGCCTTGTCATGCATGAAGCTTTTCTCCCCTCCGCCCATCCCATATCCAGGCAAATAACACTCACTCAGACTCTCAAACTTTCTCCATCCGCACCATACCCAGCATTTACTGATTCTTTCAAAAC
>D01-LOCUS48775-290
ATAGATGGAACTGGCCAGTCTCTCTTCCAGCTTCATATGGACCAGCTATACCCAACAGGATACTGCAGGTGTTACTTCACCAAATATAGCCGCAACATTGTTTTACATCCCAAGAACATTAGCTACTGTATACTCAACTCCCNNNNNNNNNNNNGAACTTGTTTCACTCCATATTAACAGGTACACTGCACTTTGTGATTATTTTATTAGTCATGTAATTTTCTTCTTGGTTAAACACGTTTGCCATAAATCATTTTACATTCATAAAGGTTACGTTCACTATACTGAATTTGGTATA
>D07-LOCUS48776-290
ATCACAAGACCGGCTGGTCATAGCTCCGCCCATTGGTACAAAGCTGCGAGGAGCCGGCTGTCAGACGTGCAGATCTCCGCAAGAAGCAAAAGGTTCATAGAGCCAAAAAAAGGCAGCGAAATGGGTCGGGTTTCACGAGAGNNNNNNNNNNNNNGATACACCTCGTGTGGTTAAACGAGGTAAAGGATACAAGAGAAAAAACCAGACAACCAATGATTGTCTGATCCCCCGCACTCACAAAAGGGGGGGAAAACCCCTTCACAAAATATAATCACTCATCAAATATATTGATATCAAA
>D07-LOCUS48818-290
CATGGCTGTGATCGATWTGTCCTGGGTGTCCGATCTCTCAAACATGCTACACTAAACAAACATCACTCACAATGCCATTAACATACATGTACCATCCTGTCCCTACACAGGTGATGCAGGTTATCCCCTGACGACATGGCTNNNNNNNNNNNNNATCCACAAGTtgatcataaagatgatgattacaacagcggagatgaggatgatgatgaCCAACAGCCACCTGGTGGAGCTGCAGCACTCAGAGACTCATCAATAGCCTGTTTACATGACATGACACTCTCACATGCAGACAAAA
>D07-LOCUS48820-290
TGTCCAGGTCTGCAAATCTAAGCGAACTGGCTCCCACCCACGCTCCCTCTCCCCTGATTCCCATCCCCCCCGGGAACACCAGGAATCGCCGTTTCCCAACAGATTGATAAAACCCTATCTGATTACATCCTGGCCCTAGAANNNNNNNNNNNNTTACAAGGCCGCTCTCCACAGGAAAAGGAAAGAACACTACTCTGCCCGGATCGAAGCTGCAACATGCCCGTCTCAAGAACTTTTCCGCATTATCAAAGAACTCTCCTCCGATAGACAGAGGCTCGTAAGCCATCCCCATATCGCA
>D07-LOCUS48831-290
CCAGAGATTAGCCCAGAGATAGTCGCTCACAGTTCACAAACATATGGGCTGCTAGCGAATGGTAGCGAATGCCTGCTAGCGCGGGTTTCCAGCGCTAGCATTCGCTAGCATTTGCTAGTGGCGGACTTAGCGAATGCTCGCTNNNNNNNNNNNNGCGAAAAATGGTGTCTGCTGTCCTGTGACTCTCAGAGATCGAAAAGTAAAACATTACACATTGTTTCTTTAAGTCCAGATGTTATCTACTCTGTCTACCCGGAGATGTTATCTAGGATCATTATTCATTTAGATATGTGTTTCT
>D03-LOCUS48849-290
AGAGCAAACCAAATGGGTGGCTGGGTGTAGAGTAGACTGGCTGATGTAGGCCTGAATGCAGGGTAGCATTGCAGGAAGAGTTGTTGCAGAGGTGCTGAGCAAGAAAATGGTTGCAGAGAATATAACGAGACAGGTTCAGAGNNNNNNNNNNNNNAAATGGTAACAGGCAGTAAACACATTGTTTTGGAAGCATTACATTGCAGGCTCCTACATCTTCATGCAGGCTCCTAGAAATATAGGGAAGGAGCCCGGTTGTCTACCAGCAAAGATATCTTAATTTCCAACACTGATCTGTTTA
>D07-LOCUS48861-290
TGACCGAGCAGTGCTGAGGCAGCCCCTGGTATTCCACAGTGGATACATAGCCTCCCCAGAGAGGGTAATCAGCATGGAACATCCTGCAATGGGACACATCACCACATACAAGCCACCAATTAATGCCATTGTATGCTATTGNNNNNNNNNNNNCTGACACCCCGTCTTAAGAAGGCAATTACTCAAGGCTAGCGTATATAGTCTGGGAGTGTGTGTCTTAGTGAAAATGGGGAAACTCGAGCTAACAGTGGTCAGAGAGAGGACAGTGAAACAGGAGCCTGTGGGTGTCCAACTGTTC
>D07-LOCUS48863-290
ATCATTCTGTACAGACACCAAGCAATGCTTGTCATGAGTAAGGACTGTAGCCAGAATTAATGAGACTGCTCTTTAGAACCACTAGTGGTATTTCTTATATACAACTGTTGATTGGCTGTTAACTAGCACATTCTGTGATTTNNNNNNNNNNNNCATTTTAAAATACATGTCCTGCATTTTCCTTTAAAACTTTCTACATAACACCTATGAATTGTTATCAATTTCATTAGAGAATTATGCTTAAAGGGACAGTTCAGCCCACCTCTTTTAGTTTTTCTTTTAAGTATTTTTAGTCGCC
>D03-LOCUS48901-290
GGTCCAAGTGGCCTGCAATATAAATCATTGCCGGCCGGCAATAACTATTCAGTCTTAATTACATTGCCACTTGGCAATATATAGCAGGAAAAGCCTGGATATCCCGTCATAACGTGGTCCGTGTAGGTAGGCACATTGGAGNNNNNNNNNNNNNACGTCGAACAGTAACTTGGCTTCAACAATACAGGGGCCTGGAAAAGGGAGGCTCGATGAGCAGGGGCCAAGAAGGGCATCAACCCGGAGAGCCGATTAAGTTGGAAATGGGCGGCCTTAACCACTGAGATGACCTGTGGTTCTC
>D03-LOCUS48920-290
TCCTGTCAGGAGGAAGACCTACCTCTGTCGTGGGACTCCGGCAACCTCGCTGCAAGCTTTTTGCGGCCCTCCTAGAGGGTCCTGGGCTTCATCATCTGACAGGACTCAGTTGTTAATGTTCTGGTCGACGCCCAAGCACCANNNNNNNNNNNNGCATGTATACACCAGCGCTGAGTACGCCATCTACCGGCACCCGAAGTCGATTGCATCATATCGACGTTGTGCACCAGCCTCCGACCCCGGAAGAGGAGGCTTAGAAATCTTTGCTCTGCGACTGGAACCAACATGGTTCATGAGG
>D07-LOCUS48949-290
CCAGGCGCTGAACTAGGTGGTGTGTTGTGACGAAAACGGGGCCAGGGTTAGCACACCTGCCCTTTCGCACCAAGTGACCACAGTTTCCGCTACATCCAGCAGGAGAACTCCACCTGCGAAGGATTCCTCTTAGACTTTCTGNNNNNNNNNNNNTTATAGAGACAGAGACGGCCCTTCTAGACTTAAAGAATAATCTGAGTCAGGTCATAGATGGCGGCCGTCctgtccttttgctcctccttgacctgagcgcagctttcgaccaggttagccatagcctcctcatctccaGATTAAA
>D07-LOCUS48953-290
GTTAATAAGAAGTGACGATAAAGGGGATCCTTGAGGGATCACGAATTTAGGGCTGTACCTATCAGAGGAGAGTCGGACTTGCACCTTAATGTCTGATAAGAAGGAAGCTATCCACTTGAAAGCTATGCCTCCAGCCTAAAANNNNNNNNNNNNGGGGATTATTTCGCCTCCAGGTGCTCACTCATTTGTGTCACCACTGTTTTGTCTGTTATTTTTGCAGGGAAACTACTTCTCATAGTGTCTCCCACATTTGGTTCTAACCGTGGTTTCTTGAGCAGAAGTTTAATGTGGGTTAGTT
>D08-LOCUS48964-290
CTGGTGGCAGGTGGCACTTGGAAAAGACTCAGATAGAGTCATGATCAGGAAGATATATGGGCAGCTTTGGGGGGTGACATAGCACAAGACACTACGCCATCCACCAGGTGAATTTTAACGATTAATAGCTTAGTTTAGTTTANNNNNNNNNNNNAATCATTCTTGGGACTACCACACTATGATGAGCTCGCTAGGTGCCGTACGGGTGACTGTGAGCGATTGTGTCGCTCATAGTGATCTGGATATGCCTCACCCTGGCACTAGTTACTGGGCGTAAAAATGTCATGCCCAGTAATTT
>D07-LOCUS48996-290
AGCCCTTTACCAAATTATAACTAGTGTTCACATTTGCGGTGTCAACCCGATGGTCACCCGACAACTCCACCACAAGCTGCTTGTCGTCCGCATAATTGGTAAAGACGACATTATTGGTTTACAAAAGATCCCAAAAAGGGTNNNNNNNNNNNNNAAGGCTGCTCACAGATCTAACTAAATCAGCAGCCCAGCTTTGTCTTTATCTAAGATCTGCAGCATCTGCGTCTGCAAATCCGGCACGGCCAAGTCTGTGCCATGTTTGGCCCTGAAAACAGACTGTCTCATGTGTGGTATTCTA
>D07-LOCUS49008-290
CTTAACCTCTTCTGTGCTGAGGACGTATATATACGTCCAAAATGTAGAAACCTGAAGAAACATTTAAATGGGATTTGCCATTAGCTAATGAAGCCCAATGGCAGCAGCTAAGGGGTTAAGAGCTCCACTTTTGAAGAACCCNNNNNNNNNNNNNCAAACTGATCCTGTTGGCGGCAAAGCACAAGGCGATGAATACCAACAAACAACGTCTTTACCGACCGAGAATTGTTTAGCCGGCCCTCCTGTTTTCCCAGAGGACAGATGCCTCTGTTTTAACTTTAAAAATTCTATGTTTGTT
>D08-LOCUS49039-290
GCAGGAGTATATCGTTGGATTTTAGCTCTAAGGTATGGATTTTAACTCTAAGGTATGGATGCATTTGTGGATGATGGTAAGTGCCTTGAACTTGATTCTTTCCTTCACCAGCAACCAGTGAAGGGCATTCAGAGCAGGAATNNNNNNNNNNNNGCTGCATCGTTAAAAATATCTGATGGttgtattgattttgtttttattgtgtggtattgtttgCCGAAATTTTTAACTAAATCTACATACTGTGTTTATTTTGATACTGTTTTTCGTCTTTTATCTGATATTAGTATGAGTTACT
>D07-LOCUS49087-290
GTGACATTTTGTAAAATTCTAAATATTCCTATAAGCATATTTTTTCCTACTTATATATGATTATACCGTCACTGTTAATTGGATGGGATTTCTATCCACATGCGATTGGAAGCTCTCGTGTGGACAGAGCTGGCCTTTGTTCNNNNNNNNNNNNACTGGAGTGTCAATGTGTCCATGGCATGGAGGTGTCGGTAGGTGAAAGTTACATTGCAGTGAGCAGACAGGAATGGCTGCACCGTGCTTTCCTGCTCTGATAACTTGCTCTTGTCTAAGGAATCGCAGCCAACAACAGATGACT
>D07-LOCUS49119-290
ATGCTCTCGCAGCGCCTCAGTCTGGGGTCTGGATTAGACAAATAGATGTTTCTTATGCGAAAACTCCAGTAAAGCGTTTTTGGAAACTTAGGCAAGCCAGTCCAGTTCATCCTGTGTGTACCAAGACATGCTCCTACTTAACCGCNNNNNNNNNNNNCCACACTGCAGACACTCCTTGATAACTTCACACATTAAAAGGGATAGATGAGCTCTTAATAGTTAACACACCAAAGCACTTAAAAAGATGGTCAGAGCCTATCTTGCAAAAATAAACCACTTTTATTTTACGGACAGAAAA
>D07-LOCUS49132-290
CTCAAGAAGATTGCAACAATATTACAGTTGATGGAGCTCCATTCAGGATACTGCTGCTTCAAGCTGTACAAAGGTCGTGAGCCTTGAGCAGCAAGACTTTGGAGGGCTTCAGCTGCAGATAAGAAAATTAATTTTAAAAAGTNNNNNNNNNNNNCTAATCTTTTCTCTCTATTTTCACACAAAAAACCTGAATACAATCTTCAGTGCATGTTCCCACCTCTCCATCTTGCCCATGATCTCTGATACATAATTACCCAATCACTAATCAAAATATTCTCAATAATATGGTTCACTTAAT
>D07-LOCUS49161-290
CTCTGCTGTTCCTCAACCAGTGGGAGGATGCAGCGCCAAACTCCCGCTTTCAGAGCACGAGGGCAGGAACCGCAGGCCACCTGATTGCTTGGTTCTTATAGTGTCGCCCGCACATGTCAAACCTTCTCCAGAACACTATCGTNNNNNNNNNNNNGTCTCTGCGGGACAGCGCTCCTCCAGGAGAACCACGGGAGCCAGGAGAGGATCCGTGCGCACGCCCACCCGGGGGCGGGATGTTTTGTTCCACAAATTCAGCCGCACGAGAGGGATCTGTAAAGAAGTGGGCTTTGCCGCCATG
>D07-LOCUS49191-290
CAAGAGGCAATAGCTCGAGTCTTTGATGGATCCATTTGTAAATGGGTATAGGAAATGACATGTCCTAAATATGCTATCACCCTTTGATGAAACTGACATTTATGGGCTTTTACATACAAATGGTTATCACACAGTTTTTGTANNNNNNNNNNNNTATGCCGCAGACTTCATTGCTCTGAAAGCAAATGTAAAAAAATCAGAAAAACAAAGAAAGACAAACATAAGTTAAAAATGTGCAAAAAACATTGAAACTAGAACATGCATGAATAGGGTTTCCTATTTTAGGTGTTTATGGCTA
>D01-LOCUS49206-290
ATCAGCTAGTCCTCTTTTTGGAACAGTATGGTGTTGGTGAGTTTCTCGGAAGCCTTGCCACGCCAGTCACAAAATRAATGCTAAAYTAACATCATACAGAAAAATCAATCACCCTATCTCATTTTGCGCCCTTCCTTGGGTCNNNNNNNNNNNNYGCAACTGACGCAAGTCACCCACCGTTACATCCGTTAAGATGTACTCTTTTCACACACTTATYATTTGCATGGGTTTACATGACGGCCTGTGTCTCCAGGTTCAAAAACCAAGTGCATGTCCATCTTGGTTATTGCCCTGAAAT
>D07-LOCUS49226-290
ATCGTAACATCCTCCATGATGAAACAACACTGAGCAGTGCAAGAACAACTACAGGAACTAAAACAATCTGCAATCAATCTCGAATCATCATTGACCTCCTTTGATGCTGAAGTGRAAAATCACAAAATTCGCCTGACCCAGNNNNNNNNNNNNNAGTGGTGGATGTCAAGAAAGAACCAAACCTCCTTGCTGATATACAAAGGGCACATAGGAACCCGATTAACAAAGACCTGAAGAGAGAAAGCGAGAAACCCCTCAGGCCGATCTTGATTAATTTTGATACTTTTTTGGTCCGAGA
>D07-LOCUS49233-290
TCATGCCCTGCTTCCTATGGAAGCAGGGCACTAACGCCTGCCCTGTCGGGCCGGTATATTTTGCGCTAATACCCGCAGGTATTAGCGCAAAATACCCTTTCCGTAATTTCCCGTTAAGGGAAATTGTGGTAAGGGCTTTTGNNNNNNNNNNNNNCCAGAACAGGGACTAGGGCACCAGGACCCGGGACCTAGGCAAAGTAGTGGGTCGTGGGAAAAACCAAACAGAGGAGGCGCACTCTAAAGAGTAAAGAATGGAGATGAATATTTTATATATAATAAATGGAACAAAGAATTTAAT
>D07-LOCUS49247-290
AAGTACCGCAGGGTCAGCAGTTTCATTTTGGTGAAAAACTTTGGCAGATCGGTGAGAAAAGACAAAATCCAGTCTGCAGCTTCCTGAGAAAAAKTGGCATATTTCTGCAGCCTTTCAATCAGTATTTCATAATCAACCAGGNNNNNNNNNNNNTCTTGTCCAATATTTTTAAcaaaaacagcacatttataataggcctatagttagtggccacagatgggtctaaagagggtttcttcagtagaggggtaatccaggactgtttaagacaacagggaaCCTTGCTTGTGATAAAGGA
>D01-LOCUS49257-290
TTTAGCGTTCACAACTGGTTCTCAGATTTGCACAATTATCTTTGTTGGTTCCAAACAAGTGTTTGATCATTTGTTTTTGTTTTTTCACCATACATCAAACAATGATCAATACAATCTAGTATTGAGAAACGTGTCCAATAAGNNNNNNNNNNNNNACAGTAACCGTCCAAAAAGTGTAGTAGAGACGTTCTCTGACAGTCGGGCATTTTACACCCCCTGCCAAATTAGACATTGCAACATTTGAACAACATGGACTGAGAAGAAGACTTTCAGAGGCGGGCAATCACGCATCGTCAAC
>D07-LOCUS49258-290
TATTTCtgaacaattgcaaagtcttgtcaatgggatgtcatgatctagcagktcaaaggctgcggacaggtccagcaggaccagtaagccggccttccctccaaaatttcaaACATTTAGATTTGAAGATTGAGGAGGGTGNNNNNNNNNNNNNNCCCGAGAGCCGGGCTGCCGGGCAGCCAATCACAAGCAAGCGCGCTGGACACACAAAGACTATTTAACACTCACTCAGTCAGTCTACCGGCGYGTATCAACGAGYCGGTTAGACTTGTCTYCGCTCTTCGCTCCTTTCTGAAAA
>D03-LOCUS49281-290
ATATGGTTGTTGCAATGCCAAGTGCATGTATTCCACTGTCCTATAACACATGAGAAATGTGCTGTGATGTAGAGTCCTGCAGCTTTGCACTGCAGGCACCCTGCGTTTGTAGCATCTCGAAATTTTCTTGACTGCGGCTTCNNNNNNNNNNNNNGGAACCATTCTGTGGTATTATGATGTTATTGGGCTCTTGTACAATTTAATCTTAATGCTTCTTGTATGATTCATAGGGGTTTCCTATTTGTTTCCTATGGGTAGACTAGCAAAGCACTGAGTGAACAGTAGGAAAAGTCTATGC
>D07-LOCUS49283-290
CCTTTCCCAATGTGCAAGTCTTCCTGTTTGGCATGTGTTAAACATTTTACATTAAAAGGAGCACTATCCTGCCAGGATATTTGAAGCATTCCAGTAATGTGTTTTCATCAAGAGATCGAGGAAGGAAGAGAAGAGCTCTTGANNNNNNNNNNNNTCGTACATTAATAGGAGGAAAGACTAGGGTAAGCAGGTTTAACAGTCTTCCTGCCAAACATACCACCAAAGAGGAAAGTATAACTAGAGGATCGGGGCTAGTTTCTTAGAATCTGCACCACATGTTCAATGATTATACAGTGTG
>D07-LOCUS49286-290
TGAAAACCCACCTCTTCAGCGACCATGGATAGCTTATTTTCTCTTTGACTGACTCCCCTCATTGACCAGCCTGTCCTTGGCCTGCCTCTGAATTGCGTTTTAATCCTGTTTGTTGGTGTGTATGTCTGGTCTGTCATTGTCNNNNNNNNNNNNNTCGCCCCACAGTCAATCAAAGCCTTAGTCTCAATATCTTTATGCCCCTTTATTTTCAGGATTATGTCAATATACAAGTGAGAAGCAGGCGGAGGGTCTTGTACGAGAGTTACTAAGAAGCGCGGGTGAGATTTCATGGTACCCG
>D07-LOCUS49311-290
ATCAGGGTGTCCTCTTTTTGGAACAGTATGGTGTTGGTGGATTTCTTGAAAGTCTTGCCACTCCATACACAAAACAAAATGGATGCTACACTGACATTCTACATAAAAATCAATCACCATGTCTAGTTTTGCGGCCTCCCCNNNNNNNNNNNNNTTAGTATGACCGACACAAGCCACCCACTGTTGCAGGAGTCAGGAGGTCCTCTTTCCACACACATAGGACTTGTAGGGCTTTCCTTGACGGTCTGTGTCCCCAAGGTCAAAAAGTAAGTGCATGTCAGTCTAGGATAATTGCCCC
>D07-LOCUS49312-290
TATGTGGTTGCAGGAAAATTCAAATGATTTCAGTCTTTGTGATGTTACAATAACCCGCAGTGGAGAAATTGTTACTGAGGCAATCCTTATCCAAAATAAGTGAGTAGTCAGTATCAATGCGAAGAACATGATTATTGCGTACNNNNNNNNNNNNCTGACGACAATCTCACTTTTATGCTCTCACACAAATCAAATCACTCCCTTCAGTTATTAATAAAAGATAACATGACTATAGCGCAACCTAGTTTTTCTCAATTAGATCTTAAGTTACTCCAATCTAGAGAAAACCTGTTATTTG
>D07-LOCUS49324-290
AAGCGGAGGCAGCCTGGGAAGCCTCAAAACAAATGGGGTCTTTCCAGGACTGAAGCTGGTTCACAAACACCCTGCAAAGCTCTTCGTCCACTAATGTGCCCTGGCTAACTCCCGCCGTTGCTCAGCAGGAGCCAGTCAGGCGNNNNNNNNNNNNGCGCACACAGGAGACAGCGCTTGCCATGTATGCCAGCCAGGAACAGCGCTGCAGGCTGAAATACCAATCAGGAGAACCAGGGCAACTCCAAGCCAGGGGTCAAGTAATAAGCTAAAATAAGGCGGAATCAGGCAGCACTGGAAG
>D07-LOCUS49338-290
AGCCCTCCAGGAACTGGAAGTCCCCGGGTCTTGTAGCACTCAGTGATACAGGACACTACCCAGCGAGCAATGGAGGCCTTCGCCGCCTGCTTGCCTGGGCCCTTGCCATCAGTGACGAAGAGCCGGTTGGTGGTGTGAAACNNNNNNNNNNNNNACAATACAGAAGACCCTTCTAAGCATAAGATACAGTCTCGTCTTGATTAGGAACCGTATGCCTTATTTATTATCATGATTCTCTTCTTCGAGGTCGGACCTTTGAAATCATGTGTCCAGTTTGGTCAGTCATTTGACTGTATGC
>D07-LOCUS49340-290
GCTCTTTTCCCACCCGTACTCCGGTATGTAAAATGTGCAGAGGCAAACCATTGGAAGCAGACAAGGAGAAGGCCATAACTCAGCTCAGAGGCAAGAATAGACTTGAGGAGAAAACATGCATGTTCCAGGTGATGAAATTCAANNNNNNNNNNNNGACTGTGAAAAAATGCAGACTTTTCTCAAAAATGCAGAAGCTCCACATTTTTTAGCACATTACTTGGACTACAGGTCACTTCCTGTGGTGCTTGGCCCCTCAAATGGCCTGACTGGGCCTATGCAAGTCCTATGCAGATAGTTT
>D07-LOCUS49403-290
CAACACCACCATCAAGGCCTGCCATCTCCAACTCAACACCCTGGCCAGGATCTTCCCCTTCCTGGATTTGAGACAAAAGAAGATCGTCTACCAAGCCTTGGTTGGTTCCAGGATCAATTATGGCCTAACCTTCTTTCTAGGGNNNNNNNNNNNNNGGTCCAAGGTATACCCACACCTGGGTCAAAAAACCAACAATCGCCCGAGCAAGGAGGAAAGCACATAGCCACCTGCTCTTACCAGCTAAATTCCAAAAGAAAACAAAAGGAGGTTCCTCCATGGCCAGCAAAGGCTGCCGCAT
>D07-LOCUS49407-290
TTTTAGCTACACATGCCAAAACTTCACTGCTCACACCTGAGGCAGCTTGATGTGCTGATAAAACCCCTTGATCTATGAACTTATCTGAGAGTTCATCTCTGATAACATAGAACTGGTGTGACATTATCCCTTTCATATTACNNNNNNNNNNNNTTGCAGCTGTCTTCATTTACAATATATTAAGATAATTGAATTTGCTCTGCATCTTAATGAGTTTAACACTCGATTTTCCCTGTAATACATATAAAAGGATTTCATATATTACCTCAATTTATTAAGCCTTCAAATAAATGAATGC
>D07-LOCUS49429-290
CTGTCGAACTCCTCTCCTGACTGTGAAGTGATCCGATCATCTGCCATTGGTAACACTCTAGCCCTAGGTTCTGAGTACAATGTTTGAATAAAGGAGGATCCCAAACCCATGCTTGTAAGCACAGCATACAGGTATCTCCACTNNNNNNNNNNNNGATTCCAAGTCTTCTGGTGGCTTCTCAGACTTCAGCAGGGAGATAATCAGTGCATCTTGCATTGTGTCAGGGGGAACTCCTGTCTCAAAAGCCTCTAAATACATGTCTCTCAGATAAGGGGCCAGAAAGGATTTATAGGTTTTG
>D08-LOCUS49442-290
CGGCATTCCAACCTGCAGTTCACATAGATGTTGGAACGGGCGCTCAGTTCGTTGAGCTATCTTACCCATGCCTCTCAGCCTCTCAGGGGCTTGACCAACAAAAGATATGCTTTCCTATATAAGCCCTGCTTTTTGAGTACANNNNNNNNNNNNNTGACAAAGCTTAGTTTCCAACGTCCTAGCTCTACATTTACCACCAGTACACCAGTAAATTGTGTACAGTGCAGCTCTGAAGATTAGTTATTGGAACCCATTTATGGGAAGACGTGTTTGAAAGTATTTGTGTTTTTCCTGCCAT
>D07-LOCUS49446-290
TAACAAATGTTGGCCAATACGAGAGCAGCCCAAACCAAGACATACGGGCAAAGTAGGGGAAACAAATGGTTCTGGGGTACTGAACAATAGTGGAATGACTGAAAATGGAAATGGTGTAGGAATGAGAAGTAATCATGATTCNNNNNNNNNNNNNACAAATGTCGGCAAATATCTCGATCATATCGAGAAAATTGACAACAGCTAGCTAGCTGTTGTTAATTTTCTGTAATCACCTCTGCTGCCCCAAACATGAGGGGCAGCACAGGGGTGAGTTAATTCTGCCCCAGAATGGCCTGGG
>D07-LOCUS49447-290
CCACAGCACACTAGTGACCACTGCTAGGGCACCCCAGCGACAAGCATTGCATCAGCATGTAAGAACACTGAAACTTCCCACTTCCCACTGCTGGCCTGGGTCAACAGGCTCCACACGCCTGAAGGGCACTGTCTGCCAGCTNNNNNNNNNNNNGAAAATAGTGCTGTTTCATATGCTAGGTCTCAAGCTACATCTCCAAATGAAAGCCCTGGATATACCTTGAAAAGCATAGAATGACATCAGAAAAGGACTTACGGTAAAAGTCACACAGCAGCACAGTAAAGAAGAGTACCGATTC
>D03-LOCUS49487-290
CCTTACGGCGTTCTGCTCTTCGTTCAGATAGTCTAAATTCGATAGAAAGTGCTAGATCCATGAGAGCAGACAAACTCTCTGGTCTGGAAACGCGGGCAAGTTCGTCTTTAAGTTCTTCGCGTAGACCTCGACGAAAAAGAGNNNNNNNNNNNNNGCTAGTATGGGATCATCTCTGATGACATAAGGATTTGCCCAGGCTAAGGCATTTCCTATACAGTGACTTATCACAAAGCCGACTTTGGCTTTATCCATGGAAAAATGTTCCACTCTAAATAGGAACTGTACCTTACATGCAGTA
>D01-LOCUS49491-290
AACTAAAGCATTCATGGTTGTAAGCTGGCAGATACCAGTTAATGATGGAGGAAGCCGAGTGATTGGCTATCACTTAGAACGCAAGGAAAGAAGCAGCATCCTCTGGACTAAGGTCAACAAAACTCTGCTCGCAGATACACAANNNNNNNNNNNNAAGCCAGAATATGATGGCGGTGCTAAAGTTACAGGTTACATCATTGAGCGCAAAGAACTGCCAGAAGGCCGCTGGCTGAAGTGCAATTTCACCAACATCCAGGAAACCTACTTTGATGTAACTGGCCTTACAGAAGAACAGCGC
>D07-LOCUS49492-290
tccctctgttccctctccctatcatcccctctgtctctctctttctcctcCTTTTCTGCCTGCTTCTACCCCTCTATTAATTTAATATATCTTACCTGCAATCTGTCCCATGCTGCTCACTCTTCCTTGCACCTTTTCTTCNNNNNNNNNNNNNATTTAATTAATTTTGTGTGCCCTGAGGCCCATGGGCGTGTGGCACATTAATCTAGTCAATAAAGTAAAGTTAGTAATTAAAATTACACTTACTGGCATCCGAGCATGTAGTCTTTCTTTCATTTCCTGTACCCAGCCGCCATCT
>D07-LOCUS49496-290
AAACGACACTTGAAGGTCATGACTCTCGGCTTGTAGCACAAGATGCTAACTTTCTGATCTTCAGTGTGCCACTGATAGGTTGGATAAGCTTGACATTGAGCTAGAGGAAACCCACTCTCGTAGGAGCAATTTAAAATGAATNNNNNNNNNNNNCTCATCTTCCTCACTTTTGCTACCTTTCTACTTAGGGAAAGGGTCTTGCAAGCTTCTCAGGCTGCAGTTAATGTTGAGATTCCAGATTTTTCCTTCTCTTAGCGCATGAAAGCCCAAGAACCTCTAAGAGGCGATGGGAGCTAAG
>D07-LOCUS49508-290
CACCTTGTTGCTCACAGCCCACCAAAATATGGGCAGACGTGCCCGAATTATAGATGGAAACTTTTTCCACTATGAATTGCCTGGTGGGCCCCGTAGTGGGAGATGCTATAGGTCCCTCTAAAATCGTCCAGATACTGTCGGTNNNNNNNNNNNNCCACCTGTGAGGCTATAGGCTGCACAGAGTGATATTCCACACCCACATATTGCACATACTATTTTTATTAGCGGATCAAGCTGTTGGGCCAGATTCACCCTTACCTATCTGAAAAACAACAGAGCCACTTTGGCAAGGGCCCTT
>D07-LOCUS49516-290
CGGAAAAGTCAACAGAGCATGGCAGCTTCGTTTAGCATCAAAAGTATAAACGTGTAGTGTGCTCCCATTATCACGGCACCAGTGGGTGTAATGTCACTAATCACAGCCAGGGGAACTGTCCACGTTGTTTGAGCCCCCACGNNNNNNNNNNNNGCAGGGGAAAGGAAGAAAAAGAACACACCGACAGTGCGATGGGGTCCAGCAGGCAAGCACGACACCGTGCAGTATGCTAGAAATTCAATTGGGCATGGCAAAGTCTTTATCCGCTCTCAGGAGACCCGACGCGGTCCCCTGTATT
>D07-LOCUS49526-290
TTCCACCCACTAGTGTGCAGGCCTTATCTCAAAAATGCAACTTCCACAGACCTCTCTCGTGCACCCCAGAGAGTCATACTGTCATACTCATTTCTTCGACAGAGAAAACACTGTAATGCCTTTTAATAAGCAGCAGTGAAANNNNNNNNNNNNNAGGGGAGTGTGTTCAAGGGGTTGTCAGGGGAAGTTGTTTTTTGTTAGTTCGTAGTGGTTTAAAGGCAGTGAAGTAGATGTGTATGGGCATTTTTTTCTTTTAAGAGAGAAAAAATCTTTATAAACTTCCATCAACACATTAACC
>D03-LOCUS49533-290
AGTTAGTCGTAAATTGGGGTACTCCTCATTTTGCAGTAGGTGGACAATCTGTAAATTTGGTGCGGCCATCCTCTTTTGCTGATGACCACATGCAGGGCTCCTGAAGAGGCCCTAAGTCTTGAAAAACCTTCTGAAAAACAANNNNNNNNNNNNCAGATAAAATGCCCAAATCCCCCTGCCACTGTTGCTGTGACAGGCAGGCCTTGGACCAGRTGGCCCTTCAAACGAGGAGCTGAATAAATAACAGAGGCGCCGTCGTAATGAGATACGAATGCAGCAGTGAGGTAAGCAGGTGCAG
>D07-LOCUS49568-290
CACCACTGCCCCGATGAGGGGCTGAGGGGGAAACGCGTAACATGAGTCTGAAATACCAGGTTATTGTGAACACATCTCAGAGTGCTCTTAGAGGGTACACTCCGGCGTGAATAGACAACACTTTCTGTTTTCCGCAGTCGCANNNNNNNNNNNNGATAGTGCATGGAGACAGTGTTGTCCATCGCCATGTCCGTCACCAGAACCAGTACCGGCCTGCCACGCAGTGATGGGAGGAAAGAACGAAGGGCCAGCCTGATTGCTCTCAGTTCCAATAAGTTGATATGCTGAGAACTCTCTT
>D07-LOCUS49569-290
CCAGATTGATTCGCAGGGTGTGAGTAGCGTCACCCTGCGATTCAATAGAGAATCTGGTGGTAGCACCAGAAAGATTCAGTGCGCTGAGGTTCGCTGAGAATCATCCCAGCGAACCTCTTTGCACCGAATCATAGAGAATCGNNNNNNNNNNNNAAAAATGGCTAAATGCTCAGTGTCATGTTAATAGGACTTAAAGATTTCATTTTTTGACAGCTAAAATAATTTCCACTACTTTTAACGTACGAGAGCTCAGAAACTGCCATTAGTGGAACGGTTGTTAAACCTCTGAGAGGAGAGC
>D03-LOCUS49582-290
CTCTACACCACCATGGACACCCCAGGCACCAGCAGCCCATCCACCTATCACCCTGATGGAAGGGGAGGAACCCCCAACAGGTTAGCCCCTTTATTTAGCCCAGGCACATCCACATGGACCACAGAGAGATCGGGGTCCCTGNNNNNNNNNNNNNTGGCGAAAGCTGCACTAACCAACCATTTCATGCCACACCTTAACCCAGACTATGAAATATTTGTCTTCAGTAACACAGTCTAAGCAAAAGAAGAAACACCGGACAGCTAACACACACTCCCCCTATGCCGATTATCACTCTCAT
>D07-LOCUS49594-290
CACCCAAGGGTAGGCATGTAAATGACAGTGTCAAAGGCAGGAGCCAAGGAACCAGCTGCCGCCGGAACCACAAAGCCAAACAATAGGCTCCTCAGAAACTCTGGTGGATGCGCAGGACACCCGAACCCCTCCCGAGGGGAGNNNNNNNNNNNNNCCGAAAAGCCCTGCTGCAGCCCCCCAGCAGCCTTGAAACCCACAAGGAAACTGTAGGAAATGGTGGAAAAGTCACGAGAGCATCCCTCTGATGGAGGGGGCCCTCCCTATCTCGTCATGTGCCTGGGCGCACTCTGAGATCTGA
>D03-LOCUS49606-290
CCCATAGCTTCAAATAAATGAAGAGCAAGCTGAATAGCCCATAGAGCAAGGACCTGCTGGTCCTCAAGGAGCTGTTGCCTTCCTGACATCTGGAAGCAACTGTGCTCTCCCCAGACAATACCCGGCCTTCTAAAGGCAACCNNNNNNNNNNNNNTTTGCCATAATCAGCCCCTAAATGTCTCTTTCTTGCAATTTGTTATGAAATCATATGTCACTCTTTGAAGGTATATAAATGTGAACAAAATAGTGGAGTAAAATGTTCTTTCGATTTGGGTGCATATTTCTGTAGATATGAATG
>D03-LOCUS49629-290
CCAGATATTGGTCCCAAGCCTGATATGCCTAGAGCTGTGAGTtgcacctcactgaggaggctcaaccaagttgaaaccagtctgggggattgcttgtgatctcatgctgaaggcgatggatgcagtGGAACCCTCAGGTGTNNNNNNNNNNNNNGAACCATAgcaattcgagtctgactactgccattagtggtgtcagaactgatttgcatattggcctccctctgccagtaatggcatatgcaggcacaaaaaacgatggatgtagagaagccctgaaatgttccttgtgTCTAAA
>D07-LOCUS49631-290
ACTGTTCCGCTTGTTTGTTGTGGATTTCTGGCTTTTTCAGTTATCACATTCTGTGGTTGGGTCAGCATCTTCTTATGGGYAAATATTTTCTAAAATGCCACGGCAGCAGCATGATCYGTCCTCTGTCRCTCTATTGCTGYCNNNNNNNNNNNNGCAATGGGCTGAATGACTTGTGGGGTACATTGTGTTCCTCGCAACGTGTACCGCCCATCGTCCCCAGTACACACCTTCTCTCTCTGTACAGAGAACACCATAGAAGCGCCACCATCCTCCCCCTGCCTAAACTCTCCTGTGCTCC
>D07-LOCUS49642-290
AACTGTGATCTTATATGGAGATTCACAGTAAGGTAACAGACATCTAGTATGGCAATGTAAGATTTATACACACTCCTAGTTACATAAAGGTAGATCTATAATGTAACTTGAGTAGTCGCTGCTATAGTGGTGTCAACNNNNNNNNNNNNNNNNNNNNNNNNNTTGAAAGTCAAATATGACAAGAATACCCAACTACTCCTACAAAATAATCCACTAGGAACTGTTGGTTTAATTTGCACACCGTACAGCATTATAAGAAGATCCACAATCAACTCCAAACTCCCCTCTCCTGAGAAGGCTTAGACA
>D07-LOCUS49655-290
AGCTGAAGATGGACAACATCTCAGCTGTTTGGTATTTAAAGAGACTAGGAGGAACAAAGTCTCAGAGGCTGGCAGATCTCGGCAAAGACCTATGGCATTACTGTCTAGACAGACGATTGTCTATTCTCTAGGAGTATATTCNNNNNNNNNNNNTGACCCAGAGGCAAAGGTGACCAACGGCTTCCCAAAAGCTTGGAAAATCGACGGAAACTACGCCTTTCCACCTTTTCTAATGATTTAAAGGTTTCTAGCAGTGACACAGGTCACAGGTGAGAGCCGTTTTAGAAGCACCATGTTG
>D07-LOCUS49662-290
TGTTATGTATCTCGTAATACGACGGTAATGGAAATGTAGTAYTGATATTTCTATTTGCTTACTGATATATTACACTTGTAATATTGTTGTATTGTAAAAATGTCAGTAAAACTGTTTACCGACAGTTTTACCGGCATTTTTNNNNNNNNNNNNGTATATATGCCATAACCATAGAGGAAACATCCTCTTTCTTTTCGTGAGTCCAACTTGAACTAACTCCAACATTTTGAAATTATCCCAATGATAAATCACCAGAAAAATCCAGATAGCGTCAAGGAAACCAGTTGGGCAATGAAGG
>D07-LOCUS49664-290
ATATTTAGAACACTGTCGACTCGATTCTGGTCCTGGAGGACCCCACTGGTGGAGCCTGGGTCTGCAAGGCCTCTCCTAATCTTCTCCGCACCATCGTAGGCAGTGTGGAGGAGGGGTAATGCACGCTGGCAGGGCAGCTTAANNNNNNNNNNNNTAGGAAGACTAGCGTACCAGCTCAGGGGCCTTCATGGGTATAGCATACCTCCCCTTGGTGGAGCCCACATAGAGCACAGTGCCGGGCGGCCCCGCTGCACGCCTGCCCCGCCAAAGGGAAAATCAGGCACGGTGTGTGAACCTG
>D07-LOCUS49697-290
TAGGTTTCATTTTGTGCCCACTACCCCTCCCCCCGCCTTCATGTTTGGTGCACCCATGAATGTTGGGTACCAATTTACTCGTAAGAAGTAGAGGTACGTAGAAGAAGGTAGTTTGCGTGTTTGCGTTCACATTGCGGCACCTNNNNNNNNNNNNCTTGCCTGCCCGGTATTCGCACTTACCTGGGTCACAAAGAGAGAAGTGGTCCGCTTCCTCCGGGCCCCCAGACATCATGTTACGCCCATTCCCAAGAAACGGTCGGCAGGGGGCCGATCTTTAGCTCTGCTCGCCCCTAAGATC
>D07-LOCUS49705-290
GGGACCCCAGTTTCCAATGTCTGTCATCTGGGAGGAGCTCGGGGTCTTTTTCAAACGACACAGGCCGGAATGCACAGGATCCAGTGGATAAACGCATCCTAACAAGCTTTTTTATTATGTGTCTTTTTAGTTCATGACCTTNNNNNNNNNNNNNTGTTTAAAAGCTGATTCTCCCTATTGCTTTGGCAACCTTGCTCCTTCTCCTCGGACATATCTTAGAGACACTGCTTACAGTTTTAAAGGGAATGCAAATCACTCTCTATTCTTGTCATACTGGAAGTGTATGTAAGCGTGCACT
>D07-LOCUS49713-290
TAAGCACTGCTTCTTGTTTCTTAAGTGTTTGTTTATTTGTTGTGTTCCTGTCCTCCCCCTTAGGGGAGAAGTGGTGGACAGCAGTCCTAGGTTCAATGCCAGACACCTCGAAGAGATAGGTGAGCAGGGACTTGGTTCTGCTNNNNNNNNNNNNAGGCCTAACACGTCTCACCGTGAGATCCAGCGCAGAGGACCCAGAGGCCCGACACAGAGCCACAGAGACGACCCACCACTCCGGCCGCGGACAGCAGGGCTTCTGAGATAGCAACTGTCCTTGAAGAAATTCTGGGAATGCAGG
>D07-LOCUS49727-290
TCCAAGAGTCTTCGGCGTCATTGCTTGACATGACTCGCAGTTGTCGACATCATGGTTGACACCCAAGCACCAGAGGCATCGACTATGTGAATCCAAGATCAGCATCACATTCTGGCACTTGCAGCACTGCTTGAACCTGTGGNNNNNNNNNNNNCTAACGCCATCTGCTGGCGCCCGAGCGAGGTCGATTGCATCTTGTCAACAGCGATGCCGTGCATCAACCTCTGATCCTGGTAGAGGGGGCTCAGAAAATGTTTTTGCTCTCCGACTGGAACCAGCAAGTGACGTGGTTCATGAT
>D07-LOCUS49772-290
TTCAATCAGCAAACTAATGTTAATATCGTTGCCTGGCCCATTTCTATGCACATTATACACATGCATCTTCCGTTAACCTGTATAAAGCGTTTCCAAGGTGTCCGCCGGTTTTATCGCTGAAAAAATCCCGAACTAATGTTGNNNNNNNNNNNNNGGCGCAGTGGGCGGTAGATACCCAGCATGATTACACAGATGAGGAATGGGCTAGGATTTGTTATTACACTCGCCATGTTGCTACTGCTCCCCGCTATAAATTGATCCAATATAAATTTCTTGTGTGCTGCTACATTACCCGTGT
>D07-LOCUS49787-290
TGCAGTACACCCCACTAGAAGATCGCAACATTGTTTGCACAGCCCTAGAATATAGCAACCTTGTTACAGTGAAAGGACCTCCATTCAGGCAATGTGAACCTGGAACAGCAAGATTTTGGATGGCTGCTGTTGACTTTGACTNNNNNNNNNNNNNAATTAAGTGTTAGGAAGACTTTGTACAGGGGCGGGAGGGGCGTTGAATAAGCTTGTATTTCATTTCGTGGACTGTCCCTTTAACCATAAGAACTAGTTATGTACCTTTGATTAAAGTTGGTTCTGGTGGATAGTAGCGGGTTCC
>D07-LOCUS49828-290
CTCTTTGGTGAACAATGTATCGCAGTAGCATAACGCAAATATGAATGCAACCATTTAGCAGGAAACAGATCCCGAAAGATCCTACCAACAACTTCACACAGTTGGCATATTCTCCAATAGAGACCACTGTCGTCAATTGTANNNNNNNNNNNNGAGATGTTTAGAACTGCAAGTTAATTAACCACCAGAGGGTCAATCCAGGTGGTTGGTCTGGCCAGCTGGGTTAGATTTTGCACTGTAAAGCCTTGCAGTTGGAAAACATTATTATATACCTTGTCTGAGGAGTGTGTTGGTTCAA
>D07-LOCUS49830-290
CTGCACTACCCTTCtgtttgtttagtgtttgtcttgtgttgtgttCCTGTTCTCCCCCTTAGGGGAGAGTTGTAGACAGCAGTCCTAGGTTCAACGCAAGGCTCCTCGAAGAGATAGGTAAGTGGGGAGATGGTTCTCATTANNNNNNNNNNNNGGTGGAATATCGTCGCTCACACGACCAGGCCTAACAGTGTCCCTTCACATGCATCACTGATATCTTAGCAGGTAGCATCAAGGCATCAAGCAGGGTAGCCAAATATGGTGCACTCTTTTGTCTATCTATAAATACTGTGAGCAT
>D07-LOCUS49856-290
GCGGTCTAGAGACACTCGCGGCCTCAGCCCCGGGCTCCCATGGACTTAGGGGATCCGAATTCAGATCCCCGAAGTCAGGGGGAGTCTGTGGGGCGCTCATCCAACAGCTGAAACTGTCAGCTGTCTGATGAGGACCCAGCCNNNNNNNNNNNNNCAGCAATGGGGTGGATGACGTAACCACTACGTCGTCATGGCAGCGATGCCAGAGGAGGACGTAGTGGTTGCGTCCAGCGCACAAAAGGGGTTAAAGGACCAGAGCTGCAGCTAGCATTAACTTGCAGCTCTAGTGAAAGGGTGG
>D07-LOCUS49859-290
CGGCAAAACCCACTTCTTCACGAAGCCAGAAGAAGCCAGCGACTTCATCAACTCACTGGAGAGGAAGGCGCACGACGTCCAGGTGGCAGTTTGCTTGGGCTCAGGTCAGCGGCACTCTCCACGCCATGGACAACCACTATANNNNNNNNNNNNNATGCTTACTGGTCGGACTTAATTTGCCCCGATGGCTCCTTCGGTGGACAACGCTTTAACGTTCAGGCAGCCCTCCATTGGAATGCTTTATCAAAAACATCTCGTAATACTTCAGATTTTTTAGCCTTTAAAAAAGTAACCAAAA
>D03-LOCUS49868-290
AATGCCACCCAAATATAAGGCTTGCCGCCTTTCCCATTGACTGTTTTGTTGCCTGTTGATTTTGTTTGAGATGCATGGATTTCGTGTGCAGAGGCCTATGAGCGTGCCACACGTTAAACAAATAAACTTAAACATAAACTTNNNNNNNNNNNNGGGCATCTCTGTGACCACTCCCCCTCGCATTTGTAATTTTGAGCATCTCTGTGGTTGTCGCGCCACTACGCCACCAATGGGCAGTGGCTGCTGTCTTTTTTGCTCAGATTCACAAAAGTGTGCAAATGTCTTTTGCACAGTTTTG
>D01-LOCUS49871-290
CTGAAAATGCACATACTGCAGTTGTAGTTGTCCTGTTGGGACCAGGGGACCATGGCCCAGATGTACTTAATACTGGTGCCACAGTCTTTCCACCCATCTCTTCGGTGGTAGGCTCAGCAGGAGAGCCTCCTGCAGGGAGCTCNNNNNNNNNNNNAGCCTTTTTTCCTTCCGTGAAGGAGCGGACGTGGTCTTGGTTTACACCGACAATACCACTGCAGTACACTACCCGAACAAATAGGGAAGCACCTGCTCCACGTCACTGTTCATGTTATCAGTATCTTTGTGGTAGTGGGCAAGG
>D07-LOCUS49882-290
TATCaaaggcgttgcgggcctttatgaaccctgcctgatctgggtcaataaggccccgcatcagggaggccagccttttggctattattttggtgaataattttatgtccaaattcagcaatgagatcggtctgtaggaagNNNNNNNNNNNNNGCTATGATTTCTTCTGGCTTTATTTCACCCTCCAGCATCTTCGTCTGTTCTTCTGTTAGACGTGGGAGGTTTATGCTATCTAGGAATCTTTGTTGGCCGTCTTCCTCAGCGGCCTCTCTAGAATATAATGTTTCGAAAAAGGAG
>D07-LOCUS49886-290
AACCCCTCCCGAATTGTGACCTCTAGTGGTTTCTAGTGGTTTCGCAAGCAGAATTATTATTGGTCATAAAATCATTGTAAGATAAATTATTCAGAGCGCATGTTTCTTGTAAAGTTTATTAGAAAGAAATAGCCGCATTTGNNNNNNNNNNNNNGAGTCAATAAACTGGATGGAGTTTCATTATACTATGCATTATCACTATATTATATAGTTGCATTATCACTATGTATACTTGCACCCACCCTTTGTATGTTGGGTTCCTTCCACATACCACTATCCACCATAGTCTTTAAAGCAT
>D07-LOCUS49904-290
ATAATTATACATGACATAGCAAGCAAGATGTAGATACTTATGTTGCTAATTGGTTGTTTTAAAAGGGGAAGCCCCAAATGAAGTCCAGCTTACTTGGCACCAATCGATCCAGATTCTGTACATTCCGGCTAAAAGACCACTNNNNNNNNNNNNNTATCTGTAATGTTGTGTTCTAAGAGGTGTTACTTTCTTACTCCGTGTGATGGCCTGAACTTAAAGCAGTATTGTTCATCCCAATTTGCTTCCTCTGTTTTTGGCAGCATTGGTTCTGTACTGTGTAGTTCCGTGAGCCCCAAGG
>D08-LOCUS49912-290
TTTTAGTTCGAGTGACAGAAAACAGTTGTTTTGCGTCGGCCAAACTAGAAGTATGTATCCCCAAACAAAGAGAACCAGTAATTTAATAACAATAACAGTAGTCTGCACTATTTATTTAAGCCTTATAGAATGGGCTGGTGGGNNNNNNNNNNNNGACACTCTCTTTGTCAACGCCCAGTGACTGTGGATCCTGCAGAGCTTAGCTTGGTTGCTGTAGAGACTGACTTTCAGTTACAGCAGCAGCTCAGAACTTTGGCAAATCAGTCCATACCAGAGATTAAACGCCTCTTGAGCCTAG
>D01-LOCUS49914-290
GTGAAACTAGACTGAACGCAAGCTGACTAGATGGATTAGAAGAGGCTTAGGAAATGCCCAATTTCAACACTGAATATCTTTTAAATGGACGAAGCTGCTTTAACGAAACTGGATGAGAGCACTTAATGTACACACATCTTTANNNNNNNNNNNNAGGGCTCCATTTTGTTTTCCATAAGATGTTTTACAGCTGTTTGCCAACTAAAAATATTTTTGCTTAGCATAAATTCCACAAAGCAGTGAAAAATAGAAGTGCAAAATAAAAGACATTTTGCAGGTCAGTGGTGCAAAAACGATG
>D07-LOCUS49918-290
TGGCCACTGTGGAGGACCAGCCCTATCTTTGCGAGAGAAGGACGTGGCAACAACTCAAGGTGAGAGTAAAGGGTGACCTTTGGCTCAGCTGCTGGAATCCATGGGTGCCGGTTTTCAGATGTACACAGATGATACCCAGTTNNNNNNNNNNNNTCATAATCTAGGTGTCACTTTTCACTGTTGATTGCGGCAACAGTGACTTTGATGCATCATAAGCTCAGTGGCCTCAGACCCTCCTGCCTCTTCTGTTCCCTTGTAATTGGGCAGTTCTTTGTCAGGACAAACAGCCGGATTCTTG
>D03-LOCUS49959-290
CTGCTCTTGGCCAGAAGTTTAATTAGCAAGGGAACACCCAGTTAAATTGAGATGTATTCTGGGATATAAACTAGTATAATAAAGAACATCTCTCCATCTAGAGCTAAGGAAAACCACATACAATGCCAATATTTAGTGAAANNNNNNNNNNNNNATTGTTCATAAGCATTTGATATTTTTGACACGTTTTGCTATATTGAAGTACTTAATACAGTGCTTTGGATCATTACAAATATTTTGTAATAATCCAAAGGGTCTGAAGACCCTTCTATAGGGTCTGCTGACCCTATAGAAGTCA
>D07-LOCUS49963-290
GTCACTCTGTAGCTGTCTCCCAGCTAATCAGACTTTTCATAATGGAGCCACTATCTACCAGTACTAGAGGTAATCAACAACTTCAACAACCTCTCTGAGCACAAGTTTCACTTCTTGATCTCCATCCTGGAGTACCTGCTTNNNNNNNNNNNNNCTTTCACACCACACATCTTTGAATAAATCTCTTTCTATGGTAATAACTTGCACTCCTATGACATAGGGCAAAAACTATTGGTAAACGGGAAATGATAGAAGGATGATTAATGCTGACAAATTTTTCTAGTGGATAGTGGGTTCT
>D07-LOCUS49973-290
GCACTGTTTAGCTTAACATGCAGAGCCTTGCATACGCTAACCTGATCCCCTGGTTCGTAGATAGCATGAGTAGGTCTTAAGGGATATAGTGCAAGTGCCATTCTAATCTGAGCATGGTCACTGAGAGGGGACCATTGGTATNNNNNNNNNNNNNAAATACACAGGATCGCTCGCTCTTAACGTGCAAAAACCAGAAATGCCACCAAAACAGAAAGAGATCGATGCGGGATCTTTCAAAAGCAGGACACATTTATTTAATCCAAAATAATTAGGCACATTAGGTTACAGAGCAGGTTAC
>D07-LOCUS49986-290
CATTGCTGAATGACTTGAGTCAAATGCTTTGGCATGAAAATTCCAGGGATCTTGATGCCCCATTGGTGGGCATTTGTCCCACATGTTATTCATCCAAGYGACTTTCTAGTGGGTGGGCATCTAAATGGATGCTTGAGTGGTGNNNNNNNNNNNNGGCTGTAGATCCAAGTCTCTTAGAAACCTAGAAACACTCCTGCCTGACTCTGTTATGGAGGGGAGTGGGGGAATCTCCCTTGTAAAATGCAGAGCCAGCACTGTGGGTTGGTAGTGGAGGCCGAGAGCCTGACAATATGCTGTT
>D03-LOCUS50036-290
TCAAAACAAAAGGGTTAATTTGAGAACTCCATCGCAAAAACTAATGGTTACTCTGGTCTTTTTCTCTTTTTGTTTGTGTTAAATGTTGTTTGTCTGGTATGCTCACTAGTTTAAGAAACAAATAGTGTACAATCAATTCTTNNNNNNNNNNNNNTTTGACCCTGAGGTACAGACACACAAATTGGTGGGATTAATCTCCACCTGCTGTTGAACAAGTTGAAGATCAGTGTCTATAACTGGCATTGAAAGATACATCTAAAATCATAAAATACTGTGTCTTTTAATTTTGTGATTTTAT
>D07-LOCUS50060-290
ATTGCCCCCATCAATGTGGGAAATGACAAGAGCTTGTACCATGGTTCTGCCCACAAAGCTTTGGGTGCCCCTGTTTTTTGAGGGGGCTCCCTAACTTTTGTCCCCCATKAGTTTTGAGGGACCCAGGACTTTTGGGGTTTTCNNNNNNNNNNNNGTAACAAGAGGGCTAGGCAGCTAGACATCATAACAGCAGTATCGGGAATAGTGTGAGTGTTCAAGTAGTAAATGAATGGAAGAATGGATGAGCAGATAACGGAAYAGATGGATGAATGTGGAAACAAAATAAAATGATGCACTA
>D07-LOCUS50081-290
CCCTACCTCGCCCAGGACCAGGAAAGAAGGAAGATCCCTGGCGTCCAGTGAGGGGAGTCATAGCCTTAATGGTGTCCCTGTACGATTTTTCAGTGAGCAGGCCCTTGTCCACCTCAGGGCCAAAAAGTTTTCTCTGTTGAAANNNNNNNNNNNNTATCCTCTGGGAGCGGGGACAGAAGCTCCATTATGGCATTCCACATGTTGCGGTCGTATCTGGAAAGCATGGCGGCATAGTTAGCCATCTTCGCCTGTAGTGAGGCAGATACCAACACATTCTTCTCCACTTTATCCATCTGGC
>D03-LOCUS50099-290
ACTGACATAAGGGGAGATTACTCACCAGTTGCTTTGTACTCTTTAATTACTTTCGAGAGACAAAAATTAAACAAGCCCGTGAGTGATCAAGTATGGCATCGTAGAAGGTGCGAATACATAGTGGGATGCACTTACAAACAGNNNNNNNNNNNNNTTCGGTGTGTAGGTATGGGGTCACGTTATACATGCCGCAACACTAGAGTGGGGGAGTATAAGCACTGGCGCCATCTTAGTAGTATGGATTTTGCTTGTGAGTCTTGTCGTGGCGCAGGTCCACCAAAAAGAAAGCCAAACGATG
>D07-LOCUS50100-290
AGTAAGCATCTCCCATTGAGGCCATCATCASCTAAATTCCTTAGCCAGACTCTTACCTCTGCTGGATCACGATCAGAAGGTAATGTTGTACCATGTGATGGTGGTATCACACCTTAGTTATGGCCTGCCTTTCCTTCTCGGNNNNNNNNNNNNGACCCATGGTGCACCCATAACTGGGCAAGGCAGCCAATTCCTCAACACAGGGCACTTCCAGCTCACACTCATAAGCTGGTTCCAGCAAGAATCAAGAAAAGCACCAAAGGAGGAAGGATGCTTGTGCATAAAGGCGCCATAATCT
>D07-LOCUS50103-290
AAAGTGTACTAGAGGATTCACCTCTAGTGCACCTTGCCTACTTTCCTCTACCGTGTTACACACTCCACTACACCCCCACAGGCCCAGCCTTACTCCTTCTTCCGCCACACCACCCCTTGCCTTCCCCTTTCATACCACCTCNNNNNNNNNNNNTTTCTCTTTGTCGCCAGCTAGGATGAAAAGGAGATAAGACTGTGGATAGAAAAGAGGGGAAACGCTGGTTTTGGTTTCTTCCCCACCAACCCACTAGTCCCTCTATGGCATCCCCGGGCCCGTCTATCCATTTAAAATTGAGAGT
>D08-LOCUS50108-290
CTGCACTCCCCTTCTGTTTGTTAAGTGTCTGTCTTGTGTTGTGTTCCTGTTCTCCCCCTTAGGGGAGAGTTGTAGACAGCAGTCCTAGGTTCAACGCAAGGCTCCTCGAAGAGATAGGTGAGTGGGGAACTGGTTCTCATTANNNNNNNNNNNNCTCACACGACCAGGCCTAACATCCCTTGAACGAAAGTCTCGTAGGATTTCCTCCAGTTACTCGACTGGACTTGAATAAAAATCTTGCTGTGTATAGATGAAGTCTATTCTCAACAATGGAGTTTCAGATGGTATCACAGTCTCT
>D07-LOCUS50132-290
TAGATCTCCGTGCTTTGACTGACTAACCACTGGAGTCACTTTAATCCTTCATTCAGTATTCACTGTAAACAAAGAGCAGTGAACTAACAAACAGAAACAGAAACAAAAAAATAATTTGAAGTGTGAAATTCTGCGAAAACANNNNNNNNNNNNNGTCCACTGCTGCTTGTAGAATATTACCACCGCAGTTATAAAATGTGTTCCCTTTTCTCCACTTCCAATAAAGAGGGATGTAAACTAAACATAGCTATTTGTTCCTCTGTCTTACAGTCCATATACTTATTTATGTATTATTTTT
>D07-LOCUS50145-290
ATCCTCTAGCTAGAAAGGTTTAGTTATTACAACGGAAGGAAGCCTACTTTGTTTGTGGTATATACGCATACAAAGTACTGCCCCAATATTGGAGAGGCACATGTTATGTAGGTTGCGTCATTCCAGTCATTAGACACAGCCNNNNNNNNNNNNNAAGGCGCATGAAACCTCATGGTCAAGAGAAATATGACTTGAAAATTGTCTCACGCCGGTTAGGTAGCCGGGTTCCCGGTAAGAACCTCCATAATGTACCTATAAGATTTGCCTGACCCTGCCTGACTTTATGGATGCCCAATAC
>D07-LOCUS50185-290
ACTTGTATTGAGTGAGTGGCTGCCTTGGAAGGAAGGCTTTGGGGGAACAGCAACCTCCACCGGTATACTCTACATGGTACACAAGCTTTAACCCCTTTGCTGCTAAGCATTTTAGACTAGTTAAGCCCTCTCCTGTGCTGANNNNNNNNNNNNNGAAAATGCAAAAAAAGTAGCTAAACAAATCGCTGCAGTTTTTGTTCTGTGCATGGGATCAACGAATGGTTTGCAGTTCTGAAATCGCCATTTTCTCAGCTTTCCAGAACAGGGTTTCAGAAAAACATTCCGTTGCAATTTCAGT
>D01-LOCUS50211-290
TGCAACGAAGAGACCKGAAGTAGTCAAATTGMCCCCTTTGCCTTCATAAATAAAGTTTAATACTGATTACTACAAGCTGCTTTCTATAAAAATGGGGAAATGTTTACAATTTATCTGCAGACATCAGCATTTCACCCTGTCANNNNNNNNNNNNAACGGTGGTAAAGTGCTTCTAAAGTGAATTGCTGAATAATTTTCATTCTCCGATTTGAAAGTAATCATGCTCGGGGGGCCAATGGGAGGAGGCTGAAAAAGGCCCTGCTGCTATTAAAATCCAGTGTTGTGTGAAAGAAATAAT
>D01-LOCUS50230-290
ACTTTGATTTACACTGGGTGACAGCATGAAGTTGAGCTCATCCAGTTAACCTATTTATTCCACACATGACAAATCAGAACCCAATAGACACCCATTGTGCTCCCGGGCTGGTTATGCCTCAATACCGCCTCAGAGTCGTTTTNNNNNNNNNNNNTGCCACGGTAGCTCAGAATACACTCCCCACAGTACCACAAAACAGATTTGGTATGGAAATATGAATCTCTTTATTTACATGAAAGTATCTTAAAAATATCAACAATTTATTCTGTAGAAAAAATMATTTATTGTAAGACAGTAT
>D07-LOCUS50279-290
CCGGCTTGGGTATCTTGTGGATGTTTTTGTGTTCCCTCTTTTCTTTCTCACACCCCCAGAAGTGCTCTGGTCTACAGAAAACCCATCTGTCTCCCTAGAGGTGTAGGGTTGGAAAGCAGGGGCTGTGTCACTACATGGCGCNNNNNNNNNNNNGTCAGGCTGAGGGACCAAACGCTGGCAGGGCGATGGCCTGTGAAGGTTTTCAGGGTCTTGCTTACGCTGCAGAAACTTCTTCAGAAAATAACCTGCTTACAGGTTACCGCATCAGCAAATGTGAGAAGTGTATCTATAATCAGAA
>D07-LOCUS50281-290
TTTACTCGGCTCCACCCCTTCTTTTCAAGTTCGATCCCTTTGCTTGTGCTTGTGCAGGAGTCATCGCGCCCGACTGGCTGAGAGAAGGTGGTGCATGATCCTACCCGGGCTGCACCCGACCCAAGGTTTACGGTAGAGATGGNNNNNNNNNNNNGCATGGTGCCTAACCCAGTCAGCCTCCATGCAGCATTTAACATTAAATTGAGCTCCCCCTCGCTGAGGGGGAGGTCAATTCAATGTTATGTTGAATGCAGGAAACCTTTCGTGTTGCATGTGAAAGGTTTCCTGCATTGTTATG
>D07-LOCUS50297-290
GAGTCGCGCGTACCAGATGCGCACTTCAGGAAACGCCAACCGTGTACATCTGATGCTCAACCCCAGCGTGGGGGTAACAATGCGAAAATAAGTAGTCAATTTACGGTGTCATTATCATTTATTCTAATTACTTGAAAAGTGTNNNNNNNNNNNNCTGCTGCTCTGTCTTAAATACCCACCTCTCCCCTCCACCAAGAACAGTGACTCACTATTGCCCACTCGACTTTTTGAAGATTCAGTGAAAAAGCCGCAGTTAAAGAGGAAGTTAAATTAACGAGAGATATAGCAGTAAAACCAA
>D07-LOCUS50299-290
ATATGTACTTGGAGGCCGGAACCTCCCTTTAACAGTATTTATGGTGAGATCATTTAGGTTACAGTATTCAGCTAAGCAGTTGAGCTTCCTTTGTAGACCCGTTCTGGTACGATCTAATATAATAAGGTCATCTGCATAAATNNNNNNNNNNNNNNATTAGAATTTTTAAGATAGAAAAAggcagaccccaatcattgagtttcttccataatttagaacgaggaACCCAGtcaaatgctgccttaaaatctataaaggccgcgaaaaggtggccatcttttttgacatattttTTGAC
>D07-LOCUS50302-290
AAATGGGAGCAATAAACGTGTTTTGAATGATTGAATGATGCTTTATTCCTGGCAGACTCTTGGAAAAACCCCTGCTTTTAGCCAAATATGTTTTAAGTTAAACATATTTGCACACTCCTTTTGAAATGAAAGCTGCACTTTNNNNNNNNNNNNNCATTTTTTTACAGATGGTATGGTTTGTAAAATATTGAGAAAAATATGAATCTTCTTCCCTGTGGATACATATGCAAATGAGGCAAGGCCTGTTGTAAACACTCTTTCCTGCTGGTCATTTCACTTCAGTTTGATTGGCTGATTC
>D07-LOCUS50306-290
AGTCCAGCACAGATGTTATATAGGCCGGTTCAGAGGGAAGCCAGTCCCTGGAGTGGTGGTGGGAGGGGGCATGGGTAGAAGAAACTGGCAGGCTGACATGGGGAAAGTGGTGTTCCAGGCCATCTTCCATAATCGACTGATGNNNNNNNNNNNNGATAAGTTCATGTCAGATGTGAGCAGAACGGGGAGGAGAAAACAGACATATGACTAAAAAGAAACAAAGTGTAGATAAATTCAATGTTTACCAGATATTATAATCCTTAAAGACATCTTAAAATGAAACAAGTAAGTTAAATCT
>D08-LOCUS50323-290
GTTTCATTTGCAACCCTGTATCGTTTTAATGCATGTGGTTCATTTGCATTTATTTTGCACCATTGTTTGTAATTGGGTACTATGCGATTGATTTGCTTTCATTTTTGTTATCTGAGATTTGTATAGGTGGGAAGGATGATGNNNNNNNNNNNNCAACGTACGCCCGTGGGCCTCTTGGCGCTAAGTCGGAAAAGAGGAGCAGACCAGCAAGCAGATGGAGAAGTTATGAAAAAAGAAAAGTTTTAAGGGAGATTTTAAACTTAAGGAAATTTCTCTCCAGTCTAAGGGATAGGGGCAG
>D01-LOCUS50333-290
AATTCGACACCATACACCGCTGTGTACGCCCATCGATGAAGCTGGGTGTACACAAGGTTGACACTAGCCACAATCCCCAGGAAGGAGCACAAATTGAAAGTGAGGAAAGTAGCATTGATGCTTGGCATGATGTCATCCTGCANNNNNNNNNNNNNNCCACAgatgcctttgatgagctcaggagcccacctaggagatcagacacagcgattgtggtcaggaaaagacagctcttgacgcatcaacgtactggaactcaaggcagtgttcctggcgctgaaggcattcttaccGATGC
>D07-LOCUS50344-290
ACTTGCACATAGTCCCTGAGTACTCCGGGGGGAGCACTCATCACCACCTTCTTGGCCTTGCCGGTGAGCAAGCTTACCAACAAGAGTCCCTGCTCCCCAGCAGGAACCTCCCCAGCCACACAGACACTCTCAAAAAGTTCGNNNNNNNNNNNNNCTGTGGTTCCTATTGAGTTTGATGGTTACTTCTCTATTTCCCAGTATGCGACCCCCTCTACAATGGGTCACCATTCAGGAGGTCTAACCACCTTTATTTCCATCGAGAAGGGGTGGCAAATACAAAGAATTTGGTCTGATTTCC
>D07-LOCUS50353-290
GACTTCTCCAGTCGGATGTCACAAAGCAAAGGTGTAGGTGGTTGGGTATCGGGTACGTCATAAGGTCAGTTGCGTGCCACACTCTGCACGTGAAGTTGGCCTCGCGGTTCGTATGATTCTAAAGCACGTGCCAGAGGTCAANNNNNNNNNNNNNTATTAGTAGGCTAACAAACAGAAAAAGGGAAAGGTGAAAGGAGTCTTTTGGTATCGTTTTGGTCTAGTTCGAGGGTGGGATGTGTGGCCATCACACCGTTCCCTGGCATAAGACCAAAGAGAAGATCATCCCTACTCCTAGAAG
>D07-LOCUS50376-290
TAAGTCTCATTGTGTGCCCCCCTGGCCTTGCCGTGACGTCCAGCGCCCAATAGAGAATCAAATTAGACCGCCTGCTTCCTTCCAAGGATTTGTATTTGAGTCCTTTATTTCTGAAAAGAATTAGCTAAGAATTTAAGAAGCCNNNNNNNNNNNNCAGGAAATGTTGTTGTATTAAGGGAGCAATCGATGATGTTTTACATTTCTTTTTGTATTGTCCATTTTGAAAAGTTTAATGATCACGTTGGCTCGGTAGCATTATCTCAAACGTAGAAACTTTAACTGACATTTATAATCTATG
>D07-LOCUS50377-290
CCTGTTGGGCCGGTATATTTTGCGCTAATACCCGCGGGTATTAGCGCAAAATACCCTTCCCGTAATTTCCCGTTAAGGGAAATTGCGGTAAGGGCTTATGATTTAGGCGGTAGATACCTAGGTACCTACCGCCTAACTCATNNNNNNNNNNNNCTGGGCTGATGTTACTGCTCTGTTGTAACTAAACCATGTTTATGTCTGATTCCAATAGGAAAAGAGGCGGTCTGAGAGGGCGGAGCAGCTTAGGATACGGACTGAGAAGGAGAAGGAACGGCAAGCTCGTATGGCGGTGAGTGCC
>D07-LOCUS50379-290
AATCTGTAGGGTGTGGTTGAAGTTGGAGCGCAGGGCGAGGATGTTGGATGATCTGGTGAGGCAGTGGGAGAGGTTGGTGGGGAGGAGAGGTGTTAGGCAGCGGTGGGCAATGCAGAGTGTTTTAAAGTCTATCCTAGCTTTNNNNNNNNNNNNNAGGTTGATAAGCCTTGTGGCAGACGCGGCAGAGAAGGAGATGGTGCTGACCGGGCGGGTCATATTAAGCTTGGCATTAAGAAAGACTCTGAGGGTTTTGACTGCTTTAGAGATAGGGATGACATTATTATCGACGATCAATGAG
>D07-LOCUS50396-290
CACTTACGCTGCGATGGGTATCATACTCGTTTTGTCATTCAATCATACTCGTATGGAGACAGCAATATGAGTTTACAGACTGGAGTGCCCTGTTTACTATAAAAAGAAGGCTCAGGCAGTGATTAGATGATGACTGTATGGNNNNNNNNNNNNNAATAAATCATTTGCTTTAATACATATGACATTTTAATTAATTTTCGAAAAAGTGTAAAATATTTTACATCTAAATGTTAGATACAGCTATAAGAACTAGTTATGCACCTTCGGGTAATGTTGGGCCTAGTGGATAGTGGGTTCC
>D07-LOCUS50397-290
AACGCCATACTGTACAAGAAACTGCATAAATGAATAAATAAAGTTGTGAGAGACACCTCTGTGTAGTAAAGGGCCATGGGACTTTCCTAATGGTGGATACACCTGTCATTTATTTGGACCAAACATGGACCTAGTGGCCTANNNNNNNNNNNNNCTTTTTTGCTGGAGTATAGAGAAAACATGAAAGGGGACTGGAAGAGAAAAAGGGAAAGGGCTGAAAAAGAGGTGGGCAAGTCAGCAAAATTTTCAGGGCGAGTCAAGACCAACTTGAGCCATAGGTCTGCCTTTGCTGTATGAG
>D07-LOCUS50399-290
ATGGTACTTAGCAGTGCCACTTTGCCCCGCAGCTGATAGGCTGGAATGATGATAGTACCTCCACTCCTCCAGAAATTGGGAGAAGGAATAGGCGAGACGGTGATAGCACCTATCCTTTGAATCAATTAATTCTTGTTACGGNNNNNNNNNNNNNCACTTTAAGACATCATTTCATTTGTCATAATTCCAGCTAAAATGCACAAGAGCATGTTTAAGAAAATATAACAAAATAAATGCTTTTGCTGCTGTGGGGCTTGCATTTGGCAGTGCTGAGCAAAGGGGTACATTAAAGTCCATT
>D07-LOCUS50440-290
ATGCTGTTGAAGTGAAGCCAAAAAGCTTGCAACAATCAGAAAATAGGCAAACATTCATCAGGACTACAGGGAAATGCTGTATATTGAAGGGAGAGAAGGACCAGGGGGAACTGGAACTCTGGAACTCAGTGCCGGGCCATATCCGNNNNNNNNNNNNGAAGTCCCTGGTCTGTTTGGATACTGTCCCCATCAGGGAGCCCACAATCATCCAGCCAGCGGTGGGCCCGAACAAGGGGGCCCCAAAGCTCCCCCTACCTCAGTCTTCTCTTCGCCACCCCTTCCGACGCGGTCCAACAAG
>D01-LOCUS50442-290
TCTATTTAAACACCATACGTCAGTCAGGCACTGGAAAACAGAATGTGAAATCACTACTGCGCAAACCTCTCAGACATGGGGATTATTAACACTGCCTGTCACTGTATAAAGCCAGGCCTCAGCTGTTGGGAGTGGAACATTTNNNNNNNNNNNNACAAGTAGTATAGTCAATTCACCCGAAAATGGGTGGTTATGATATTCCAGTATTGTCATTTGCGGATGACACAGTTATCCTGGATTTAAACCTAGTTGGGCTATAGGCCAAATTGAATAGAATGCAAATATATTGCGAGCGCAA
>D07-LOCUS50470-290
AAAAACCTCAGCTCAATAACTGAGTACTAAAGTTCTGGTCCTCTGAGCACTCAAGAAATATAGCAGACCAACTTCTCTCTCCCCACAACAACCTGAGAAAGGCCAGCACCAATAGCAAATGCAGAAGCATCATCCTTCACCNNNNNNNNNNNNNACTAGGAGAAGGTGCTTTTTATATGGCCTTCAATAAACTGCCCTTAGGTCTGCATCCCTCAGCTGAGATCTCATGGCCCAAATAATCTAAACGGCCCTTCCTGAAGCAACACTTATATAGCCTCAGTGTTAGACTATTATTCTG
>D07-LOCUS50498-290
TTGTGCCAGCGAGTTGCATGTGTAGTTGACACAGCATTCCTTTATTCTTCGTGGAATAGCTTACTAGAAAAGAAATAGGTACTGTGGTATTTGTGTAAATTGTTTTAGTTGTTAGTATATTAATTTATGACGTCCAATCTGNNNNNNNNNNNNATTGATTTAGCACCATATATGCTGCTAGCAAAAGACACCGTAATACAGCACCTGTGTTTGTTTCCATATGTGTTCATACGTGTTTTTCTTATTTGCTTTTCAGATGTTTGAAGTTTGTATGCTACTCCTTGCTCAGCAGTCTACA
>D07-LOCUS50533-290
TCCCTGTTTGTACATATGTAAATATAGGTGGATGTTACGATTGTTAGATTAATGGTTTTAACAATTTATATTTTAGAATGAATTTCCCAAATGAATACTGCTGCAAAGGAAGCAGCAAAGCTACGAAACACGTCAAACAGTGNNNNNNNNNNNNGAAGTATGGGGTAAAAAGGGATTCTTACAAAACACAATCAAGGTAATGTTCTTAGTTAAAAACAAGGTAAATGACTTATTGTGTCTCCGAGATGGTGCAATTTGGGTATACTGTATTCATCTCCAACAACAGCTATTACATAAA
>D07-LOCUS50550-290
TCAGAAGCATTCGCTGGGGCGAGCAGACACCCCTGCGAACGTTTCTAGAGAATCCTGGTCGGATGGCGACTTGATTTCATTCGCTGGCATTCGCAGGAGGCCCCCTCCTGCAAATGCCAGCGAATGAAACAAGAAGAATCCNNNNNNNNNNNNNAGCCTGTTCCTGGCAACAACTAAGCTGTGGACATTTTTCTCAGAGGTGCAACATAGAGCTGCTGCTAGTGCAGCAGCCCCCTCCATTTGTTTCGATCCGCTGCAGGTTTTCCTCATTGTTTTCATTTTTCAGTGGGAATCACAG
>D01-LOCUS50590-290
CCACCTTTTGACTGATTCACAATTGGTAGGACCTTACATGGCCTTCCCCACCTGTTAAAAGCACAGTAGGTCATAAATATGTGACAACCCTCGTAACAATAGCGCCTCATCTGTATATGAAGAATTGCCTGGGTTTCTGCAGNNNNNNNNNNNNNACTGTACCTGGGCTGGACCTCCCAACTGCTGGACAATGCATGATGTGTAGTCAACCTGAGATCTCATTAGTGTTGCCAATCTGAATCTGAGGGAATGGGTTCTAATGCCAACATTCCATAGTGAGGTCTTGCTTACACGGCAC
>D07-LOCUS50601-290
TGCTATTACCGGCAGTACTATAAATTGTGGTACCTTGCAGTAATTTTATTTCAATAACCACTTGTGGTAATTGAAATAAATAAACCTTTACCAAGAAACCCATGAAATTCAATGACAAAATCTTTGGTTAAAACCCCCTGTNNNNNNNNNNNNCGAAGGTTTTTTCATATATATTCTCTGGCGACAGTTGTCGCCAGAGAGTTAAGTTACGTTGTGTTTTACATAGGAAATCCTCAACATTCTATTGCTTATAACTTTGTAACCGAATGACGGTTTTGCATGAAATTTACAGCAAAGC
>D03-LOCUS50605-290
AATTGAGGCTTAAATAGAGTAATTTGAGAATCTATAGAATATTCTTTCTATATACTGTTTATACACTGTCTAACCTCAGTGGCTTCACCGAGACACTCCTTAAACTTTCTATAAGTAGTTTTGGAATCCAACATATTCCGANNNNNNNNNNNNTTTGGTTAAAAGACCAGAAGCCATGTCTACTCCTCCTCAAATACCTGTCATAGTTATCCATGCCATTTCCATTTAGAGATGCTTGAGCCATTGATTCTAGCTTCTTTTGTAGYTCCTCATTTCTTTTCTGGAGGTCAACTATTAC
>D07-LOCUS50618-290
GCACTACGTGTGCAGGGCCCAGCAATTCGCCCGGCAGGCTTGGAGGTGAATCGCCATGCGTATYRGACGAATCACTATGCTCACAGGTGACAGTTTTGCGCTGTCGCCGGTGAGCATAGCAGAGCGAATGCTCCAAAATCANNNNNNNNNNNNNACGCTTACCGTGCCACGTTTTCTGCAGTCTGTTGCATTTTTTCATATTAAAACACCACACTGWAWGTGGTGGATTTTCACAACCTGTCCCTGCTTCACAGACATTGCATGTATTAGGTACCATGACTGATATCTGAAGAATGGT
>D07-LOCUS50622-290
AGTAGTTGGTTCCACATACCTTTCCAAATTCTGCATGTGGTAGGCGGTAGCACAACATAACACGTGTGGTATTACAGTGTACAATAAGCAATAGTACCAAATTCAATACTACCCCTTAAGCGGTGCTCGGCGCCCATGTGTNNNNNNNNNNNNNATACAGCATGTGCTTGTGCCTTGTAGCATATTAATTTGATATTAACGGGCAGATTCTTTATGATGCGGTGCGGTGAGCACACCACACCTCATCATAACACCTGGCCACAGCACCTCTCAGGCAGTGGCCAGTGCCTGACTCTGT
>D07-LOCUS50636-290
ATTTTATTCTTTCCCTACTACTTTCATCCAGTTTTCTGGCATACAAAACTGCTGATGTTAACATCTACCAACCCTTCAGGACACCCTGCAATATTCCTGGCTCTCAGCCTGTGACCCAACTGCCATGGCTCCGTGACCCAANNNNNNNNNNNNATAAAAGAGTCCAACAAGTGACATAGAGGGAATTACCTTCTACCTTGACAGGAACCAAGGATGTGTCAGAAACACAGCTAATAGGTAATGGGTCAAGCTACTAAGCCCACCTAGCAGGGGGACATGCAACAAGCCTCAGAAATAG
>D08-LOCUS50641-290
AGGCTCATTTTCTAAATCAAATAAAGCTCTGAGATCTGAATTCGGCAAACACACTTCTCCAGAGATTATCTGATTTACAGATATGATTCCCTTTGCCTCCCAAGTTGACCAATGAATTTGTCTACCCAAGAAACATATCAANNNNNNNNNNNNNTGAATCTCATTCATAAGCCAAGATGCTTCCTTCAATATCGAAGAATCTCGGTACAATTGAAGTATTATTGGTAGAACAAATCCACCTTCATTTGTTGGGGTTTTCAGGCGCTTCTTCGCTATTTGAGGTTTCTTTCCTTCCCAT
>D07-LOCUS50656-290
TAGATTAATAAAACATGCATACTGTGCCGAGATTGCTCTTCGTCCCGATCTTTGATGGTGAAAAAGATGCTTATTCAGAGAATGCGCATCTGGACATTCTGGATGCAACTGTAATATTGAACTTCGGACCTGCAATTATGTNNNNNNNNNNNNNAGTGAACTTGTGATACTGTACAGAACCTTTCATGATCCTTCCAGATTTTGAATAGATTTTAGTCTGACATTTTTAAAATAATCCTGGTCTGAAATAGTCTTAGTGCTGATCAACTAATTGTCAGAGAATAATAATGAACACAGG
>D07-LOCUS50662-290
CATTAGCAATATACAGTTCTAAATCAAGAAATGATACAGTGGTTTGGGAATATGTTGGAGTAAGAGTAAGTTTAGGTTATTCTGATTTAAACACCTCACAAATCGATAAAGATCACATTCAGAGCCTGTCCAAATGAAGAANNNNNNNNNNNNTCACTATGGCTAGCTGACAGTCTATTAACTTCAAGGCAGTTACAATGCAGAAAAAAGTATTGAATAAGTCAGTCCAATTACTCCAAAAAACTCTTCATGGAAACAGAGAGCAGACTGACAACATTTAAAGGAGAACTCCGCTCCC
>D01-LOCUS50683-290
TAAACTCTGTCTTCTGGCAGGCACACACACTTTGATCTGTCGYAGCACCACCTAACCATGAGCTATCAAATGTTTAAAGGGGCACTGTCATGACAATGAACACAAGAAATATAARGGTGTTTTGAAAAGAGCATTAMAAATTNNNNNNNNNNNNNTTGAAGGCGAATGCAAAGAGCTAAAGTAGTTGTAGCCAAGATTGGAAAGGGGCAGGTTTTTGCAAGTCGCTGAGCTATCCCCCTKGCGAATGATAGCACAACAATTGTTGAGCTATCATGCACAGAAWATTCATCAGAATCTG
>D01-LOCUS50720-290
GTCACAGTTAAAATCTTCATGTGCATACACCCTAAAGTTGCTGTGGCAAATCCGACCTTACCCGTCTGAAAAGAACAGGTCCACCTTAGCCTGAGCTCATATTCACTCAAGTCCGTCTCCTGGCTGGCACCTCTGCCGCCAANNNNNNNNNNNNGCACCATATTAACTCAGCACGTATCTTCAGGCGGCCCCATTCAGAAGGACCATTTGGTCAAACKACCTACATAAACTCCAACAGCCCCGCTTTAAACTTCAAAAATTTGGCAGCACAATGTTCGACGCTGTGGCCCCTACCACG
>D07-LOCUS50759-290
TAAATGCGGTATTACCACCAAATATAAAACCCGTAATTGCCCTTTAGGTACCTTGCAGTAAGGGCTTTTGGCGGTAGGTGGTAGGTACATGCGGTACCTACCGCCTACCCCTTAATCTGCCTAAAAGCCCTTACCGCAAGGNNNNNNNNNNNNAAAAAATGTCAGACCAGCCCCTCATTTTGATCAGACCAGCCCCATTTATCGATGCACACGATCAAGGTTCAGCGGATTTTGTTGTAATGGTGTTAAACAGTAGATCATATTTATAAAACAGTTCATTAAAAAACACAGAGTAACA
>D07-LOCUS50776-290
ATGTATATAGTACTCCATGTTGGATTAGATTTTTTGACTGCATTTGCACGMATACTGTACCTGTGCACATGTTGKTAGTTTGGTTGTGGCTGCCTGGGTGCCTGAATGCAGGAAATGGGCAGGCGGCTCATCCTTTTAATTNNNNNNNNNNNNTTCACTATGAACACCTCTGGACAGTAATGAAGAAAAGGAATGAGGGAATTTGTGAGGGTGGACTAAAAATGGGGTGTAGAGTTAATAAGTYGARTGTTTTCATTTAGTGCGATGGTTTCCCCACTATAGTAGGCTTGTCTAWATA
>D07-LOCUS50784-290
ACGGCACCTGCCACAGGAATGAAAGCCAGGATTAGAGGGGGTAGCACTGTCCATACTCTGTATAAAATGGCTGGGAACCAAACGGTCCCATAGATTAGAGGCATGGGAGGAGCTCAAAAGAGGATAGGCTGGAAGGAGTGANNNNNNNNNNNNNCCTGCTCCTGGAACCTACCTGCCATTCTACCAGCTTCCCTGAAAAAGGATTCATTGGAGGAGCAGGTCCGTCTGGCTCGCAGCATTTCACAACATGGGGTACAATATGTGCATGAAGGAACATGGAAGCTGGAAGCATGGAGAA
>D07-LOCUS50793-290
GTAACTGCAGAAATGATGGGGATGCAACTGCCGTAGAGTTCGGAAGCAGGGAGGTGCGAGGGGCTATGCAGAATCACAATACTTCTACTTTGGGGCCTTCTCCCATTCATTTTCCCTGTTCGGGCCTCATTCGMTCAGTTCNNNNNNNNNNNNNGCACTGATAACAGATGACATTATTACCCCACAGCCTGGTACTCAATTTATCAACTTCCGAGGATGAAAGCGTCAGCAGGCTGTGCACAGATGTCACGGGCGAGTGCTCAACTCACTGTGCTATCATTCCCATTGACAAGACAGG
>D07-LOCUS50802-290
GCCTTCTAGAGCCACTCGTGGCCTCTAGACTGGCAAACGCCCTTTCAACTAGCGACTTCGTGGACCCCCTTGAGCTTGTCTTTCCATCAACTAGATATAACTACCTATTCATTTCTAAAGGGCATGACTCTACATCATCGTNNNNNNNNNNNNNGCCAGAATGGTGCAATACATTCTTTTCAGAATTTAGTTGATTTATGtaatcttcctcagggtggtcgtttwaaatatttgcaaataagggaccttatttTGCGCAAAGGCATTGATTATGACATTATTGATACCAAAGMTAATC
>D07-LOCUS50805-290
TGTATACAATAGCAGTCATGATTGATCAAATCCAGAGTGAGACTCAGCTATTTGATGATTGTTTTCAAGCTTTAAAACTCGTCAGTAATGGTAGTCCCGTGCATTCATTTCATTTCCCCACCGGTGCTTCCGGAATAAACGNNNNNNNNNNNNCGAAACAGACTGTCGGCACCTTTCCTGTTTTTCATTGATCGACAGATATTAACAACACTGAATGTTTTAACAATTTTTCAGAAGGATGTATAATTGATTTTGTATTTTCCTTTCTGTCACTGACGTACATGGTTATTATATTTGG
>D07-LOCUS50829-290
ACACAGCAGCGCTTTTTGCAAAAAGCGCTGCTTGTGTTTTTAAAAACGCTGCGTCGGCGGAAAAACGCTGACGCCCATTTTTGTCCACATGTGGTTCCCCCTTGTGTAGAGGGGGCGCCCGGGGCGCCTAGCACTCCTGGCNNNNNNNNNNNNGCTGCCTCCCACTTGTTCCTCTTTTTTCTATGTTAATCAATCAATCATGAGTTGATTGCATACCTTGTTTTGCTATGTCTAATTGTTCCAAATCTCCATGGACCCCTAATGTTTGTCAACTACTGTCAGTGTTTCTGTGTTTAAT
>D07-LOCUS50830-290
TCCTAATCAACAGGCAAGGTGTTGTAGATAAGATGGAAACCCAGAATTGGGGAAAAATAAGTATTCTTCAGGATCAAGGAGATGGGCCAATGTTTGTGGATTCATGCAGACTGAGTATTAGATAGAGATATGAGCTATAATNNNNNNNNNNNNTTAAAAGGTGCACCCCTCCTAACATACCGAACATAAAACAGTAAGTGTAAAAGATGGCTCACAGTGTACAATTTCAGTTCAAAACCTAATCATCCATGTGCAACAGCAAGCTCTAAAATTCTCTCTTAAAAGTAGGCCAGGTGAA
>D07-LOCUS50842-290
AACCACTGAGCAATGAAGGCCAAATGAAGATGCCTTTTACTTTGGAAGCATGACTCCACTTCGCCGCCATGTGAGCTAGAGAACTGGCCATCACCCAAGTCCAACAGTACTAAGCCTCTTGTCCATCTCCCTTTGTTATTCNNNNNNNNNNNNTGGAAAAATTTGCTTGACATTGACATCTGGTTTAGTATTTGAGTGCTGGCTCCCGACTTTCTGGATTTGTTTTCCCCGGTGGCGGCTGCACCAGTGCTATCATCTTGAGAGTATGTCTCCAATTTCATGTCACTAGGCATCAAAG
>D07-LOCUS50878-290
NNNNNNNNNNNNNNCATGCAAAACAAATTGGCTAATGAATGGAAATGTCTAAGATCAAGAAGTGCCATAGCTCACCAATAGAAGTTGCAAACACAGTGAACATGAGTGAAATGGGCATAGGAATGTGCAATGTGTCACACCAAATGTAAGCATTGGTAGACNNNNNNNNNNNNCACTGGATCAATAGTAAGATGTGAAATACACACAATAGAGTTGTAGAAATGCCAGCAAAAATTGTTGACAAACGAGAGAAAACACAAATGGTAGGGTGAAATGAGTATATTTATAACAGAAAGTGATTGCAAT
>D07-LOCUS50899-290
ACCCCTTCGGCCCCTCCACTTTCCTCCTCCCTGCCATCACCCCTCTCCTCCCCCGTTACCCCAAACCTGCCAGCATACGTCACGTAACTCTCTTGTTGGCTGCATGTTGGATCTTCTAGTACTGGAGGGTGAGATGAAAATNNNNNNNNNNNNCCTATGTGAACCCCCAGTATTACATACCAGGTGTGACTCCGAGTAATGGAACTTCAGGTCTCATAAAAGGTAGGAATCAGAAGTACTAAAGTACAGACAGGCACTAGGCAATAGCAAGTCAGTGAACAGGCTGGAGTCAGTAATC
>D07-LOCUS50923-290
ATCTAAATGGGCTGTTTGGGTCCATGGTACCTTTTTAATAAGCAGGGTTATTGCAGTGCATTTGATGTTGGAAAGAAGACTGCCATACTCAAAAGATGCATTCACAAATCATATAACGGCAGGTATTAGAAGTGTGGGGCANNNNNNNNNNNNGATTTCTGCTCTGGCTTTCTCTGTCTTGCTGATAAAGAAATAGTGGATTTCAGAGCACCGGAGGCCATAGGTCAGTTTCTTCAAAGTTTCCAAACCGTTTCACCAGGTTGGGCAGGGTTTGGAATAATTCCCCTGTTTGATTGTG
>D03-LOCUS50961-290
TTACCAGAACAGTGTTGTCTTAGGTTACAGTGTGCCGGGCAAGCGTTTAGCAGAGGAAGCCACAGGTGTGCGGAGCGGCAGAGCTTCATTTTCAAGGTGGGAGAAGGGAAGGTGAGGTGCAAGGAGATACAGGGGGTTTTCNNNNNNNNNNNNNCGGACTTGTCTGTTAACCTACAATGGTCAACAAGGTTTTTATGTAGACAACAGCAGAAGGTCCTGCCCAAGCCATTATCGGGCGGATTTTCACAAATTCACTGTTCTTTGACTAGTAGGCTGTCACTGCACGAATCATACTGCA
>D03-LOCUS50962-290
AACTATTACCTTAGGTTGCCACGGCAATTGTTCCTCTTGCTTTCAACTCAACATAGAGATGTGCTCACCAGTGCAATAATCAGTGCCAAACTCAACTATGGCAATGCCTTATTAGTTGGGGCCAACAAGTCTAGAATTGTGNNNNNNNNNNNNNCTTCCGAAGAGTCAGATCTTTCRATGCAYTTGCTCCAAAGCTCTGGAATGSCCCTGTTCTGATGCTGTGGGCAGTTTCATAGCTCGCAGTCTTCAAACAGSGTTTGAAGAAAGGGCTTTTCTAACAAATTCCAGCACATGATCT
>D07-LOCUS50984-290
CCGATGGTCATTGTTCTTCAGCCACTTTAATCTTCAAATCACCTTCCGCCCTGGGGTGTGCAATTCGAAAGCAGTTGAGGAACAGCCTTTCCAAGTAACAAGGTATTCTTTCCCTTCTGCGGTATCTCGGGCCTGAATGATNNNNNNNNNNNNNACAAATCTGGGTTTGAATTTTCTTGTGTAACCAGCAATGTCCAGGTTCTTGGTGGACAACCACACGAAGTCCCCCTTCTGGTAGTGAGGTGCGTTCCTCCGTTTTCGGTTGGCTTGGGTCTCATATTGTTTCTTCGACTGTGTA
>D07-LOCUS50987-290
ACAGCCCCTGGACCTGTTGATTTTTTATCCCAGGCCTATTTTTGGAGCTAGTCTGCAGGATTCTCTAAAACCATTTGCTGAGTGTGCACGGCACACTCGGTGACTGTTCTGCACATGCTCTGCGCACGTCAAGATTCTCTGGNNNNNNNNNNNNTTTTCCTTCATGGCTGCGCTGTGTACTATTTTCTTGAAAATGTTCCATTTTCCCCTTTGTGTTGTTAGACCCTCTGATTTAATGTTCCTAGATATTTGGATTGTTTCTCCTTGCGATCACATCTCCTGAGTGCTCCCATGAAGT
>D01-LOCUS51005-290
AGGATTCAGGCAGGTACTGAATACCWGTCCATATTTGTGTTTGGTTGATACTTGYCTTGAAGAAAATGTGTTGATGAGGCTTTTGTCACGAAGAACTCGCTACCAATCTAGGAATGATGTACTACAGATGGGAAAGGCATATNNNNNNNNNNNNTATTAGATGATGTGTTTGAATATCCAGTGTTGGAGAAAGAGCTAAAGGAATTTCAAAAGGCATTGAGAATGCATCGGCGCCAGTAAGTATAGCTCCATCACTTTTTAATTGGATTTCTTTTATGCTAATTTTAGTTCATATGCT
>D07-LOCUS51012-290
ACTGTGTTGTTTTGAAGCACCTGAAGTTTCTTGGGTGGTGCCTGCAAGAAAGGCATTACAATAGTTTCGACCCTATTACATTGCGGGCAATTGTGGCACAGTTCTTGGTGGAAAGGAATGGGCTGAGTTGATTTAAAAGTTNNNNNNNNNNNNGGTGTGTAGATCGTGTTTATCGGTAGTGAGTCTGCAGTGTGTTTGCCGGAGATGGGTCGGAAAACTTGGGTGTCGCCAAAATTAGAGCAACAAAGGGGAGTGGCCACAGAGCTTCCTGGAAAAGGTGAGCATTCCAAACCTACAC
>D07-LOCUS51013-290
GTGGTTGGAAGAGAAACCAGCTGATGCACGTGTGCATATTCATGTAAAGCAAAATGAGGAGCCATGTAGCAAGGTAAGCAAGTACTTTATGTAGAGCTCAAGTAGGTGCAGATAAACAAGGAGATCCTCCTCCAGCAACTGGNNNNNNNNNNNNCTTTTACATGAAGTCCCATACTACATTGATTAATTGCTGCAGACAGGTCGAGCAGTATCGGGGGCCTTGGACTGCTCGAAATAAGTGCCACACAGCATGTGCTCTTTCATGTCAGCTACGACCAGCTTTGTACCCCGTCTTGGT
>D07-LOCUS51133-290
ATTCTAGAAGCTTACATACACCTTTGCATCCTTTCTTCGGCAGCTAGGTAGCAGATATAATGTTGACTTCACGAAGGCAGTAGAAGAAAAATGTTATGAACACTTGTTATCATACGATTTTAAAAGGTTAACATCTGTTTTNNNNNNNNNNNNNCCTGTTCCCTTTGCTCGATCTCAGAGAATGATTTAAGACATCTATGTGTATCTTGCCCATGAACTGAACAGCTGCACAGTCAATGGCTGCAGAAATATATTTCCCCGGAGGAAGGCTTGGATTTTCATACGTTGTTAAAAGAAA
>D07-LOCUS51139-290
TTTAAACCATCCGGAATAACTCCCACCATCAGAGAGTGGTTCACTTCTGACCGTGCGCAAGGGCAGATATTAAGAATTACAGATTTTAGCACCCGAAGAGGGATGGCGTCCTGAGGGAAGAAAGATTTCAAGTGTGACACANNNNNNNNNNNNNTTGGGAGTCGAAAGCTCTTTAGCCAACGTAAATAGGGCTTTGCTCGAATTTGCAGAAGCTGTGATCCGATCCGCATAAAAAAATGTCTTTAGCAGTTTTACTGGCCTTATGAGCATGATAGATCAGTTTATCATGTTGGAGAAA
>D07-LOCUS51145-290
ACCAACAGTCTTCTCCCAGATTCTGCATCAGGATCTGTCAGAGATAGTTGTCCCAGAGAGCAGCGATTTATTGATTCATGTTGATGACCTGTTGGTCTGTTCCAAGTCAGAGGAACTCTGCCTCAAGGACGCTGTTTAACTNNNNNNNNNNNNGGTCTGTGATTATGCCCCTTCAGGAAACAGTCCTAGTTGATCAGCCAAAAAGTATAGACTAGACCCCCAAGAGCAAGACAGCCKTTGAAAGTGTGAAAAAAGCTCTCTGCAGTGCCCCAGCATTAGGCTTTCCTGACTATGAGAA
>D07-LOCUS51166-290
CGCTTGTGCTCTTGTGTTAGCCTGTTTAATTCTATATTAAAAATCAACTTCATTGCTGCCTATTTCTTACACTTATTCCATCTTCTAAATAAAAAACTCTTTTATCTAAAACAAATATCCCAGCACGGACCCAGTTTTCAANNNNNNNNNNNNAAATCCCTGTCAGCGGCGATGCTGGGAGAGGGGGGAGGGGGAACTGGCTGGCTGGCATTTATGAATTATTTACGTTTGCTTTCCAGCCCAAAATCACATGGCTCACTGGAGTATATTTTTGAAAACGTTATTGACTTTATTTTAA
>D07-LOCUS51178-290
CTATACAGCAGTTAAAGATCTGTCTAGGGAGTTTGGGAAGGTTGCGGATATAAATTGAATACCGAGAAAACCAGACTATGGTCTTGAACAACCCATCCTATATCGGCTCTAAGGTTTCGGATACTAAATATCTTGGCATCACNNNNNNNNNNNNCTGTACCATTCCACCCAAACaatagagatcttaaagctattaatcaactgataagctcctttatatggaataagaaggcaccactcagaaGTAGATTGAAACTTTGTAAACACTGGCTTTCTGGGGGTCTGTCTCTTCCTAATT
>D07-LOCUS51207-290
TTGGCTTCTGAAAGGATGATCTATGAACCCTGGGACCTAGAAGACAACATCCTGGAGGTCGTCATTGCTGCTTGAAGACCTTCGACGAGAGCCATCTACAAAACACGCTGGCAGCGGTTCTGTGCTTGGTGTTCTTCTTCAGNNNNNNNNNNNNTCCTTTGTGCCTTGTTGTACATATATGTACAACAAAACACATTGTAAATATCTGTATATTGTATATACTATATATAGTACATACACTGAAACTGACAATTTCTACACCACAGCAACAGACACTGCTTTGAGAGTGGTTCATGAT
>D07-LOCUS51234-290
TCATGCACACACGCTTTCAATAWGACGCCAGCAGAGCAACATTACTAGTGCTGGTCTGCTTCCAAATTCATAAGCTACGTCTTTGTATAGTGCACAAATCAAAATATGGAAACAAATGCTTTTCCTAGCAATGACAAATGANNNNNNNNNNNNNGAAAGTAACAGTCACAGAAGGAGCTCTCACGAAACGCTGAAGATACTGGAGGGCCTGTAACCATGAGACGTCGTACTCCATATTGGGACTGAGCGTCCAACTGTCCGGGATGGTGAAGTAGGCCAACAACAATTGTCGCTTTAA
>D01-LOCUS51269-290
ATGATAAACAGACTAACACTGCGGTTGTGGAAACGAAGACGGTTGCAGTAGGTGATGGCAGGGTAAAAGATGTGGCGACTGTGGCTAAAACACGATCGATTGGTGTGGGCACCTCGATTTCTGATGATCTTGGCTTTGAGAANNNNNNNNNNNNCACTACATTGAGCGTGTCCAGAAACTGCTGCAGGAACAGCAGATGCTTCTCACCCAAAACTACAGTGAGCTGGCCGAGACATTTGGAGAGCCTCACGCACAGATTGGATCTCTAAACTCTCAGCTCATTAGYACGCTTTCATCC
>D07-LOCUS51285-290
TTTTTGTTGCAATTGGGAGCCCAGGCCATTTTCCAGGGCTCCTCTACCAGAGACTGCCTGGCCTAACCTATATGGTGACCCCCATCTAGGAAAACCTGCTTACACGCACCCGCTCTTCACGGCCTACCCCAAACCATGGAGNNNNNNNNNNNNNCCCATTTTGACCTTTATGCATCCAGTGGTTGATGTAAAGTGAGCGTCTACCACAATGATTTTTAGAGCGTTGAAAAAGCTGGTTTAGCAATCTTTACATTATGATATCAAATTTTAAGGCAGCACAGGTATTTAGAGTGAGATC
>D07-LOCUS51290-290
ATAATTATGGACTGTGCCCACACATCAAAAATGTGTGAAATCGTGCGTGTCCTACGCATGAAAAGTAAAGTTGATCCCTATTATGTGTAGAGATCAACTTTACTTTCCATTTTATGAATGGGGCCGATTGGGCCCCATTCANNNNNNNNNNNNGTCCCATGGGTTAGTGTCCCTCCTCTACATAGGGCCTTCGGCTCAGGACCCTAACTCTGAACAGGGCAAAACCCAACGATAGCGACCTGCCCCCAGGTCACTAATGCTTAATTAGTACATCATCTGTCTTAAAGACTGCATTCTG
>D07-LOCUS51295-290
AGTAGAGCAGGTGAACGATCAGCACTGTGCGGCCTTGTTTAAAAACAAAACCAACATGCAATCAAAAATCCTAATTTAACAATGTGTAAACGACAGAAAATCATTTTCAAACTTTCCTTTACACTTCGTTGCTGATTTGCCNNNNNNNNNNNNNTGAAAATACTGCCTCAAACTGCATATCTGTTGGTGATCAACCCTTGCTTGGTCCCTACCAAATCATACTTCAAAAGGTGTCAGAGTGAACCTAGTACCCCTCACTCATCTAACACATTCTGAATAGTACTGGTATATGTCCTTA
>D03-LOCUS51313-290
TTAGGTGAAGCACACGGGCAGGGGTGGACTGCAAGTCGAGCAATTCGATTGGGCCACTTTTTTAAAAAGAAAATTTGCATTTTGAGCCACTTTTCATATTTTGGGCCACTTTTTTCTTACATGTGGGCTACTTTTTTTCCANNNNNNNNNNNNACATTTGAAAGAAAAAGGAATGGAGCTAGGAGGCAGGCCCTGCCCTAGGTCTTTTATTCTTGCTGTCAGTTTGCAGAATAAGCTGCTTCTCCATGTAGACAACTCAGCAAAGCTCAAAACCGCTATCTTAACTTTATGTACAATC
>D01-LOCUS51522-290
CCACACAATGTCTGTTAGCCTAGGCTCTAATTTTCCATAATTTGTTTTAACAGTTTAGGCCTTACACATTCCATGACAGGACCTTCAGTTGTGCCAAGGCAGCCATAGTACATCAACCACACTCGATTCACACCTCTCACTCNNNNNNNNNNNNNTCATAAAATAACTTTATTATGCAAATTAATGCAATAAAGTAACAGCAAACAATTAAAATATCCAATGATAAAAATCAAATAACATAGTCTGTTTTAAAAAATTACAAACTTTTGCAATCTCACATCCCTTATTCAATGAGTAA
>D01-LOCUS51529-290
ACAGTGGAGCACGCGATGGCCCAGGGTCAAGTTGGGCCGTGATTTCGAGTTGGGTGGTAAATGCAAACCGTCTGTAAAACTGTCTGTAAAACTGCTTTATAGACAGAAACCGTCTGTAAAACAGTTTTACATACAGTTTTACNNNNNNNNNNNNNACTATATGGTGTCTAGACGTTGACCAGCATGGGGTTCCCAAAACGTCTTATACAAGATATATTAAGACTGTCAGAATTTACAACGCCGTATAACATGCACAGAGAMGCAGGATGCTACCACSATATTACAACGAAGAATATTC
>D01-LOCUS51632-290
TAGGGCAGGAGGACGTTCATTCCCATGTCAGGCAGCCAAGGCTTGGAATGCCTTGCCCCTGCCATTAAGGAAAGAAATACAGGAAGCTGGTTTCAGAAGAGCTGTTAAAACAGCCGTGTTCAGTTAGTAAACCTGGCGTTTTNNNNNNNNNNNNCAAATTACAAGTTAATTTGTTCTTGCCAGGTTCTCGCCGACATATTACTCTTTTAATATGTCGGTAATGCAAAAAAGTCACTAAAACTGTCAGTAAACAGTGTTACCGACTTTTTTGCAACTCGTTATCAGGCCCTTAATCAGG
>D01-LOCUS51704-290
GTGAGCAGGAAAACAGTGCAAGAGGTACAGAAAATATGACATTGTACTACATTAAACAACTATTTAGTCAGAATGGATGCATGTCACATCCAGGCGAACAGTGGTAGAAAACAAAAAGGAGATTAGAGGATTCATGTGAAGTNNNNNNNNNNNNATTCACAAGGAATGCCTCAAGAATTTTAAGGCTGATCGAAAGAGCACCCTGGGATCCTTACATAATGCAGTCGAACCATATTTCCACAACCGTTCATGTCTCACAGTACTTCTACAGGAGGACAAACCACAAATCAAAGTGCCA
>D01-LOCUS51750-290
GTCATGAAATTGGATTTCTTAAAATGTTCTATGTTCAGATGCACTGTCTCAAACACAAAGCAACCTGAAGTAGGGGCCCCCAATTGAAAATCATCAGACACTACACATACTATGGAACAGTAGAAATATGCAGCTCTCTCCCNNNNNNNNNNNNCACTCTCCGCTATACCTCTCCCATTTGGCTGTGAGTCTTGTATTGAATGCTTGTTGCATGGGAGTATGTAACTGCTTATTAAAGGCTTAGATAGAGGGAATTGTTTACTGATTCGGCAAGAATCAGCGAGTTGAGAGGTAGTAA
>D01-LOCUS51772-290
TCTTGTAAACTTTGTTTTTCTTCCAGAATTACAGACTTTTCACATGCATTGTCAAGTGAAAACGTTTTCTCTCCCTCTGTGTGTGCAGGATGTTCAGTGCAAAGCTTTGGAAGCCCTTTTTCTGCTGGTTCATGAATAAAAGNNNNNNNNNNNNAAGAACTCAGGTACGGTTGGGCCTCTTCGAGTACTGGAAGACTGTCTTTAAAGTCTTCTACCTCATTCTCCATCTTTACTGATGTTTCAGGCATACCTGTATTCAGATTTGAGGCTTCATCTGGAAAGAAAATCTGTGGTACTG
>D01-LOCUS51822-290
TGACAGGTATTAACAATGAGATCATGCATTGTTGATCACAGAGCATCTGTAGAAATGAGAAGTCTCAAAAATTGCAGAATAAACCattttactttatatttatattgaaacataaatttaCCAAGGCACAGTGTTTCAGAACNNNNNNNNNNNNAGCTGCAAAATGTAAAAAAGCATTATTTTATAGAAATTAAAGTGCATAAAAGATATACAAATCATTTCAATTGTATTGACTATTTACCTATGTGAACTAGCAAAATAGAAAAGAACACCGAGTTCCAAAATATTCATTCAATTC
>D01-LOCUS51825-290
GAGATGGGGCATCAAACTGTTGTGCAGGCGCTGATCGAGGGAGGTGCAAGGGTGGGCCTTGTGGATCAAGATGGTCGGTCTCCATTGCACTGGGCAGCTTTAGGTGGGAACGCCAATGTGTGCAGAATCCTCATGGAGAACGNNNNNNNNNNNNNAGCCTTCCCCAACCAAATGGAGAGTAGCGAGGAGCGATACACACCCCTGGACTATGCCCTTCTGGGGGAGCACCACCAGGTAGTACAGTTCATGTTGGAGCGTGGCGCTCTGTCCATCGCTGCCATCCAGGATATTGCAGCCA
>D01-LOCUS51888-290
CCCCTTCAGATAGATTAGCATAACCTCCCTTCAGGTAGGTAGCTATGACTCACCTTAAGGCAGGTAGGAAACCTATTTCCGGCAGATTGATCATCCCCCTTCAGCAGGATAGGAACGCTCTCACATCAGGCGTATAGAACGNNNNNNNNNNNNNACGGTGTAAACTGTACAACGAATCTGTCACGACTAAAAAACGTAAGTTGAATACAACGGTCACCCGTGATAACCCCGTTGTGCAGGTAGGTAGGACCCCCATCTAACCCTTCAGGCAGATAGGTCACAGTCCGCTTTAAATGTT
>D01-LOCUS51959-290
AAAATGACAGAAAGATGGCAACAGAGCTGCGGGGTTAAAGCTGAGATAGAACATCCTTCAAAGGAAGATTTTTGAATATGAGAGACTCTGAGCTGAAGTTGATTGCTGGAGTGGACAGCACAGATGGTTTGTATGGGCTCAGNNNNNNNNNNNNCCATTACAGTAATTGACTCAACTAAGAATAGAGGGTGCTGCCACTGGTGGCTGATCATTATCTGGAATGAATGGAAGTACTTCATTTATTATTCAGTGCTTGGGAACCCAGCTCTACAGATAGAATTTAGCTGATGTTCTGGTG
>D01-LOCUS52018-290
TGAACTGCTACATTCATCCATGCTGTGCAGCACTTCCAAGAAATCTTACCATCTGCTCGTGTCCCACTCTAACATTTTCTCAGGAATGACAGATTTAGTCACCCGAGAGTCTCGCACTTCAGATGTGGTTGAGGTAAAAATGNNNNNNNNNNNNCTTCCTTTGTAGTAGTAAATGCTGTGAGTAATTCTTACCTACAGATTCCTGGTCAATGAAGTGCACTGTCTGCAGCGTCCCAGTTACAGACCCAGCTGACAGATCGCTTCCGCTTTAAGTAGCACCATAACCGTGCAGCCCACC
>D01-LOCUS52039-290
ACATACACAGGCAGCAGGCAGACACTGCTGCTCTGCCTGCTGCCAGGTAACTACCAATATTCTAACTGAGAATGCATTCGCAGTTAGAAGGTCGGTAGTTGCCTGGCAGCAGGCAATGYGGTTATGCCTGAAGCCAGGCACTNNNNNNNNNNNNGACAAACTGTATTTTTTTCATATAATTTGCCTCATTTCCTATGTAATCCCATTTGATCTCAATATGCATTCACAGCTTTTACAAATACACAGTCGTTAAATATGATTCAGGAGTCCACCTGATTAGTAGTGCTTACGAATCCTG
>D01-LOCUS52086-290
ACAGGTCATAATGATCCATTGGGATTTGGGGCAGGGCTGCAATAAGCTCCCTGAAATACAGCAAAAGCAAGTAGTTCTTAACCCTATGTGGGACATGGGGCAGAATATGGCAGTGATAGATGTTAGCTGTCACTCTAGTGTGNNNNNNNNNNNNTGTAATACCAGAWGGTGGGTTGAGTCATATCAAATCTGTCTTATGGGAGTGGTACCTATCCTGCAGTATGTGCCATACCGATCCTGACATATCTACTGTATACTGCCTGTACACACTGCATTGTGTCATGCCTTTGCTCACTAT
>D01-LOCUS52131-290
AACAGCTGTATAATGTCATTCAAATACCCAGAAATATGGGAAAACAGATATCCAAAATAGAGATACAGTGTTTATAAATGCCACTGGAACTAGCCACTGACAATTGTAGCGGAATGCATGATACTCCAGCAACACATTACTGNNNNNNNNNNNNCACTGGATCTGTCTTCTGTTTGGTGGCATCAGTTAGCGCAGGGTAGAGGTTTACTGGGACTGATGAGGAACCCTCTAGCATCCATTTAGTATATCACTACATGAAGCACTAGTCCTCCAATATAAACAAATAAATATTGCTCTG
>D01-LOCUS52255-290
ACTAGAATGAAGTGAATCTTTAAAAAATAAACAAAAATGTCTTGCCCTGGTTTGATCAACAGCTGACCACTGTATGGCAATTTAAACTCTTCTCCAGCACAGCATGAGGAACAGGTGCCACAAACCTTATGTAAAAGTCTGGNNNNNNNNNNNNACATTGGTGCTTCAGCCAAAACATCATACCTGCCCTAGTAAACATGTGCAGAGACCACACTTAAGCTGTCGCATATCTGACGTTGAGACTTTTATCGTTCACATCATTAGCCAAACCTTTGATTTTTATCGGGAATTTCGAGAC
>D01-LOCUS52268-290
GCGATCTGGTGATTGGGGAGGCATGTGAATGTACACTTAGGTATGCGTGCATGGCTTCGGTTTGCCTGTGGAAGTCCCCCTGAGTCTTAGAGGATAGTCTATAAGGCCTTGTTTACATTTAGAGTGAAGTCTCTGTACTTGCNNNNNNNNNNNNTTCCCAAGATAGAGGGAATATCATGTGCTTCTTCAGTCCATTCTTGTCCTAGCTACAGTTGCCAGGGGTAATTAATCTCTTCATGTTTGTAGTGCCACCCCAAGAAGGTCCTTACTGTTAAATTACCTGTCAACTCAACCAATG
>D01-LOCUS52288-290
CACACATTCCCCGACAATAACATCTGTATCATGGACCAGACGGGGCCACCAAAATTAATCCATAATTCTCTTTTTAGTTAGTGTGCACCCAAGATGACCCTCTTGCCCTAGTAAACAAATTTTCCATCTGAGAGCTTCTTAGNNNNNNNNNNNNCATTCAGAATTTGGGATAACACTGCTCCTAACCCATAAGCACTAGCATCAGTTGGGACTATACAAAGATAGCCAGGTATAAATGATCATAAAGCTGGTGCAGAAATAATTTACTTCCTAATAGTATCAAAGGCTGCAGTATGTT
>D01-LOCUS52441-290
AGCACCAGGACACCGGCCATGCAAATGGAGAGCCTGGCTGGTGCAAAACTGCCAGTGGGCACATCAAGAGGCCAATGAATGCTTTCATGGTGTGGTCACAGATCGAACGGCGGAAGATCATGGAGCGGTGGCCAGATGTCCANNNNNNNNNNNNNCTGCTCGCGTAAAGCCATTCTTATACCGAAGGACAATCCATTCCATTGCTTCATCCTCTGCAGAGCAACTGGAGCACAAGACCTGTCACCAACCATTGGACTCTTKCTGCCTAGGGCCCCAAGACCCAYATCAGCCTCTCACA
>D01-LOCUS52485-290
ATGAAAAGCTGCCTGTGCAATTGACTAGCATACTTGAACCAAGGGTACCTATCGAGTCACACTACACTGCGCGTAAACCAGAGACAGTTGCTTCTTCTGAACAGGGATGATCGAAAGTGTAAAAAGGAATTTATTTTGTGAANNNNNNNNNNNNTTCATAAAACTAGCATAGCGAAAATTGCTTTTCTGCTTGACAATTGTTTTCACCCATCCGTACTCCGTAAAGGCACACCACACTATTGTTGTCGTTGTCGAACGTATTGATTAAACATCTATTATTACGGGGTTGTACTGGTGG
>D01-LOCUS52580-290
TAGTACTACTCAGACACATGGTCAACTGGATATTAAAGCACAACTAGAAATTAGTCGTTCACATATGCGAATGTTGGTGAATGATAATTCTAAAATAAATCAAAATTATAGATCATGCATATATAAATATTCAAATAAAATTNNNNNNNNNNNNCAAACTATATACAAAGGGGAGATATGCTCAAATTAATTCGGACTCAACATGAGGAATAACAATTAGGCATAACGAGAGAAGAAATAAAAAAAGCTATTACTGAACTACCCTCGGGCACAGCCTCTGGAAATGATGCAATTCCTT
>D01-LOCUS52699-290
ACAGAGAATTAAGATTTATCTCCAATCAGTCCTCTACTGTGCTATTAAACATAATGCGTAAATATTCTACAGTATTAGTGGCAACATCATCACTATTTTAGTTTTTACCTTTTCTGGCAAAACTAGCCGCGCGCAAGTGCCANNNNNNNNNNNNATTGCCGGAAGGTGCGATTGAGCCACTTGCAGTCCACTGTCACTATCGCCAGCGGCTGGCAAAGGTCACAGGGGGTGCTAGGGCAGGGAGGCAGTAGTAATGGGGAGGTGGTGGCACAGGTGGGAAGAAGATGGAGGCTGTAGG
>D01-LOCUS52734-290
TTGATAATATCAGGCACACAGCCCTCTGAAAAGGATGTATTAACAAACTTAGTAAGGAGCAGAATAAAGGCAGTGTTGGATTTGCCAGTACTTAGGAGAGATGAAATGAGAACCCACTTCACACTCCCCTGTCCGKCCAGCCNNNNNNNNNNNNNAAAATGTACTTGGAGTCAAAGAGACTATCTATTACCAGGATAGCTTATCCTAGGTATTGTAACAAGCAATACTACAGAAAGCTGACACCGTCAGCACCAAGACGATATAGTATTGTTACTAATACATACAAGTTATAACTAAA
>D01-LOCUS52808-290
CATGTGCGTTGTCCTTAATACTTGTGATTAGTATTGTTCTGTTTCTTTCAACACTTCTGGCATGTTATTAAATACTGCCAGTCCTTATCAGAACAACACAATTGAACGTTAATTATTTTTGAAAATGGCATAAAACAATTTGNNNNNNNNNNNNATAAAGTCACATCCTAAAGCACTTTAAGTTTCTGTGTGCATGGCAGAACCTCCAGAACCTAGAACAGCAGGTTCCATGAAGGAACAGAGAGTTAGAAAAGAATGTGCTACAGATGTGCACTGCTAAAACAACTCGTCTGCCATA
>D01-LOCUS52974-290
ACGATGGCCTTGACTTGAGACGCACAATCTAGTCTGGGGTTGAAAATCACAACCAGGTTCCGTGCCTGCTCCACCGGGGACGGTGCATGGCCCAATAACTTGGGCCACTCAAATGGAAATTGGGACCCGCCTACCTCCGGACNNNNNNNNNNNNGCAAAAGTGACATTCACATCGGGAATGTTAGGCCTGAATTTCAGAAGCAGGATTACCAGCATCGTTTTGTCKAGCAAAAAGCTCAAGCTAATCCACTCTCACAGATGACATCCCGTCACAATGAGACACAAAAAAACTATCTTG
>D01-LOCUS53006-290
GTAACGCAAAAGTCCATATTTTACCATTGTTTGGCACACAGCATGTATGCCGTCTGCTTGTCTCATAAATCATAGATGTGATCTGCAGAAGAAAGCGCATATGTTAATATTTTTAGGATTAGCAGGTTCAAACTCCTGGTTGNNNNNNNNNNNNTTTATAGAAACCGTCCACGCTCTTTAGGAGCTTGTTTGATTTTTAGTTTCATCTTTAGATTCTTTGTGCTTCAGGAGAGTTTTCTAGCTGCCATGCAATAGATTGCCCGGTAGGACCTAACTGAAAGTATCACTGGGATTTCTA
>D01-LOCUS53123-290
CAGGGTGGTCACCTTTGCACCCCAATGGTGCCAAGTGGTAAACAGTGTGCTTTTACGCACGACTGGGGACACAAGTGCCCCGGTTGTGGTAAGGTGCACAGGTGAGAGGGTTGACTTAGTCTCAGGGTCGTGGGGCTCCTGNNNNNNNNNNNNNCTGATGAAAGGACTGTTTAAGCAAAGAGTTTTATGTGCAAAATGCAGGGGATCTGTTCAATGATGGAAGCCCCAAACAGAAAAACACTGGCTAAAAATAAGGTTTTCTCTGCCATAATACAATTGTTTTACAGATTCCCAGCAT
>D01-LOCUS53207-290
TTTGGTCAGTCAAAAATCAGGCAAATCGCTCGATTTTGCAATGCCTGTACCTAGTTAATTAGCTTTTTTCGGGAGCCTGCAACAATAGACACCTTGTAGCTAATACGGGACACGATTATGACTTGGCAAAGTATCACTCTGGNNNNNNNNNNNNTCAGCATCAGAACATTGGAGCAATGCTTGGAAGGACAGTGAATGATTTCTGTTTTATTAGTGTTCAGTAATAACGGGCAGATTCTGCTCCTTATTTACGAACTGAATCTGTGATTCGGTTCGTAAATAAGGTTCGCAGCAGGCG
>D01-LOCUS53446-290
ATTCCTGAACAGACCTCATGTTGAGTTGTGGGGCACAATGGAAATACACTTGTGGACACCAAGAGATAGGAGACTTCATTTTTGAAGCACAATCCTCTTGGAAACAATGTAATTGAGGAGAATGGCACTGCTACATACTGATNNNNNNNNNNNNTGCCAAAAGGGCACATTGATGGGACTGCTGTTGGTTAACTGATAGCCCCAGGGAGTAGGAGGGACGGGAGAGTGAGGAAGAACTCCAAAATCAGCCAGAGCTTTTTCACTCAGCAGATAGCCACTCGTCAATATAACAAAAAAC
>D01-LOCUS53515-290
ACACAAAGTATACCATCAGACACCTAAACTACCAAAGAAGCATAACCATCAGTTAATATGCAGAACACTTACCACCTTTTATACATACACAAGTACATAAATAACACTCAAAAAGTAAGTGTACTGCCTGTTTACTATTTTTNNNNNNNNNNNNCCTCCTCAGCTTTATCAGTCAAGTTTTGCTGTGCAAGTCAGTTCTCCAAACGGTACTCTTGACATCCATATGTGCAGTTTAAATTATGAGCCATAACTAGTCTTTTAAAATCTGATTGGAGTTTATGCTTCAGTTTTCAGCATT
>D01-LOCUS53551-290
CTCTGCCTCCCAAAGCTGCTTCTCCGGTCCTCCTGCCGCCGTCTTTCCGGTGTCCATGCGCTCGGTCAGCTAGCGCATTGCCACAATCAGCTCCCCAAGCTTTTAGCTCTGTCAGTGTGGCAGTCGTAGCAGGTATTTACTCNNNNNNNNNNNNGTGACGGTCCCACCCCAAGTTAAATATTCTTTGGATTTTTTAATTTAATTTCTTGTCCGTGTATTCCTTTACCCACTCCTGCTATCGTTTTGCTGGAATATATTTTGGTAAACTTTATTTTGCATTTCTGTCAATTTATTTGCC
>D07-LOCUS53697-290
TAAGCACTGCTTCttgtttgttaagtgtttgtttatttgttgtgttCCTGTCCTCCCCCTTAGGGGAGAAGTAGTGGACAGCAGTCCTAGGTTCAACGCCAGGCACCGCGAAGAGAAAGGTGAGCAGGGACTTGGTTCTGCNNNNNNNNNNNNNCGTTGGGGGCAGCAGAATATCATCGTGCACGCGATCAGGCCTAACAGAGTTCATGTAATCTTACAATGTTTTCTAGGTACACATTGTTGGATTATCAGAAACCAATAATTAATCCAGACAGAGGCAAAGGTACAAGCAAGGGGC
>D07-LOCUS53745-290
AGACCCTGGGAGCTAGAGGGGGMAGTTGCCCCCTTTGCCCCCTCTCCCCCGCCTGCGGTCGCCCATGTTTACAATAGCCCTGGCCTCATGACGTCCTCCAGTGGCTGTGCAACGTTCCACAGTTCCACGAGAACGGATTGGNNNNNNNNNNNNNTTCAACCTTCATGTGTCGGTTTATCGCTTTGTACATATGTATGCTTAGCACAGTGTGGAACTGTGTAGTTTTACACTATACATAACGGGCCTGATTCACAAAGGAGTTTCGTGCCGCTTACGTATTTCGTCCGCGTAAGTTCTG
>D01-LOCUS53841-290
CCTTCCTGGCGGCGTCTCCAGACATAGAAGTGACAACGGACACTTCCCTCCTGGGATGGAGAGGTTGAGGTCACTTCTGTCCCTATCAGGTACAGGGCATCTGGTTGGAGTGTGACCGTCTTCTGCACATCAATGTCCTGGANNNNNNNNNNNNNGCCTCAACACAGAGGCGGATGCCCTCACCTGTCGCTATGTGGTCTCGCAGGAGTGAGAATTGTCCCAGGAAGTACTAGAAGCTGTGTTTCATCGCTGGGGTCTGCCTTCAGTGGACCTCTTCGGTTCGGGTTGAATGCAGCGC
>D07-LOCUS53858-290
AAGAAATTATTGTGGAGGGTAGAGGTTCCCGCCCAAAAGCTATGACATAATAGAGACATTATACACCCTGCACCCCACCTTTGCAAAAGCTGTCAGTTTGACAAGAGGTGCTCCCTATAGACCAGCTGGTTATCCACTNNNNNNNNNNNNNNNNNNNNNNNNCAATGTGTAACATTTCTGGAAGAATAAGGCAAATAACTTGCCTCTGTCTTTCTGTAGACACGAAAACCGAAATAGTGTTGGAACTCAGAACGAACACAACCCGCAGCGATGAAGTAAGGACTTCCCCTGTTTCCCTTCTGTATA
>D07-LOCUS53900-290
GTGTTGTTGCACCTGTTTTGAGGCCAATATTGCACAAAACTGTAAGTTTCCCACTTGTCACCAGGCATGTGAAGTCTCATGTGTGCACCGCCTCTCTCCCACCTCCATGTTTGGTGTACCCACGCATGTTGGGCCTCAATTNNNNNNNNNNNNNGACATCATTGCTTGCATAAGGGTGTCCTCTTTTTGGAACAGTATGGTGTTGGTGGGGCTTGCCCCTCCAGCACAAAACGGATGCTACACTGACATCCTATGTAAAAATCAATCACCACAACTCCTTTTGCAGCCTCCCTCGCCC
>D07-LOCUS53916-290
TTCTGGCTTGTGACCTGGTAGCACCTCCTAATTGCAAATTGCAGAAGGTTTCTCCTGTGATGCAGGAGCGCTGGAAAACCAGTGCGTTTGCGGGAGACTCCCATGAATCCCGCGAGACTTGGCAGGTCGCTGCTGTTGATGNNNNNNNNNNNNNGTGAATTGCAGTAGTAACTGTCAAAAAGTACCCTAGTATTCAGATTGTAGGCCTGTGGGATGGAGACCAAACGGTTGAAGCCTGGTGACGTCACTTCCTGTGTGGCAGTCCCCCAAGACAGACTTTAGAACTTGATCCCTGTCT
>D03-LOCUS53931-290
TAGGTCTCATTTTGTGCCCCCTtgcctccgtgtttggtgcacccatacatgtygggcaccaatttactcataaggagtAGGGGTACATAGGAAAAGGTAGTTTGCATAGTTGCCTGCTGTTGGACTATCAGGAGATTCCAANNNNNNNNNNNNKATGATTGCTATGAGGCAGATACTCACCAAAATACGAACCYCCTCGCAGCTTATACTGGGTGCAGCTAAGAAGGTAGGGTTTGCAAACTCCAGAAATGCGATTATAATGATGACARGTTATACAGKCRTGTTCTAGCAGACACGY
>D07-LOCUS53938-290
AACACTCATTTAATGGAAAacattgtcaataaacatagacatagacaaaatattatgtccaaagacatataaaaagaaagaaatagtacatTTCATATCTACATAATAGTAGCAGGTTAAAACATAATGCAAACAATTTTGNNNNNNNNNNNNNGAATGACCCAAATCCCAAATTTGAGACAAAACAAAATATATCTCATAAACTTGACAGTATGCAGAAACATATACAGTATCAACAATTCATTGGCTAGAAGACATAGCATCATAAAGCATTAGATGAAAAGATGTAAACCAGTGC
>D07-LOCUS53958-290
AGTCGGTACTATGTGTAGAAAATTCCATTTATGGTTTCTTTCTTCGCTTCCCATGCAAACATTTCCCACTGTTTTTTCATATCAGAATCTTATGAGAAAATTGTTATAGGTTCGTATAAGTATTTTATATGCTAACTAAGNNNNNNNNNNNNGACAACTTGAAAAACCTCAACTTTATGATAGCCAGCTCTGAACCCATCCACCGCAAAGTAAGAACCCTTGACGGGATTGCCGGCCAAAACATCGCAATTGGACAAGTCACACCTCCACCTGCATCTGGCCTGACCACTCCCTCCTG
>D01-LOCUS54004-290
AAGTACCATACTTAGAAATGCCATCTACAAGAATCGATTCAACTGCTATAACATCTAATACTAAGCCGGACAAACAGAGAAAATAAAAATAATCGAACTGACTAAATTACACCTGTTGGAAAATTCTAAAATCTAGGAGGTTNNNNNNNNNNNNAGTGAAACCTAATAGGGTCTAATCATAATAAAACATAATTTGAGAATTTTACAGTTACAGACACATGCACTAGGTTAATTTTCCTGATGCAGTCTGCTAACCCCCTCAGTTATTAAAACAGTGGACTGGTGTGCACTGCAGCAT
>D07-LOCUS54031-290
GCACGCACTCCACGTGGCTCAGAAACGGTCAAAACTAAAAGTAGCGAACTGAATTGTCCCTTATAATGAACATTATAAGGGAAATGACAAGCCTAAAACTCCATGATGGGGTCTGCAAGTAAAAGAAAGCTGAAAAAACAGNNNNNNNNNNNNNAGTAAGTGCTGTCTGTTTTGAGCTTTATTTTTATTTTGACCACCAGATGGCAGTAAAGTCTATGGGGGATTCACTGTGTCTACGCTCGGGTTTTGACCGTGTCTAAAAATATACTAGCATATTCTGGAACTCTGAAGGTCTCTT
>D07-LOCUS54054-290
AACCCTGGCCAGCTTGGTAAGGTGGGGAGGGTCCCATTTGTCCTTAGGAGCCTCTGCACGTTGCACGCCCAGGGCAGTGAACTAGGTGGTCGGTTTGTGCGAAAGGACAGGTGTGCTGCCCCTGGTCCCCATTGCGTCACANNNNNNNNNNNNNTTTTTTAAAGAAGATTAAGAATCCTTTAAAAAACCTCAACTCAGGGAAGGACTCTGAAGAGATCTAAGAGAACCTATGTACCGAGTTGAAAGTTAACACTAGTTTATAAAACTAGAGAAGGGAAATCACCTAACCAAAAGGTAG
>D01-LOCUS54081-290
CTGAAAGCAGATGCCATAATGAAGAAAAGAGGTCCTAAACTGGGATACAGTGAAAATGTATGCCAGTAGTAAATGGGAACTGGAGATGGATTGGAGGAGAGTGAGTTATCTCACCCTCCCACATCCCATGTTAAAGGAGAATNNNNNNNNNNNNAGGCTTCTGGGAGATCCATCCTTGATGGGAAGAGTGGACAGGCGACCTACCTTCACTAGGGAGGTGTGGAGGAGGCAGTTGTTTTAACCCAGCATGGTTGGGCCCATTCTTGGCAGGAGTCATATCAAAGGTATCAAGGGGTTC
>D07-LOCUS54132-290
ATTCCCATTACCTAACCAGGCAGGGCATGGATGCTGCTGAGGGTATGGTATAGCTTGCTCAAGATGGTTGGCTTGAGACAATGGAATTTTTGCTGAAAAACAAACAACTACTTTACACCCCTGCTCTGCTAGCAGCCNNNNNNNNNNNNNNNNNNNNNNNNNCAGTTAATATCAAAGATGATCAACAGGACAATGGCTCCCCAAGGATAGCTGGGACATGCACCCTTGCCTTGTGTGGTGTGGTTGGGAGATGGGAGTAGTAGCTTAATGCCTAGTCGTGTGATCCAGAGTGATTACAGCAAATTT
>D07-LOCUS54136-290
CGCAAAACCACTCCTTGTGGCATGACTGACTTTCAGAGGTTGGCGGCATAATGGCTTTGAGACATATATCAAAGGGAGGTGGCACAACCCTTAAAGGGTTCAGTCTGCAGTGGGGAGGTGCTGTTTCGCAGCACGCCACTGTNNNNNNNNNNNNCTGGTGGGCACATCAGTTGAAAATCTAAGAAGACTGCAAGTGGTTCAAAATGATGCAATAGTAGTATCATTGAGGGTCTCCCACGCTCTGCCAGCGCTTCTGAAGCTCACAGAAATCTCCACTGGCTTTCAATCAAGGCCAGTG
>D07-LOCUS54141-290
AAACTGGACCACTTGACTAGACGCTTAGTGCATTTTACCTGTCTTGATTATTTTTGTAACCGGAACGACTCACCTAGAACTTGGGTGCAGTCTGTAAAGTAACCACTCTGCTCTTTAATGTGTCCATCTGTTTTTGAGCTAANNNNNNNNNNNNCTACCCCTAACCCCGCTTTCGTCACACTGTAGCTTTGGTTGGAGGGACCTGGGGTTAAGTCTGTGCTATTACCTGGAAATGGCACTTTCTGGTTTTGCTTTTGTGATGCGTCTTCACTTGATGAGGCGTCAATGCTCGAGTCTG
>D07-LOCUS54167-290
AACCGCCAAATTAACATCATAAAATTAAAATGGACAGGGATAAAAGGTATGTCACTGGAGCACAAGGCTCAGGTCTTGGCAAGTGGATAGCGGAGCAGTTTGTTCCGGGCTGCCCTCTCAATGAGTGCTTGATTGTTTCTCCNNNNNNNNNNNNTCGCCCTGTTTCGCCGGAGAGCCTGTGGTGGAGCATTAGATGCTTTTGTGACTGTGCTCAGGGAAGCGTCTTTCTATAGGAGGTAGAGTTTGAGAGATGGCTTAAAAGGTTTAAATTGAGATATTTGCCTCAGTCCAGAGGGAA
>D07-LOCUS54171-290
TGCTAATAAAGTATTGGTGCACGCACAGAGCTCTGTCATGCCCCTATTAGAACCTTTAGCTCTTTTTGCTGATTCAGTAATGTTGCCCACCTCACACTCCACCATGTTTCCTACTGGACCTGTTTCTAGATTTATGGGGGCNNNNNNNNNNNNNGGTGAATGCTGTAGTTACAGCATCCACCATAACAATGCACAAAACCTTTCGCGTTATGTGCGGAAGGATTCCTGCATTGTTAGTGCAAACGCTTTGTGGCACCTGACGCTGGCAGCCACCATTCAGCATTCAACAAAACAAATG
>D07-LOCUS54179-290
AGGCCATCTCCCTGCTGAGATGATCCGCTTGTGTGTTCTTCTCCCCTGCCAGGTGGCACCTTGGCTGCCAGCCCACCGCCACAGGGTCTGCGCTTCCTCCGACAGGATCCTCGACCTCGTGCCACCAGTGCAGTGTGGACCANNNNNNNNNNNNGACTCCACCTTCCAATCCAGTGAATCTACTGCTCGCCCGCCCGTCAGCTCGGCTCCCGGCCATTCTTCTGGTACAGGTACTTTTTTTCATCTTCTTGATCCCTGTGCTCCAGAATTTCGCCCGGCCAATGTTGTCTCCTCGGAC
>D07-LOCUS54181-290
ACAAATTGCAAGATTGCTCGCATGACGTTTTCATCTGGTTTCTGCATTTTATTTAGCAACTTTGAAGAACTATCACCTTTTGAACGAAGCAACGTCTTTTCTTGCAGCCATGGCAGTGGGCTTCAGCTGCCTGTGCATAGACNNNNNNNNNNNNATATAATGCCCTTAGGAATAAAATTAAGCTAAATAGTATAATGAGATGAGTTCTAGCCATTTCTGGTGCCTTAGTGAGACATTTAGAATTGAATTTTAATGCACTTCCCTTTGTTTGTTCTTTTCTCCGCTTAAGTTTATAACT
>D07-LOCUS54189-290
TGCTCATCACTCTTGATGTCGAGGCACTTTACACTGTCATTCCACAAGATGCTCGCGTTGCGAAAAAATTTGGAAAAAAGAGGAGACTTGTCTATTGAAATCTTATCCTTTATTGTTTGGTGTATATCGACGGCCCTGAAANNNNNNNNNNNNTCCTTCATTGAGTGGATCAATTCACTTGACCCTCATTTGAAGTTCACCAGTCATATTCACGCTACCAGCATCTCTTTTCTTGACCTTAAGATCTATGCTGAAAATGGTCAACTGTCAACCACTTTGTTTCAGAAAAGCACAGATA
>D01-LOCUS54193-290
GGTGCGTTATTTTCTTCAATTGACAATTCTACGACTGACTGAGGAAACAGTGGAGAATTGTCGTTGTCATCCAGAATCTGTACCTTAATGATACTTTTCACAAAATGCCCTTCTGAATTTGAAGCAATAACTGTTATCTCGNNNNNNNNNNNNTGGGACAATTTCAGGCGGCCTGAAAAGAACTTTGATGATTGTCACCAGCACGGTGATCACAGCGGGAATACAACCGGGCCCATTGGCCAGTATGTTAAGTTTGTGCATCTGGATAGTGGTGCCATCTATATTTTTCGAAAGGGTT
>D08-LOCUS54238-290
CACGTATGCGCAGAGTCAGAAATTGCCAGAAGTGCTGCCACAACACCCCAGTGCCTCCTGAAGACCCCTTGCCTACTGGCTCAGAGCAAGGGCAAGGttctccatcccaaactaactgctctccatttgacggcgtggctTNNNNNNNNNNNNTGCGGTTATATCTTTCCTACRCAATCTAAGTGATTCTGGCATTCAGGTCTCCTCAGTTCGTACTAAGCTGGAAGCAATTTTATCTCACAAGGAGGATCTCAAAGCATTTCTTCCCTCATCTTCTAGATTTTTTCGAGGGTTGTTG
>D07-LOCUS54255-290
CCAAACTTCCTAGACAGATAAAGGATGACCAAGAAGAGCAGGAAGAGATTAATTTAAAATTAACTCCACCAGAGAGATTTATGGGCAACATCTTGTATTGTGTGGGGACTTTAACCTCAACATGGATCCAATATTGGATAGNNNNNNNNNNNNTTGGAATTAGCATTTCAGATCACTCACCCATGTCCAACACTATAAAATGTCCCACTGGTACTCCAACATCGAAGCCTAGATGGACATGTAATCGCAAATTGCTTAAGGATCCCCTATTTATAGATATGATTAAGAACACTGCCAC
>D07-LOCUS54296-290
AAACAGATTATTTTACCTCTTTGGTTCACACAAACTAGAAAATATCCAGACATTACTGGACTCCACACCCTCATAAGAATCGTGAGATTTTGCCTTATTGATCAGGGATTTGAAAATTGATATACATTGCACAAATGATAGNNNNNNNNNNNNNCTTGATCCTCATGGAGGAAAAGGACTATGAGGGAGGTATATCGTCGGCTGAGTGACAACAGTGTTATGAACATTTGAGTACTAATCCAATTAGAATTACATGATCTGCTGAGTCAAGCACAAAAAGATGGCTTAATTTCAAATG
>D07-LOCUS54304-290
AACCTCCTACAGTGGCTTTTTTGGGTATCGGTACATGGAACTGTCTGTGCAAGCGCAGATTCTGGGAAATCACCCTCTCCTTTAGCCATGAGAGAGCGAAATGAGGGCACTGAGAGTGAGTGATTTTTCAGACCCACACTGCNNNNNNNNNNNNNCACAGCAGTAATAGATTCGGGACATCACTAAAGCCTTCACAAGCTGTTTATGACACCTAAAATCTACCAGTTTGCAAAACTTACTGATCTTCCATAATGTGTAGTGGCACTGTCTTGCAACTTGCTCCACCTGCTGATTGGCA
>D07-LOCUS54316-290
CCTAGCAATCTTCTGCCCCTCTACAAATCGAAGGAAAAAGAGGGATGGCATGTAAGTCATTATGCGTCCAGTTCTCTTGGTAAAGGGGCTGAATGTCTGTGAGAGATCTTATGACCAGTGCACATTGACTGCATGATCTGTANNNNNNNNNNNNGCCAAACTAGCAAGAGCCCTCTGAAGATTGACAAATTTGGAGAGAAAGCATATCAGTGATTTTGCAACCATTCCACTATGAGGGAATACCTTATGGCACCTGGTCCTTGAGGCTGTTCACTTTACATAGCGTGCATGTAAGTAC
>D07-LOCUS54388-290
AATGGAAATTTTTAGAGAGATGCCAATAAGCACATTAAATATCTGTAAACACTTGCACTATATGTTTTCCTTGAGCCAAATAAATGAAGTGTTAAGTTTAAAATTAAAGTTTAAAATCAGGTAATGCCTCAAGTAGCGCACNNNNNNNNNNNNNTTAGGGTGTACCGAGACACTATTTCGTCCTACGGAAGAATGTATACTGAGGTTGAAAACAACTAAGATGTCACCCATGACCACTATTTTTACACTTAGTGGGTAAACAGTGACATTTTAAAATATGGTGAAGGGTGGATTAGTA
>D01-LOCUS54422-290
AAATAGAGTAGTATTACGCTTCCTGTATTTATGCATCAAAGTGTTTAGGACAAAACATTTTTGAGTAGTACCGTTACCAGGCCTAAACTCAGCTTGCGAATCAGGTAATATTTTGTTGTCAGCAATCCACGAATTAAGCAAANNNNNNNNNNNNTAGGAGATAGATGGAATTCCGTCAGGGCCAGCAGCCCTCAAATTGCTTAAAGATTTAATTATATTTGCTACATCAGAATAGGATAGGAAAGGAATAGCCGTTGGGTTACAAACATACATAATAATAGGATCTATATTCACAGTG
>D07-LOCUS54462-290
AAATGCTTTCATGTTGCAGCAATTAAGAGTCAGGCTGGGAGAGCATCTGGTGGAGTATCATGTTTTGTTAGTACTACTCTTGGTGGGGAAATACGGCTAGTGCCGTCAGTATCAAACAACATCGAAACAGTAGTTTTGGAATNNNNNNNNNNNNGTAACGCAAAATGCAACAGCCATGATTCTGTATTAGATGAGGTATGGAACATCCCAGCTTATGTGGGTGGCTCCACGGTCTCAGACTCCGTAGGGTTGTTAAGTTTGATTTTCTGGAAATCGCAGTGCTTCGCTTTCTGAATGG
>D07-LOCUS54485-290
CCATACACTTTTCAGTGAAATARCAACAGCTAAAGTGGCAGTTAGGAAGAAATATTGCAGTAAAACCCCTGAAATTGCAGGGGAAGAGATTGTGAATGTACTTAACTYGGACCCTCCATTGCACCATCTTTTCCTTTTTCGNNNNNNNNNNNNCCACGGGCCCATGGGCAAAAAGGCGCAAAAGGGGAGCAGAGAAACATAAAGGGGAGAGGAACGTGACAATCTAAGAGAACAAATGTGTTTTCAAGAGTGACTTGAAGACAGCAATAGAGGRGGCCCCCTGAATGTGTGACGGTAA
>D07-LOCUS54500-290
CCAATGCAGACTTCTCCACCATAGCCCAATCCACCAAAGCAGCAACAAGATTCATATGTGACGTACAATCCCTCCCCGGCATAAAGCCATGTTGATCTGCCGTGATTATTTTGGAAAGCAGTGGAGAAATTCTATTAGTCANNNNNNNNNNNNATCGAGCATATAGCTCGACTGGTGAACCATCTGCGCCCGTGGCTATATTTTTAGGTAGTAAATTGATTATGTTAACCAGTTCCTCAGCTGTGATATCTAGCTGTAACATGTCTGCGCTATTTGCAGATGGCTGAGGCAATGGAAC
>D07-LOCUS54611-290
AATTTGTCGAAGGGCCTTGGAAAGTAACGCATCCACCACTGTAGCTTATATTCATTTTACGGAGCGTCAGGCAAAAGTCAGCAACCCAAGGTTAAATCAATACATATTTTACACCCCTGTATTTGGGCCAGTCCTTGGTCTNNNNNNNNNNNNATGATTTCACCCAATGCTTCCAATGATGTTAAAGGAAGTCTATATTGCCTTTGAAAAATAGGAGGTAAATTAGGATCAGTGAATATTTGGACAATATGTAAATCAGTCAATCAACATTCAAATGAATCCTTTGAATATTTGTCCT
>D13-LOCUS54668-290
GGRATGAGAAGAGAGACGACTTCACCGCCTCTGCCCTAGAAGGGCGCTTGTGTAATATCTATCGCGCTCTTCGGAATACAGGTATGACCGACAGCTCTTTGTCGGTTACAAGGGCAAGCGGAAAGGGAAGTCTGTTTCAAANNNNNNNNNNNNTATATTGTACATATTCCGTAATGCTTATGTAAATAGACTGTGTGTATTGTATAGGTCTGTACAGAATATACATATTTGTGAAACCRACAATTTCGTTCACCAATTTCGTTCACCAAGCACCATGCTTTGGGAGTGGTTCATGATG
>D07-LOCUS54709-290
AACAAATGAGCAGACAACATACTACACCAATGAGCTTCTTAATACTTATATTCTTATAATGGTGCATGAGGTTGTGGTGAGTACAGAGGTCAATTAGCACGTAAGAACCGGAGACTGACAGTCCAGCCATGTTACTGCTGCNNNNNNNNNNNNNCGATGAGTTGCTGGCAGTTGGGGGATACCCCTCTTACCACCTCTTTAACAGCCTCTGATGTGCAAGAAACTCATTCACCCGTCGCAGTCCCTTAACTCGTTCCTCAAGAGCCAGAACTGGAGCGGCTGACTACAAGAGACTAGG
>D01-LOCUS54724-290
TAAAGTAGTATATTTAGTGGGCACAATCACCATGGGCAAGTCTGATGTTGAGTTTGTTCAAAACGTCCAAAAAGTTTCTCACCCCAGTATCCAAGATTACTGAGGTGATCCCCTCTGCTAACCGGTGCAAAGATCCGGCACANNNNNNNNNNNNTACCAGCCAGGTTGGTAGAACTTTTTGTGGTCCAGCCGATGCAAGCCCGCCATGAATCCTCTGGAGTCCTCCACGATTTAGTTTGGTTTCAGCCTCAGGAGGGGCAAAGAGACAGCCTAATTGGACATCTGTGAGAGCCTGTTG
>D08-LOCUS54735-290
AACTTAGATCTGACGTGAAGGCTAATCAGAGTGCTATTCCTACACCACTTGTTTGTTGTTGTTGTTCATACCACTTTATTTAACTTATTCAGTCATAAAGTTATATAACATCTTTACATAAAAACCAACCAATATTTCTCANNNNNNNNNNNNATTGTTAAATAAGCACATTCAAACAAAACGTGTCTAATATCATCAAAGGCATCTGGAGAGCAATCACACACCCTTTTTTCGGGGGCTAACTTTTTCATTCCTCCTACAAAACCTCTGGTCGGTACAACTCCAATTCTAAATTTCA
>D03-LOCUS54754-290
ACAACAGTCACAAAGGAGAGAGCGGGTGAAATAGAATAGAAATACAAGACAACCATGATAGCAGCGATACGACTCCATatatgaagtgaaattaacaagcatatacatatgaatgtgaaataaatTGCATCTAGGCTGGGANNNNNNNNNNNNNAGTAAACAGTCCAAGCCACTATGTAGTGACAGGCCATTAAGGAGACCCAGCACAATGCAGTAAGAAGTTGAATTATCAATAAGAGGAGTGGGCATTAGGGAGAACTAGTACAAGGTAAAAGACAAACGAAAGCCATAGGAGGAG
>D07-LOCUS54805-290
TGTCGTCCTCCGACATCGTTCTAGACTCCTGGGCACTTATAGGGTGGCTTTGGTGCACCCTGGAACCCTCTATGTAATGGCCGCCCCCATTCCCGAGAGTGCAGCCGCCCTGCAGCCAATCACGAGCAAGCGCTGCACGGCNNNNNNNNNNNNNatttatttgtatttatatttatttgtttatATGCGCCAAAGCCCGCAGGCATCAGTGCGCAACAAAAAACTCAAAGCCCATCTACGTGTCTCATCTGAGAGAAGAACTATGGTGTCATAGCGATATAGTAGGTCTTCTCGAAGG
>D07-LOCUS54853-290
GGTACAGCCCCTAGTTGTAAATACTTCCATAGGAGCCAACCTGAAGCATTGGTTCACGCAGTGAAAACTCACTGCGGTCTCCAGCTTTACTCTATGTCTGCATCTGTAAAGTCAAACCAGGACACAGACCCATTGTGGGATNNNNNNNNNNNNNGCGCCACACACCCATGGGCCTCAGGGCACACAGGGCTTAATATTTTGTCAATGTTTAGAAAGGGTTAGAAAGGTTTACAATTTTTGTTTAGTTGGCGTGACTTGGATTATTGGTGTTAGCATTATTTGACAAAGTAACTTGATT
>D01-LOCUS54883-290
ATTCAGGGTCGTCTGCAGCTCCTTGAAGTCATCACTTGGTACAGAAGGTCCTTTTTACATATCAGGGATGGAATGGGTACAAACGGTAGACTCAGGAAAAAATCAACAGGCCCACCGGCTGTGCAAATTTACCACTTGTAANNNNNNNNNNNNCTCTCTGCATGGGACTTGCACAGGCCCACCGGATGCACGTTTGTCATCCTTGAGGCTGTAGGTTGCACAGAGTGGCATCCCACATCCTCATACCTACTTTTTTGCACTGGCACCATCTGCTGAACTATAGAGGTGCTGGGGATAG
>D07-LOCUS54896-290
CAGTTCCAGTCACAAGCCAGTTTCAAGCACCAGAGTGATGCAGCCAGCCTTTCAGGGTACCTCACACTGTAGCAATTTGTCAAGTATTCTGGCCCTATGGGGCCTCAGGGTCCAAGCATCTCAGGGAGCTCAGCTTGTCCCCNNNNNNNNNNNNTCAACTACACCACAAAGAGAATAGTGACTCCCTTCTTTTATTAAGGGTTACATGcaaatccatgacagtgaattaagtagcagtagccggaatacttgaaagaatagtagcagtgtttgggactacagagaaTGAAGGACTAAC
>D07-LOCUS54925-290
TCTAGAACAGGCTAGGCATTTACTTTACTGGCTATGCATTCATAGAATTGTTTATCACAGCATGTTAGATATTTGGGTATAGAATAATTTCTGCTTGTTTGTCTCTTATAGGTCGGGAATATAGGCATTGCGTATATAGTGNNNNNNNNNNNNNTTGTGGAACTCATCTGCGTTAGGTGGCAAGTTGTAGCTGGTTCGTGGCCGATTGGGTTGTCAACTGTGTACCATTTGAGAGGCAGGTCAAGAAGGTGCATGATGGACAATCACTTAGTCCTTTGCAGTATAAGAAATGGTGTGT
>D07-LOCUS54939-290
CATGCACATAATACTGGCCTAAACTAGGTGGCGTTAAGGCCCAGTCGTGGCTCCAAGGAGTCCAGGCATGTAGTAAAGCAGTTTTACTCACTCACTTGTAGCTGGAACCTCTTCATCACCAGGGGGACCCCTGGGAGCTGCAATCGNNNNNNNNNNNNNATGGAGGTAGAACTGCCCTTGCCAACCAGCACCCAGGTGGGACCTGGAAAGGAAGAACATGGTGCAGCATGAGGATCTTTTCAGGTTGGGTACAGGACTCCAAAAATATCAGCCAGACATGCAGCCTCTTCTTTGCTT
>D07-LOCUS54956-290
CGGTGTAAAAATCCGGCATGATTACATAGAATCAACAAAACATGGGTCGCCATAAATTCTTCTAAATGATTGTATGCGTAGTCTGATGGCACCATGTAACGTATCTGGCAGCTTTTTTTGTTGTTTCTGTGTGTCAGGGCCNNNNNNNNNNNNTGGGAAAAAAATGTTACAGGCCCAATGGCCACAGGCTAGCAGCCCAGAAGCTCCGGCAGGTGCAGGCTTGTCTTTAGCACCAGATTAACCACATAATCAATGGAAAATAAAAGAATTACTGCAATGGAAATTGCGTAATGCAACC
>D03-LOCUS54995-290
CCAGTTCACACCCAGTTCTCAAGTGAGTGTGTCTCCCTCTCCACAGCTGGCTGTATAGCCCGTTCAAAAAGGCAATTGAGCGACAACTAAAGGACAGTTTCACAAATAAAGTAAGTATTCCACAGGTATAAACACTTGCAANNNNNNNNNNNNNTGAAGTGCCTGGAGTAGGTACATGCCCTATGTAATGGGTTGGTTGAGTGGTAGGCAGGTGACAAGCTACCTAAGCGCCCCAATCTCATGGCTTCCAGGTTTRGAGGTGAGCAGTAACCTGCACATTTCATGCCATTATAGATGG
>D07-LOCUS55012-290
TGCAAGTTCTCCTCGTTCCCGAGGGAACCGGATATAGTTACTAACAGAGACTGACTAAGGGTGATCGTCACTTTCACTTAACACAAGCAATCATAAGTGCCAGGGTCATAGTAATGTCCCTCGTCATGCCTCCGATTCAGNNNNNNNNNNNNNNGAGGTTCAGTTACTACAGTAGTGAGAGTGGGCTCATTGTGAAACAACAAAGTGGAGAAAGCAAGGTGTCTCTGGGAAGACGGTAACAAAAAAACCTCTATGGAGGGCCCGGTTTTTTAGCAGGGTAGGGCCTTACCGGGCATAC
>D07-LOCUS55024-290
TCATGTTGGTTGGCAGATAGGGTGATGTGCATGGGCATATGATTTGGTAGGTAGGGCGATGGTGTGGTTGGCAGAGTTGTGGTGTGCTTGGCATGATGGTTGGTGGATGCTAGGGTGGTGGTGTGCATGGGCATATTATGTTNNNNNNNNNNNNATATGATTGAGCACTTCACTagggagagggtcagggttcacggtccaggaggtcagggGACGGAAAGTCCTTGATTAAGAAGATAGGCTTTCAAAGTCCTTTTGAATGAGGGAAAATTTGCAATGGCTCTGATCGTTGCCGGGA
>D01-LOCUS55053-290
AGATGTTTGTGGACACCGTCAAGGTTCTTCCATTTGACCAAAGAGGAGGTTCTGTGTACCATGATGTCAAGGTGATGCGGAAGAAAGAACCTGTCCAATTGGATGCCTCAGAACCCAATGTTATCCCACTGGGGGAGGTTGANNNNNNNNNNNNNTCAGAGAAGAGGACTCCAATGAGGTCCTTCAAACTGGAAAGGTTGAAGTCCACATGGATGCCGAGCAGATCAAGATGCCTGAACACCTCAAGCAAATGAAGCTTTGGTCTTTGAACCCAGACACAGGCCTCTGGGAGCAGGAG
>D07-LOCUS55151-290
CTTCATGAGGAGAAGATGTTTTTTGAGAGATGTCTTAAAAGAAGGCCAGAAATCAATGGCTTTGATTTTGCTGAGGAGCTTGTTCCATAGTTTTCCTCCAGCGGCCTCGATCATAATGCCTCCTTTTCTGACCTTTCAATANNNNNNNNNNNNCTCAGATGGGCTCTGCGCTGCAGATTGAAGATTAAGCGAATCGCTCTATTCTGTACTTTTTGATTGGCGAATATGGTACTCTTGGATGCTCCTAGAAAGTTGGAGATGCCATAGATTATTCCCGAAAGGGGAATATGTGGGGCAA
>D07-LOCUS55157-290
TTCACAAACTGCAGTTACTCCAGAACAGAGCCATTCGGGTCATCACAAGCCTCCACTGGTCAGATCACATCACAGAGATGCGGAAGGCAATGAACTGGCTCACTGTCCATGACCAGATCCAACTGAAGCAGGCCACCTTGGCNNNNNNNNNNNNAATCTACCATCCTGCATCCTTGTCAAGGACTCCTACAAAAAGTTCCTCCTTAAATACTAACATATTGGGGGCCTTAAAACTTTGATCCTGCCTGGGCCAGTTGTCACGGTTCGGGGTGATCCCAGCGCAGAGACTTCAGCGTGG
>D07-LOCUS55162-290
TGTAATACCGCAGACCCTATGAGTTAAATATTGCCTCCTCTAATTAATGAATAAGGCATGAAAAATGTGTTATTTACTGCATTTGTCATGCTTTATGCGTTAATTAGAGCATGTTTTGTGCGTTAGGCGATATTTAACTCANNNNNNNNNNNNNTATATCACTAAATTAAGTAATATAATCTTTTCACCAAACAGGAGACTTTTTCTCTCTCACACTGCCTTTTTACACCAGACTCAGACTGTTCCCTCAACCCACCACTTTCAACACACACAGGTTAGGAACACCTAGTCAAACGTG
>D13-LOCUS55165-290
TCAATGCGCAGTCACAGGGACCGCAACTCTTTGCGACCCCTGGGAATGAACATTTGGCACATTCACGGGAGCAGCTAATGACAGCTTTTTGCTGTTGTTAGCTGTTCCTGCGAATATGCTGAATCAGAATCTGTCAGGGGGNNNNNNNNNNNNTCATGTTTTGCCACTTATAACACAAGTCATGATCAGGGTCAACGTCTCTAGTTATTGCTGTCAATTAAAATAGTTAATGATTAAGGTCCATTTGCAGGAGGATTCTTAATAATTCGGTGCACTGGGGAACGCGCACCAAATGGTG
>D01-LOCUS55186-290
TTAAACCAGATTTCTTAGGCCGCTTTCCAGACTCTAGCTCATCCTGAAACTGCATTACTTTCATCTCAATTTCTCGAAGTTTAGCACGCTTCTCTTCAATCATTTCGGTGAACTTGATGTAGGATTTAGTTTCATTAACTTCNNNNNNNNNNNNTTCTGCTCCATCAACTGCTTCCCATTTTGATGGTGCAACTTTAAAAATGGATTCATTCTTTTTAGTGTCTTCTGTAATGTCTAATGGCACACCATCCAGATCCTCATCAAGAGTCTTTATAGGAACTCCATCAATATCATCAAT
>D07-LOCUS55199-290
TTACAAAGATGAAGTAAACTATTAATATATAGAAAGGGTCTCAGGAACATTCTAGTGAAAAGAAGTGTGGTTGGGTGAAGTTTTTAAACAAACAACAAAAACAAATTATTAGTGAAAGAAAAGAACCGCACCTTGTATTTGTNNNNNNNNNNNNACTTCACCTTTAGTAACATTGGTTCTTTAACTACTCACTTAAAGACACTAAGCTTCAAGTCAAGGAAACCAGATACCTACATGTTATCTGGAGAACCCTAAACAATCTGAAATAGTTCCAACATCATTTCTCCATAGTACACAC
>D07-LOCUS55211-290
CCCCCACAGTTGTGATCACAcagtttcagggttgtgtctgtggtgaaaagtacttcagacggacctttccatctTGCAGACAAACAATCTTCCCTGGCAAGCAGCCTCATTATGGCTTTTGCGTTGCGTAGAAAAATGCTTNNNNNNNNNNNNNNCATAAAATAGTAAAGTTGCTCCCTACCATGCGTAGGGACCAACTTTCCTACCCTTTGGGCCCCATTCACAAAATGTAAAACTGTTCAATCATAACGTGTGCGCATTATAAATGAAAGTTTTATTGTGAATGAAGTCTTTTTAC
>D07-LOCUS55229-290
TTCTACAGTTGAATGTCCAACAATCTTGCCGAATATGTGATGCTCCTTTTCACAGTGATCATTGTGTAACATTTGAAAGCCTCTCAGCCAACACCACGTTTAAAGTTCATGGAGCTAGCACAAGATTGTTTACTTTTTTTANNNNNNNNNNNNNNGACAGTGCAAATCATAGAGGAGCATAGTCAAAACCAGGAATCGGGGTAGAAAAAGGCAGCTCAGGTGATGATAGGGAAGAGATAGGATTTCAGAATTTTCTTAAATTGTGTCAGGTCTCTTGTGTCTTTAATCACCGGAGGCA
>D07-LOCUS55337-290
GTAAAAGGACCCCTTTTACGTACTCATATTTTGAAACTATTAAGCACCTTAGGGGTCTCAGGTGTCCCCTAGCTGGTGTGAGTAAAGGTGGGTGGACCCTGGAAGGGCTCCCATCCCTTTTATAGGAGGCTTAAGTGTCTCNNNNNNNNNNNNNCTGCTTGTGCGCCTTTGCACAACATTAATATAGAGCGTGAACTTACCTCAGCACCTCAGCCCAGGCAAGTTTTCTAAGAGCTTTGTCCTGGGGCTGGAAATGCACGTTTGGTCTTCCCTGCCAACCCCTACTTTTTTCCTGGGT
>D01-LOCUS55357-290
TGCGTGCACATTACACTCGTAAAAGGTAAAAAGGAGGTATGTGGCAGTTGGATTCCGCTCTTTGCAGTCCACAGCCTCACGGACAACAAATAAGCAGTCAGTGGTTCTGTTGATTTTTTTCCCATGCCTATTTTCGGAACTNNNNNNNNNNNNNTTTCATTACCGCCTTTGTCAAAAGTTAATTATGTTTTGAGGATTTTAATCAATTCTCATCACAAACATAATGAGAATTGAAACCCAGTCGTGCAGGCGCTGCTAAACGTGTGCCACTGTTGCAAGTGCGTAGAATGGAGCAGAA
>D07-LOCUS55392-290
AGCCCATTCCCATTACAACAAAGGGAAGTCCGAAAGGGCCATAGATCAGTAGCTGGGAGCTGTGACCATCCTTGACGGGGGAAATCCCAAAAGGACCACGGGGTCCGGAGCTGTGCTTGCTGAGCAACCCCAAGCTAACCCNNNNNNNNNNNNCTGACCTGGGATGACAAATGAGGTGAAGGCCAGCCTTGGCAGAGAACATCCTGGATTGAGTGGAGACCGGGAGGAGGCGTTCATTGTGTGGAGTGGATTATCCAGACCTTCCAACATCAAGAGGTGACACGTGTGTTCACGGGTG
>D01-LOCUS55433-290
GCAATCTAAAGACACTGCCGACCCTGGCCCTGGGATAGCACTGATGTTGGGGATCGAATTCGGATGCCCAACATCAGTGCAAGTGTCAGCTGTCGGATGAGCCCCCAGCTGCATCTGTGGTGCACTGCAGTGCGGGGATCACNNNNNNNNNNNNCCCAAACATCAGTGGGGTGGAGGACGCGTAGTATGTGTCCTCCGCACAAATAGACTGTGCGGCAGGACTGAAGGAGACTTGAACGTTACTTGATAAATTCTGAGGAGTTACTTCACAACAGTTCATAGGGTTGAGGAAGTCCAT
>D13-LOCUS55441-290
ATAGAGTCGCGCTGACCCTGAGGCGGGTCCGTCCTCTGACGCAGGGCGAGGACTTCTGTGCCTGTACCTGTCTGTTCTGTTACGTTCTGGCACCACGACGGCTTCATTCCGGATCCACATTTGTTGCGTCCTGTCCAGNNNNNNNNNNNNTGGAAAGAAATTACCCACCAGCTGAAACATGTTGGACAAGAAAAAAAGGACTTTTTAAATGTTTTTAGTTGGTTTTACCTTGGTTTCTAGGGGCACCACATCGTTTCACCCATTTGTACATACACTGTGTTTAGAATGATATGTTTGA
>D07-LOCUS55481-290
GGTTACATGCCATACATTTGCCACAGCTGGTAAAGCCTCCCTGGGGGGATGGAGTTGATTAGTCCTTGGATGCAAAGTGACTAGAAACCAATTTGTCACGGAGCGTGGGGGCCTTCTTGAAGTTAAAGGTTGGTTTGATAGNNNNNNNNNNNNNAGGGTACTTCTATCCTTGACTGCCACAGCCTGACGTGCTTGTGTAAGGGATGATTGTGTGTAACCCCTGGCTTTTAATCTGGAGATAATGGATTCTTCCTGTTCCAGGTATGTGGAAAGTTCTGTGTTATTACGTTTGTGCCTG
>D01-LOCUS55506-290
ATGACATTGCCTGCAAACTTAGGGCATGGACTCAATGCAAGTTAATTCACATTTTGCACATTTGTTGTTTGTAAGATCACAATGTCCCTTTAAGCTTACGTACAAATGTTTGTGACAAACAAAAATGCTCAATTGCATTTAGNNNNNNNNNNNNTAGGGGATGATCATctaaaacaggagtatccaagtattctcaaagtgggccacaaaatcttaaatctgtgtrtttgTTCCGCATCACAAATTTGCACCACAGAATCCATCAAAATTAAGTGTGCTAAATAGTTGTATCAGAAAA
>D07-LOCUS55525-290
ACCAACTATTTGGCTTGGTTGACAATCCATATCATGAGTATGGCCCTGCAAAGGAAGAAAAACAAATGCGGGTGAGTACAGTATTTCAGGCACAGCAGTGATAGTAGTTTGAGAAATAAACAGTACGTAGTATGCACAAAANNNNNNNNNNNNTTTCTTTTTGCGATACAAGACTTTGTGCAGTGCCACTTGCTTACAATTGTCACATTGGGTATGCATGAATGTAAACTGTTATAAGCACAGTTCTGTCCACCAAATCCATTTTGTTTTCTAAGCATTGTATGCGTTCTCAGCCACC
>D07-LOCUS55543-290
ATGTGTAAACTCATGTGGYTGCCAAAACTGCATAGCCCAGTGTTAACACAGAGCAAAGCCGGCAGATACTGTCCGGTCCCAAGTGTGGCGTCATGCAAATGAAACCACAAGCTCTACCASTGTGTTAGTACTTGGAWARGCNNNNNNNNNNNNACAGTAAATAGTTAGAGACGTGTCTGGGCTGAGCGCAAGATTTGTAGTTCATAGGATTAGCCAAATTCGGTGACACCRTATACCTTTAAAACATTTAGTAAGCGTGTCAATGCATTATCAATACATTTTATATAGACACATCATT
>D07-LOCUS55554-290
GAACAAATTGCTTTTTTTAGTAACGCAGTATTTCTCAGTTATCAATCTCAACGTTAAGCAATGATTGATAGTTGAGCAATTTCTACGAAACCCAGCTTGGGATTTTTGCAAAATGTTATTTTTCTCAGCCCATTCGGACAANNNNNNNNNNNNNTAAAATGCATTACAACATGTCAAAGAATCTTACGAATAATAGTAGCAACTTGGAAAACACATTGAACATAGCACATAGGAAATTACAGAAACATATAGGAACGGTAGGAACACATTTACTACTACACATTGACGGACTTCCATT
>D07-LOCUS55619-290
AAATGTTTCATGGATCAGGTCCTAGGTCTGGAGTCTCCTCTCATTCAAATAGGTTTGAGCTCACCTGGGTGACAGTGGTGGACAGTATGAGGAAGCATGTGGGTTTTATGTGGTCATTTTGGCATCTTTCACAAACTCTGACNNNNNNNNNNNNACTCCTATTAATGAGACTCAATGACAGCTTAAAGGGACGCTAACACCTGTAACGGGTGTGGAGCACCTGAAAGCAGTACCATGTGGGTAGAGGTCACCGCAAAGTGGATAGGAGTAAACAAATGACTTACCAGTTTAAGGATCG
>D03-LOCUS55632-290
ATTTGTAAGTGTTTTTGAGAGCCATCTTGGTGTGGGTAGAAATCATTAATGAGGCCTGCGCCACTCCTACTAGGTTCGTTTGCGTAGCTGAACTACCTCGCTGTACACAAACTCTTACTTCTTCTCTGTAAGACCTTTGACNNNNNNNNNNNNGTGAGGTAAAATTCCTTATTCCAGTCCTATATCTGTGCTGTGCCCCTGCTCGTGTGATGCAACATGACTCGGAGCAGAACTCAGTGTTTACAGCATCAACCAATCAATAGGCACAAATGGAGAATTTATGATAAAAGTCAGAAAC
>D07-LOCUS55641-290
ATGGCCTCAGTGTACCTGTGAAAGTCCCCCCAAATCCTAGACTATAATCTATTAGACCAGGTTACATTTAGAATTTAGATTCTATACTTGCCCATTAGTGAATGCTGTGCAGAGACATGCCATTAGTATGAATGTGTTTCTTNNNNNNNNNNNNCAGGCTAGATGTTCCCAAGATGGAGGCTATAGCATGTGCTTCTTCAGTCTATCGCTGTCCTAGTTACAGTCTCCAGGTGGGGGTCGTTGGTTTACAATTTCAGAAAGACCCAGACTCTTCAATTATCGGTCAACTCACCCAATG
>D07-LOCUS55652-290
cgtgatcgacggtgtcgaaggtggcggagaggtcaaggaggatgagTGCTGCTGCGCCATCTTTGTCTGCTTGTCTTTTTAGGTCGTCCCATATCCCGATCAGGACTGTCTCGGTTCTGTGGTTGCGTCTGAACCCTGATTNNNNNNNNNNNNGGTACTATCCCCCATAGTAGCGAGGCATTGGCTAGTTCTCTAATTGGGTCTCCAACGGTGGTTGATAGTGCGAGTAGTTTAAGTACATTTTGGGGGCAGGGGTCGTCTTGGGAGCCCGCTATGTTGCTCCTGGCGATCATTTTCT
>D13-LOCUS55663-290
TGCTTTGCTTTTGCAGTTTCGCGGCTTGTGGTTAAAGGTATCGCACTGAGGAAAACAAGATGGCGGCTTTCAGAACTAAATGGACGCTTCTGATTGGCTGACGGAGTTaggactcggaaagctttgtcggcactcggaaaannnnnnnnnnnngtctggttgattttacttatttttctgcttttttcaggccgaaagcatggagaaTCGTGGCCCGCAGCCCGAGGGCATGGCCCCATTCACTAATACCGCGACTCTCGGCCCGTGGGAACGCTAAGCAAGAGAAGGCGGGTGTTGT
>D07-LOCUS55703-290
CTCAATAACATTGGTAGCAACCCTACGCTCAGCCAAGCCTGAATCCCTAGGTATAAAAATCTCAATGCCCCTTGATAGGAAAAAATCCCTATAATTCCACAGTAGGTCAACAATTGAAGGGTCAGAGAAAACAATATTGGTANNNNNNNNNNNNNTATAAGATCTTAACATGCTAGAAGCAGGTTGGTATAACTCCGGTTTAGAAGGATTCTTAGCATAATCCGATGGATTGGAGGCGTAATAGGGCTTATCCTGACCGTTACCAGAGAACCAATTAGAAGAATTGGTTCTCTGGTAA
>D07-LOCUS55752-290
ACAAAACTCCTTTGTGAATCAGCCCCTTTATGAGGCTGTAAGTCTGCTGTTTTTGCTCTGCATGTCCCTCTTGTTCACTGTCTCTTTTGCTCTGTTTCTTCGCTTTCTGCCTGACCTTTGCCCTGTTGCTTGCTAGCTTTTNNNNNNNNNNNNCGCTCTTTGTCCTTCTGCATATTAGTCTTCCCGTTTAAGAGCATATACAAGTGTTCCAACTATTAGATATTCAGTGATTTCCCCCAAGCGAAAACTCCACAATATATAACCAACATCAAAGTAATATCTGTCAATGTAAATGGCA
>D07-LOCUS55781-290
ACGATCTAAAGACACTTGCGGCCCCGCCCACAGCATCATCTGACGCGGCAGGCTCTGCTGCATCAGATGACGCTGTGGGGGGAACCACGAGTGTCTTTAGGCCACACATGCGCGGTCTAAAGACACTCGCGGCCCTGGCCCNNNNNNNNNNNNGGAGAGGACGCGTAGGAAGCGTCCTGCGCACAGATTAACTGTGCAGTAGGACGCGTCTTATGTGTCCTACAATGTAAAGGGGTTAAAGGGACAGTTCACTCGACCATTTTTATTTTTTATTTTAAATGTTTTTAGTTCCCTGAAT
>D07-LOCUS55782-290
CTACTGTACCGAATAGTAGGCATTAGAAATGGCAAATGTCTAACTGTTCTGCTAGTATGCCTTTGCATCTGGTTTGTAGCATGATCTGTAAACTCTAGATTGCTTAGTGTAAAATACACACATTGTGCCATGTGCCTCTGNNNNNNNNNNNNNNNTCTTTTAAGTGTTCTTAGTAGCCTAAATGCAATTCTTTGTTTTTAATTTTAAATCTATTTAATAATACTGCTCTTCAGTGCTTGATTTTGATCCCTAGCTGCATCTATTTTGTGGTGTGACTGATTGTTTACACAATCCCTAT
>D07-LOCUS55813-290
TTTGATGTGCCTAAAATGACATTGAGCAGTCTGACCTTGCTGTGATTTTAAAATATATTTTAATACAAAATGTTTCCAGTGACTTTCATTGACTAATTTCCTTGTGCATTTATACAGCATCTTGAATATTGCATCAGAGTGNNNNNNNNNNNNTTGTTGTCTTGTTATAAAAAGGAAATGCAAATTTTAGACTTGTGCAAGTTGCATATAATCATTATGATAATTAACTGAGCTGAGCTCCTGGTCAAAGAAACCACCCATTACGATAATTCTCTGTTCTAATGGATGGTGGGTTTCC
>D08-LOCUS55825-290
ATAACCTTTTTCTATGGAAACGATAGGTGGTTGTCTATATTGCATTTACAAGCTCTTCTCTTACAGGGACTTGCTCATTTATTTTACTGACCTGTATGATTTGTTTTTCAATCTGTCCCTTTCAGCCTGGGAGTTATTTTCNNNNNNNNNNNNGGCGCTAATAGGAGGGCTCCCTCCAGGAAGGGCAGAGAACCGGGACAGCAGAATGTATCTAGCCCGACAAGCTAGAAAAAAGGGAGGTCTTCAGCGCTTTCCTAAATTGAAGATGGCKAACAATGCCGCGTAATCTTAAAGGGAG
>D07-LOCUS55855-290
TGAAACAAGATGTTAGACAAGATATACTTAAAACAAAACAAGCTTGGTCCACTGTATGGAGTCATGCCGCAGGAACTCAAGACCTGACACATTAAACCACGGCTGAAAAAGATCGGGCTAGACCCCAACATAGGAGACAATNNNNNNNNNNNNACCTAAAAACACCAGCGGACAGGCACGGAGCAGTGGCACTCATTcttctagacctatcagccgcattcgtcacagtctaacatgacactctcctaaaaaggctcgaagaagtaggcatccggggcaactgtgAAAACTGGGTGAG
>D07-LOCUS55940-290
TACTCCACTATCTTCAGTACGGCTTCAATGACAATGACATATAATCTGAACTTTCATGCAAGTTGGATGGGAATGTGATGTCCTCACTGCCAGTTTATGGGGTCTAGTTGTTAGAGWCTTGACACACACACACACAACCATNNNNNNNNNNNNNNCTTATAATTCTGCTCTATTAACCCCTTGTATGCGGCCGATGTGTATACACATGTCAGACGCATACCCCCCTGCTGTGCGGCCGACGTATATATACGTCGGCCGTGGTATTCCTGTTTGGGGGCCCACAGCGTGGGCCCCCAAA
>D07-LOCUS55953-290
CTGGCTTCTTCAGTTGATTCCAGCAGCTATATCTCACCCTTTCAGATGTCCTGGAGGCCGTCATGGCTGCTTGCAGATCTTCGAGAGCCCTCTACCAATCCTGCTGGCAGTGGTTTTGTGACTGGTGGTCCATTTCTGATAANNNNNNNNNNNNAAGGAGCCAAGGCCAGAAAGACCGATCATACAGTTTCTGAAGGCTGAAACAGAGTAGGGGTCTAGGTGACAGGAATCATCAGGAAACTTTTTAGCTGGGATCTGAAGGAGGCCAGAGAGCAACTGGCCTGAATTTGGGGCGGAA
>D07-LOCUS55960-290
AATACCTGTTCAGGCACACTCAATAGAGAATCAAGCAGTGGCTGTTCTGTATGAGTTGGTTTAGTGCAGGCACTGCACTGACTCGGCCCGACAATGTTGAAACCTGATGTAGGACAGCAGTCCTGCTTGATGCCTAATATTNNNNNNNNNNNNTCTGAATTTTGATTAGAAGAAATTGTTGGTTGTGTGCTAGTCTGACTGTTGAATCTAATAATTCAATAAAATGTTTGAACTTAAAAAAGAATGTATCATTATTTTTCAGAGGACTGTGAAACCCACTCAAGCGATCAAACTGGGA
>D07-LOCUS56042-290
CACCTGCGATACCTGaagtaaatatataaataaatatataTTTACTAAGAAACCCATGAACTTCGATGAAAAAAACATTGGTTAAAAACCCTGTTAAGTTGCCGACCTATAACACAACGAAACTCATGACATATCATTGCCNNNNNNNNNNNNTGAATATTTAAATAAATGCATGAACAGTATGGTGCAGAAAATAGAATAGGGAAAGTTGATGTTTGTGAAATATATGGCTCTTCATACTAGCTATTATTAATAAAACACAAAAGTAAGTAAATAGTAAAATAGATAATATGATGTT
>D07-LOCUS56056-290
TAGAGTAACAAACAGTTCAGCCCACTTTTATCCCGGACCTCTGCCTTACACTAATTGAGCTAATCAGCTGTATCGCTTAGATTACCTTCACTTACCTTATGATGGCCAAATTAATTAATCAATATTGGCCCATAGTTTTGANNNNNNNNNNNNAGGTGCATACATTAAACAACCAGTATCGGGCAAAAAATGGCAGTTCAAACACTTTGCTACTTGCAGGACTGGTAATGTTGTGTACACTATCAGGTGCCCGTGTGGTTTATACTATTTCAGGCAAACGACACAAGAAATACGGATT
>D07-LOCUS56077-290
TGTCTGTAGCTGCACAATTCAGACATACTGACTGACAGTAGAGCAGACTGTGACCCATGCCCAGGGTACCAGGGTGCCAAAAACCCACCAGCCCACCCAACGTGGCACACGCGTAGCCGAACGATTCCCCCATTAGAAACTNNNNNNNNNNNNNCCCATGCACAAGGCATTGGGGTCCCAAATCGTCACCCATCCACCCAAATTATTACATGGCACCCGCACACACCTGGAAGACTGTAATATAGGAGATAGCGGAAGTAGCACATAACGCACTGCAAGCCAAAACATTTCGAAATCC
>D07-LOCUS56088-290
CAACCATCGGTGCCTACATTAAATACAGACTGACCGCTTTATGAAGTGTTTATATTTTGCACCGTAAGGTCTGCCTTGCTAACCTGCGGTCATCAAACTATTACGGAGGTGAGATGGCATTAATAGGAGGGGTCATAGACANNNNNNNNNNNNAACTCAGATTTCTGAGACTAGCAACACCTAGCAGTGTGCTTCTCCAGGTCACGGGAACATGATGATTTCGCCCATTGGTCCCCGACCATGGAAGGGATACTGCACATGTGAAAGAAAAACAGCAGTAAAACCTCTGCTGTAGATT
>D08-LOCUS56160-290
GTGATGTCACTGTGTCTAGTGGGTTTGAATACTTTAGTGTTCCAGCTAGTTGGTGCTGGGTCTGGATGTATATAGATGTCACCTGTGTTGCTCCTGTTAATAACCCTACTCCTGTACTATCTACAAGCGTCCTTTTGTTAATNNNNNNNNNNNNTCCTGTGTCCTGTGTATGCTGTTTAAGGAGGATATCAGGTTAGAGGACAGATGATGTACCCTTACCTGACAGGATATCCTGAAGTGAATCTATGGTGATGTTATGTTACTGCTCCTTTTAAGAATATTGTGGGAACTTGTGGGT
>D07-LOCUS56170-290
CAGCAGGCCCTCTGTCAATCATGTCCAATAATTGTGTCTTAAGGTCAGGTAATTAATTCTCTGTCCCGAAGCCYGGGTAGAAGCCCAATTGGTGAGGATGGAGTAGGCCCTGCTCCTGTAAGTGTTGCTGGAATTGTATCGNNNNNNNNNNNNNATRTCAGCCATGTCGGCTTCCGTAATCTTCCTGAAGGAGAACTCTTCTCTCTCTMTTATGGTTGTTCTGTTGGTATTGACATCACTGGCCTTCACATCTCTCTCAAGAGAGATTTTTTCCCTGACTTTCAAGATTTKATTTGCA
>D03-LOCUS56180-290
ATTTTCAACATCGGTCTAAGCAATCTTGGGGTTGCCCTAATCGTACCCTTCGGCGATATTAAAACCATGAGTGGCTTGTGTTCTGTTTGGACAATAAATCGCAAACCCCAGAAGTACTGTTTGAAATGCGATATAGGCCATNNNNNNNNNNNNNTCTATACCACACATAAAAGTATCCTTATGGAGTTTATCCCAAACAAACTCTGTACCCTTCTTTAATAGAGTGCGTAAAGGTAGAGTTATAGCTGAAAAATGAGGTATGAAGCAAGAGTAGTATTCAGCTAAACCAAGGAAGGAA
>D07-LOCUS56211-290
TTTCCAACAGAGTTGTACCCCACGGTagctgaaggcaaatagatgccaggaatcaggatgtaaggggatgctgaaaaaggcacttcagaggtcgacaacactgaagtgggtagcatcaatggggatggcagacatgatggtnnnnnnnnnnnnacttcactactgTGCACAGCCCACAAACAGGCGGGTACTGCTTCTAACTCGGCCAATTCATCCTTTGTTAAGACAGGGGCAATTAACAGAGGGCACAGGTTCTGGTATGCAGTTAATCTGGCCAGATGTTTGGGCATCGGAACAT
>D07-LOCUS56261-290
AAATGTAGCGGCCACTCTATACTGGCGGCAGGTGGTTTCTGACATCAATGCGTCACTCGTGGTGATTTGTGGATATGTTTGGTCTTTTGCACAAGTGGTATACCTGTGGTGGATGTTGGCTGTTGGTAGTCACACATGCAANNNNNNNNNNNNAATAGCTGAACTGTTGAAACTTTATTTACAGTTGAGCAGGTGGGGTATAACCCTCCCAGTCACACATAATGCCCCCCACCTTCTACCTGTCGCCTCTTTGCAGAGCTCTAGATGAAGAGCTGGCTATTCCCACTGTGTAATACCT
>D01-LOCUS56285-290
AACATTCTAGTTGTAGCACTGTGAAGTCAAGGCTGTATACTCTCTACTTTATGGACTGCAATGACTCCGCCCACAAGAATACCCCTGTGAATTGAACCCTTTCTATTGTATTCCATAATTATGGCTAAGTAATAAAAAGTANNNNNNNNNNNNNCAGACTTTATTACCCTGCGATTTGCTCCCTTTGCCATCTGACACATATTAAACATAATGCCTGGCTCTGTAATCATATGACTTCTGATGTGCTGTGATGGAAGCAGTACATGTATTGAAATACCTTTTACAAATAGGTCCAGCA
>D07-LOCUS56320-290
AGGTGCATAGACAGCTGGGCAAGTGGGCAAAGAGAAGCAGAGCTATAGCAGCAGATGTATTGTAACAGAGCTGGGAATGTGAAAAATAGGTGTGTATAGAGCAGAAGGACTGCTGTCTATTGTAACACAGCTGGGTCTGTGNNNNNNNNNNNNGTGTGGTATATAAAGTGAATTGTATTTAGTTATTCGCTTCTTGGATTGAGGTTTGAACGCCTGCCGGCTGCTGCAGCTATGCCTGTGTTTAACACAGAACACATTTTGGTATCATGCTGCCAACTGCATTTGTCATGTGTTGTAT
>D07-LOCUS56344-290
AATGCTTCCATTTAAAGTAGCCACTGTTGGATCACCCTCACACACGCCCTGTGCTTAAAGGGCATGTAGCGGATACAACATTTATTCAGTGTGTGTGTGGATTAAACTAAAACGCCTTAATTCTCAAAGCATTTTACTGCATNNNNNNNNNNNNAAGTTCCTGAGATCTGGAGTGAGTCTAAGGGTCACAGGCAGGTGGTTCACCAGTTTGAAGCTTGGTGTGCAAAGGAGCGTTGAATCTTTTACCCTCGATCATGCGCTGACCTATAGACGGCAGACCTTGAGATGGAGCATATGG
>D07-LOCUS56367-290
AAGTGTTGTTTCCCTGGACAGGCACTATGCAGTGTCTGGCACCCTCTCCTGTCTCAACTAATGTGTACTCCAGCGTCAATACACCAAAATCCTAGGGGCATCACATGAAATGTTGGCTCCTGATGACATCACAAGAAAANNNNNNNNNNNNNNNNNNNNNNNNNNNNNNNNNNNNNNNNNNNNNNNNNNNNNNNNNNNNNNNNNNNNNNNNNNNNNNNNNNNNNNNNNNNNNNNNNNNNNNNNNNNNNNCACAAATTCAGATATTAAAGGGAAAGTTTGCTCCACCATGGACACTGTCACAGCTGTTCACTGTGCCTGACGGATGCAGGCATCCGTCAGGGACTACTGCTCTGGAATGTTCT
>D07-LOCUS56371-290
CTCAGTCGCCATCTAAGTAGGTGTAAAGTTCAAACTTCAGCTAGATCTGTATGAATTTTCARGAAAACTGAAGTTGTATAAATATTTCTCAAATAAAACGACCAAACCTAAGATTAAATATACAGAACCAATTTCAATACANNNNNNNNNNNNTTGCAAACTAGCAggggtttgccaatttctacagacaatacatcCCTGCATACTCTGACATTGTCCTACCACTAACACAGGTCCTAAAAAAGAAAGGTTTCATTTGGGGTAATGAACAACAGGAATCTTTTGAGTTCCTGAAGAA
>D01-LOCUS56419-290
CACCTGCAGTAATATAAATAAATTAATCTTTACCAAGAAACCTATGAAACCAGTGAAAACTCCTTTGGTTAAAAACACTGTTAAGTTAGCTACATGTAACGCAGCGAAACCCATGAAATACCATTGCCACAGTAACTGAAGGNNNNNNNNNNNNGAGAGAGTGAGAGAGAGATACTGTCTGAGACAGTATTCTCATCATTAGTCTTGTTCAGATTTGGCTGGTATAGATATAGGGTAACTCAGAATATCAGAATATAATTTGCCCTAAATGTTGTGCCCTAGATCACCGCAGCAGCAG
>D07-LOCUS56420-290
TTGATAACCCTCACCAGACTGGCAGTGTTGGCGTCTGATTCTTCTAGACCTGTCCTCAGCGTTTAACACTTTCGACCAGCTGCTATTCATCAGCCATGCTGGAGGCAGTGGAGTCTCACACTTGGTCCTTGAGTGGATCTGNNNNNNNNNNNNNCTTTCAAGTACAGTCACTTTTTCATGGTTCAGAACACAGGGTGCTCACACTTGCTGCATGTCTATGCCGCCATGCAAAATACCTGTCTTACATATGCCATAATCGCGTGTCTTTCTCAGTGTGGCTGCAACAGTATTGCTGCCA
>D07-LOCUS56440-290
TGAAGTGTGAATCTGGGAGCAAGGAGGGTGTGATTGTTGCTGGAGCACAGAGGCAAGTGTTGGGATTCCTAGAGAGACAGTGTGATAGGTAAAGTGGGGCGCTGTTGGGAAGGCAACGGTGCACAATGGAAAGCATTTTAANNNNNNNNNNNNTGGCTAATTAGCTTGGTAGTGTAAGCTGCGGAGGAGGCGATGGCGCTTATTTGGCAGGTCATGTTGAGCTCTGAATCCAGATAGACTCTGAGAGTTTTGACGTACATGGATACTGGGATGGGGTTGCTGTCTGTGGTGAAGGATT
>D07-LOCUS56471-290
ATACTGGCAGCTTTTCTGTTTTCAGTCATTACTGTGAGAACTGGAGGGCAAGAGCGGGTGCTGTTGGTCAAACAGCCCTCAGTGCAATCTTCCGATGACATTTTCCACCCTCCTCGCAGGATCCCAGGGGCGGGGATTGATNNNNNNNNNNNNTGATCCATTTACCCTTTGGGGGTACAGAAAATCACAAGAGTTTTCAGTGACTGGCCACTAGAGGGCACCATAGGGCTGCTGGCACTGAGGTCACTGTCACTTAAAAGAATACACACGCTCGTGTGCAATGCATGGCTTTGCACAG
>D07-LOCUS56483-290
CAGCACGCCCTGGCACGAACCAGCTCAAACCGGCTTCCCATGTGCCGGCACGCTCGCGCCTGGATACTTGATGACATGAGCCTCTAGGACACCTGGGAATTGTAGTTTTCCCTGTCCAGCAAAGAATAGTAGTTCTGCAGCNNNNNNNNNNNNNAAATCAGTCCTGGTTAAATACAGGCACTGGCTTGCACTTGCCAGTTAGAAGATTAAATACCTCACCCTCCTGAGGTATGCAGACAGTCAGAGGGCTGTGTAGATCAAATTAAGGACAAATAAAACACAATGCACTAAAAATCAT
>D07-LOCUS56625-290
TTGACACCACTTTAAGGCTATTCTTACATTCTGCATAGCTTATTGGACAAAAAAGCTCATATTTCTTTGAACACCATGTGCAGTAGCCATTGTTTACGTTGACATTTTCTGAATTGCTTGACTTGAGTGATGTGAACAGCTNNNNNNNNNNNNATGACACTTAGAAAATGTGTTTTGTGCAGGCCCGGACTGGCCCACTGGGATACCGGTGCTGGGGATTCCTCTGGCAACCGGTTTGCACCCAGGGGAATCCCTGGGGACGTACCATCACCAGCATGTTTTTTATTATTTCATCCAT
>D03-LOCUS56633-290
CACTGTATGAATATTGCAGTAGGCTTTGGCTATTAGAGCAACGCCACCACCTATGGTTTCAAGTCTGTCGCTATGAAAGATGTTATAGGAGTCAGGCGTGGCCAATAGTGCTGCAGGATTCACGGCTGGATGCAGCCAGGTNNNNNNNNNNNNNAGGAGATGACATAAGTAGAGAAAGGTACTGCATCGATAAAAATGACAGCTTTATGAGGGGTAGGTGTGGAGGAGCCAATATCAGACTCCAAGGAATGCGGGCACGATACGGACACAAGGTTTTGTGCCAGAACCTCTGGGTCCA
>D01-LOCUS56664-290
TGaagaaaacagtgcaaaggtcaacaacactaaaatgggtagcattgatgggaatggcagacatggtagtggctgggttaggggtgacagcagcttggggttccacaatatcattgactggtctgaggtcttggaccaggctnnnnnnnnnnnngcctCAGTGCTCTGCACAGCCCACAAACAGGCAGGCACTGCCTCTAACTCGGTCAGTTCATCCTCTGTCAAGACTGGCGCAACCAACAGAGGACACAGGTTCAGGTAGGCTTGTAAGCGTGCCTGATGTTTTGACATCTCTATG
>D13-LOCUS56684-290
TGAATAATTTTTTGTGCTTTCGCTCGATTATTGATGCCTTTGGCATTCCAAGAGCAAATATTTAATACCATAAAAATAGTAGCTTAAGAGTATTTCTTATTAGAACTTTACTCTTTAACAAAACCAAACATCTATCTAAATTNNNNNNNNNNNNTAAAAAAAAGAAAAGCCATAAAACAATCTCCATAATACAAAAACCTTAAAAATAAAATAAGTTGCATTAGGAAGAAAAGGGAATTTGACCTCCTTTTTTGGCCAAAACGAACCTTTAACTTGAAAAATTACATAATGGGAGATT
>D07-LOCUS56689-290
GCGGTTCTTGATTGATTGAAGAACTTCATCAAAATCAGCTTCAGATCTCTATTCGGCCTCTGGATGGACCCTCCAGTCTTAGCAACCACACCGGTGATAGAATCCACCAGGCACTCTGCTGCCAATCTCAACCTTCAGTGTNNNNNNNNNNNNTTGTGATGTTTGTATAAAATGAAACATTTGCCCCATAGTTCTGTACATACATAATATATAGGCGATGTTCATGCCAGGATTTTCTTTTCTGTCATGGTGTAGTTCCTTTCGCAGCCAGACAAAGCTCTTGTGGCATATGCCGCTG
>D07-LOCUS56736-290
CTCCCTCTCAGAGTACTTGTGGGGGTTTGTAtagagcaagggcgtctaaagaattttgaaaaatgggccacataatcttaaatctatgtgtgcgtgggtgcatCACAAAATTGCACCACAGAGTCTTATCAAAATTGTGTGNNNNNNNNNNNNNATCGTGGGCCCAGAGGCGGACTAGGGTATCGGGAAGATGGGAAATTTCCCGAGGGGCCAGTGCTCCATGTGATGGTCCACCCTGACCATGAAGTCACTGATCAACTATCCTGGCCGGCATTGGCCCTGGTCCTGCTGGATACTG
>D07-LOCUS56756-290
CATATACACTCCCTGGTACATTTCATGGCCACCTGTAAGAAGGCGTGGACTGTAGCTGCACAACACAACGCCAGGGTATAGTTTCTGTAACCCAGAACTGTGGCATTTTCCCTCTCTTCCACGTCCTAATATTCCCTAACANNNNNNNNNNNNNGCTTTTTCCACCTCTGGGTATCGtctagatagagcatcagcacgtgcattacatggccctggtttataagtaatcacataatcgaatcgggaaaagaacaaggaccatctagcctgtctTCCATTCTGGCAAGTCAGATTCTTT
>D01-LOCUS56762-290
CCTACTTCCTGATGGAGCAGGTGATACATGCCTCTGCTTATTGTTGTATGTCAATACAACAAAATGGGGGTCAAGATTGGGACACAGAAAAGCATTGGAAACCAAAAATATATAATGCAGGAAGATTCTAAAGAAGCCTGATNNNNNNNNNNNNNACAGCATCACTGGACTAATGGTACAAAAGCAACTCCCTCCTGCCAACATCCTTTATTCTCTGCTGCATACGCCATCCCAATAATGCCATCACCCTCAGGACCTGCAGATGGGTAAGCCTTGCTTCTTTAGCTTTCATTGCAGG
>D07-LOCUS56815-290
TGAAAATGATTGACATGAGCCCGACCCCCACACAAGCCCCTTGAAAGCTTCTGGCAGCTAGTTCCTACCTGGCGCCAGCTGCAACAGAAAGGTCACCCGCGTAGTTCAAAGCAACCAGATTGATTTTACGGTTCAAGAAACNNNNNNNNNNNNCCTCTCCTATTCTTCAAGCTCCCTCCCCTCGGCCTCCGACGCGACGCCCCGccccccgaactcatgcgcctctaagcacgtgcctagtttgccttatggttaatccaaccctgTGCATTGCATAACGTACGTTCAACATTTTGCA
>D07-LOCUS56867-290
ATGCGCAAATATTTTACACTTGAAGTAGCCGAGGGCTTAAAGGAGTAGTGGGCTAATTTCACTTATTGGACGGGTGGCTGCAAGATATGATACGACAAAGTAATTTTTTAAGCATACTCACTAAAACCAAAGCCACATTTTAGTGNNNNNNNNNNNNNAATAGGTATTGTTATCAGTCAATTGGCAGATTCTTATTACAGTATTAATGATAAAAGTCATTCATGTAGTATCGGTGGTTTTTAACGAAAAAGTTAACTTTCTTTTCCCATTCTTGTGGACATATGCGAGACCTTTCAAA
>D08-LOCUS56911-290
TTATATGTAAGTGATATATATATTGTGAGCAAGAGAGGAGTATAGTTAGATTTTTATATTCCCACACTCCTCTCATTACTACTGCTACAGTCTCTGCAGGCCTATGAGTTGCTCACTGCAAGTCTTCTTTCTTGACTCATTCNNNNNNNNNNNNTCAGTCTGTTCAGTGCCTCTTATGGCTTCCACAAATGCTGAATGCACAAGTAACTTCAAATAACTAAACGTTCTTCAGTTTCTGAAAAAAAATAAGGGCCTCCTCCTGGTTGGTATGGTCTGCTTGCACCCTTATTGACTTGGC
>D07-LOCUS56938-290
TGTCAGCTTTGACACAGGCGAGGGAGGCACCACTGTCGGGGAGGGCACGAATGGTGCGGTGTTACCATTCAGAGAGAGATCCACAATCTCTCTCCTCAGGGCTGGAGGGAAGTCTCCATCAGCCCTGGAACGATCATGGATNNNNNNNNNNNNNCTCCCTTCCCAGGGGCGGAAGAACCCTTGCCTGACTTCTGGTTCTTACCAGCACCAGAGCCTGGTTTACCTCCATCCTTGGAGACCTTGCTGTGGGAGGAAAAGTTAGCAACAGTTGCAACATTTGTAATGGTATTCCCCCTTT
>D07-LOCUS56957-290
GGTGGTGATATATTTACTGCTGACTTAATCGAAGGCTCTGTCAACTTTCTTGCACCTATCATTGCTAGACTAATTAATTTGTCCTTCCATTCCTCGACTGTTCCACACACTCTTAAAGAGGCATGGATCTTACCACTTTTGNNNNNNNNNNNNGACTTTCCAATATAGTCGACGCAGGCAGTGCAGGCTTACTTCTTTTGTTGGATCTAAGCGCAGCATTTGATCTTGTGGATCATTCACTGCTGACTTCGCGCTTAGTACATACTTTCTCTTTCTCCAAAAGTGCTGCTGACTGGGT
>D07-LOCUS56983-290
TGTAGGTATTGGGGACTCCAGTACATCCACCTCCCCCATCTCATCAGCTGGGCTGCGGGCTGGGTTGACAGGACCGCCCAGCTGCTGAGAAGGGGGTGGAGACTGCACTGGGATAAGGGTGAGGGTCACCACTTGCTCCGGNNNNNNNNNNNNAATGGGAGATTGTGTGGATAAGTGGACTACTGAATGCATACATCTGTCAACTGCAGCATGTTGGTATACTTTctccatcattccatcactccatcactcatcactccaGCTGCTGAAGCGCAGAGGGTCAGACATGTCATTTGTT
>D07-LOCUS56996-290
TCAGAATAATGgactcagrgggaattgccctcctgatgctgcttggcctgtctgcagcatttgacCTTATTAATCATGATCTATTGTCAAACAGGCTCATGAACGCTACCAGCTGCCTTGGTCAAATCCTTCTTAACTAACTNNNNNNNNNNNNTGACGACACTCAGATTTTGTTTCAAATCTCGGGTGTTCATGGGGAGGATACTGCCTATATTAACAACGTCTATGMAGAAATTCACAGTtggatggccaacaactatctggctctcaaagaagacaaaactgagctgctGATTGT
>D07-LOCUS57027-290
CGTAAAATGTATTCTATGCCTTGCTATGTTGCCTTGCCATGTATTCTATGCCTTGCACTAATGctagtctatcttgctagtctagtctCATACATCCTCATGGATGTATGAGACTAGACATGGGGTAGAGGCATCCATGAGNNNNNNNNNNNNNTTTTGTTACATACCCAGTTTTGAGAAACCTTAGGCATTATTTACCATGAGTTCCTTGATAGGATTGTTATTTATAAAAGAGGCATTTAACAAGAATATCAAATGAAGCTTTAAGGGCTTTATTGGCTATCACTACTTTAGCGCT
>D07-LOCUS57031-290
ACATCGGCAAGTAATGCCTAAGTGGGATTTCTTTTTTTTGAAAGGCACGTTTTTGTGCCTCACAAATGACCATGGTCATGTCCCTGTAACAAGAACATGAAAACCATGATCATTTGCATATTTTACTACAGAGTCCTCCGCNNNNNNNNNNNNGAGCAAACCTAACACAAGCTAGCCAATACTCATTTTGCAACAGTTTTTTTGCATTAACACTATAAAGTCAATCTCAAATGATTATCTCAGATGCCCCAAATTTAAAACGGATTTACTAACATAAAAAGGATAACACAAGAAAATA
>D07-LOCUS57041-290
TGCTGGAGGGCCTAGACAGAGTACTCTGTGAGCCCAGCCTTCACCCAAGGCGGGGATGAGGGCACTTGCCTGTCTATAGTGTGCAGGCCAGGCTTCTGGAGAGCTGTGTTGTAGCCACAGTGCAGAAAACCAATGCTGGGGNNNNNNNNNNNNCTTGTGAGCTCGCAAGCCCCAGCAGACAGTGGCTCACACTGCGTTTGTTCAGAAAGCAGGGGAGGGAGGGTAGAGAGCCCTAAGAAGTTGATAGTATGTGCTAGGAGATGGGTGTATGTACAGGCTATGTACAAGAGTGAATATC
>D07-LOCUS57064-290
TCTTGATTCATCTGTTTCATGAGGTGCGTCTGACTCCTCTGATAGTCTGGTACAGGAGAACATTACAAACATGGAAAGTCTGGGATTCGGACAACTGACTGAGGAACCCATACACATAAAAAAGGAATACTATCTTGACCATNNNNNNNNNNNNACGTAACTCAATAGCAGTATACCATGAGACAGCCATTCCCATGACATCCTGCCAGCACTCGAAAAAGGTATCACTGACACATATGAGATAATAACACCATATGGAAAATCTTCAAGATGAAGGCTAGGAACTGATGTTAAATAT
>D07-LOCUS57081-290
AGACAGATACTGGGGAGCCAGGTTGTGATGACATTTCCAGACTAGGGAAACCAATTTAAGGGAAATCTGAGCTCGAATAGATAGCCACATTAGCTGTTGTCTTGCCTCGGTGGTGTGAGACCTGTAGGGCAACCCAAGAATNNNNNNNNNNNNNGAGGACTGAATGTACTTTGTCACCTGCTGGTCGGAGTATAACGAAGATGAAAGCCCAACACCCTGATCACACATGATATCAACTGGGATGGGTGAATCTCCTAGCGACGCTGTCCAAGTAAATGGGAGGTGATCRGTGACAGCC
>D07-LOCUS57143-290
CTAACTACACAGCCACTCATACAAACTAACTACAACACACTTATATAGTTATTCAAAGATCGGAGGAGATAACCTAAGGCTTATAAAAGCTAATATATAAAACTAAGATTCCTATAAGAAACAATGGGGTGTGACATTAGCNNNNNNNNNNNNNTATTGTAGAGCTCCAGAGCTGTGAGGAAACCTAGAAACGCACCCATTTGTAGCCAATCATTTGCCGTGATTGACCACTGTGGCAAAGTGTTCTGTACAGTATAAAGCTGTGTGTGCTATTTGGCTATCTACTTTAAAAAATAAA
>D08-LOCUS57164-290
AATATATAGGGACAAATGCAGGCACACAGAGGAGGTGTGACATCATCACATTGACAGTGACCAGCCAATCACACACAGAAAGGGAACATATTACATCACCAGGGACCAATCAGACACACATTCACCCATGTGGGGACAGGGNNNNNNNNNNNNNAAAGAAGGAGAACAAATGGTCAGACACTCAGTACACAGGGAAGAGAGGCAAATACACAGGGGCAGTCACACTTCACAATGAGCACATGCCAGGCTGCCTGGGGACACACTATGGGGTAGTTGCAGGGGAATCAGTGGAAGGCTC
>D07-LOCUS57197-290
CATCCAATATAGCCCTTTACAGTATCTTGATTGATTGGAAAATGCAAATGTCAGTGCGTCCCTGCTGCAAAGCACTTTGGGCAAATGATGGCATTGCTGTTGTGCGTGGCATTCGTGAACGTACCCATAATCCTTGTGTACNNNNNNNNNNNNNTTATCAAGCGATAAGCACTCCGAAATGCACTGTGACAATATTAGTTGCCCAGCAGCTAAATAAAATGTTGATTTTAGTGTATAAAGATGCATATGGCAATTACTTAAATATTTCGTGTCTTTTCATCTGGGGCTAGTAAACAAA
>D13-LOCUS57224-290
CTGCACTGCCCTTCTGTTTGTTTAGTGTTTGTCTTGTGTCGTGTTCATGTTCTCCCCCTTAGGGGAGAGTTGTAGTCAGCAGTCCTAGGTCCAACGTCAGGCTCCTCAAAGAGATAGGTAAGTGGGGAGTTGGTTCTCATTNNNNNNNNNNNNCGACCAGGCCTAACAGTTTCTTTCAGAGGGATAAGCTAATCAAGGCTAGAATTAAGACCTGCATTCATGCATTTTAGATTYGAGGCAGAGAAAGTAAAAATTTGGGACTCAGATCAGCGGCTCTATGAAGACCACAGGAAACAGT
>D07-LOCUS57238-290
CCACTTCAAGATTTGCTGGGGTAAGCATGAATTTGGGCCCCTGGCGAATACTTACGTGAAATTGACTGCTGCTGGCAGCAACATGGTTTTGCTGTCGCTGCCATCCACAGCGAAATGCAAAACCGTAACAAATCGTTCAGNNNNNNNNNNNNNNGCACCAATAATACAACTGTGGCCCTGCTCGGAGGGGGAGCCACTTCCCGTGCAGGGGATTTGCCTAGGTCAGCAAGCAACACAAACAGGATAGGCGTGGAATCCTCAGCGGAATGATGCTGCCAATGCCAGTGCAGGCTCCTAT
>D03-LOCUS57275-290
ACTGAAGGATGTCAAACACATCTGACGCCAACAGTGGTGAGGTGCAAGGGCAAGCCTCAGTAACATAAAGGAGCTGGGGCTAAAGCCCTGCAGGGGGCTGCAAAAACAAATGGGTAAAGACAAAACCGAGAACCGGCGGCTNNNNNNNNNNNNNCGAAACTCCTTTGTGAATCAGGCCGAGTCTGCCACCTGCCAACACCTGATGGAATTGAAACTCCTTCCCCGGCACCCGCTCCTACGTGATTTATGAATGCAGTCTTCCAAGTAAATGGTGGCAGGAGGTGGGGCAAACAAATGC
>D07-LOCUS57344-290
AGACAAACACCACAAAAGCCTACACAATTTACATACCGCTCTAGTACACGCCACAAATAAAGCATTTTAGTGAAAACTAGAATTTAAAAGACATACCATGAGCTGAGTTATACCCTTAGTTCACATTACCCATTAGAAACANNNNNNNNNNNNTTTTATACCATTACTGCGGCCCTTGGTCAAACTCATATCGTACAATGTGGCCCTCCCAGCAAATGTTTGCGAGTACCCCTGCACTAGAAGAACTAGTTGCATACCTTCAGGTAACATTGGTTCTGGTGGATAGTTGAGGATTCCC
>D07-LOCUS57349-290
GTTGTGCAGGGTCTAGTATGCTTCAGAAGATTGCCTTCTGGCCCGTCCCCATGAGATCAGGGGTTTGGGGATTTGCTGCAAGTGCTTTCTGGTACCGGGGGCAATGTATGCAGGGAATTGATTGGCCCTCGCCTTGTGAAGNNNNNNNNNNNNCTGCCCAGCGACACTACACAAAGTGATCGGCTCCTGGGACGGCAGAGGCGAGGCATCGTGGTATTGCCATGTCTGGACGACTGGATGTTGAAGTCCAGCTCGGAGGAAGACTTGCCGCTTCACAGCGGGAGGCACCCGCCTGCTG
>D07-LOCUS57363-290
CGTTGAAAAGAATGGTTTGGCCTCYGGATTTAAATTTTCAGACAAAATGGGAGCTTGATGCACAGCTCCCCTGGGAGATGAAGAGTTACCCTGTGGATTGACATTAGGGATAGATTGAGGGAGCAGAGCGTTCATCTTGTTNNNNNNNNNNNNATCATGCCCTTCTGGACGGCCATTAAGTTTGTCATGGTGTTAAGGGCATTTTCTCGATCACCAGCAAGTATGTTGCCCAGTCATTTGGTTGAGGTGGAGATTCTTGCCGAGGGTTAGATGAAATCAGTCTAGGTGATTGACTCAG
>D07-LOCUS57399-290
AAACTGCAAGATAGTACTGACAAATTAACTAATAAATACATATTTAATCACAAAACATTATATTGATTTACCAAATTGTTTTTATAAACATCACACCTACTGTTTAGTAATCTGTTTACAGTACACAGGCCTTGGGTTTGANNNNNNNNNNNNNATTTCTAATTTGGGATTATTGGCACAAGAAATTCCACTGCTAGTATGTCTTCAGTCTTCGGTAGTCCAAATACTGACATTACAATGGCGGGCGCCACTCTATGGTTGACACAAATGATGTGGATACTTTCACAAGTCCCTTATG
>D07-LOCUS57404-290
ACTTGTATTGAGTGAGTGGCTGCCTTGGAAGGAAGGCTTTGGGGGAACAGGCTTTGCTCTTCAGCCATAAAACCACAGTAATTGCACTTTCATTACCTCGACTGCCTGGGTCGAAATTCAGACACAGAAATAGCTGCATAGNNNNNNNNNNNNTGACGGTGCCCTTTTTAACACGGATCTGCAACATTTATGTGATTCATTGWCCAGCAGAGGTATTTGTTTTACAAATTAAACAGATGACACTCAGCTACTGCAAGAAATATCAGGCAACCATGAACAAGACACCAAGATTAGGGGC
>D07-LOCUS57407-290
CTTGGTTTTCAGATAGTATAATTTCTGCCAGATCGGCTAAACGAACAGCTGAGAGACATTGGAGGAGCTGCATACCAGAAAGCAGCTTCACACTACAAATTAATGGTCTCCTCCGAAAAAGCCAATTCATTTAATGAGCGTNNNNNNNNNNNNNTTACACTTAAAAACTGACTCATACCATACTAGTGCTCTTCCCCGTTTTCATTTTAGAACTGTTTCYGTGGAGGAAGTCACAAACATTGTTAAGAAGATGAAGCCCACCTCTTATAAGGGTGATTCCTTTACTGCACTCATGATT
>D08-LOCUS57431-290
AATGGTGGGTGACTTGTGTCAGTCGCACTAAGTTTACTACCCAGAATGCCCGGTGGGACAACTTTACAGGTTTTTGGCCAAATTTGCCATAAAAAAAGGTGACCTAGCGCACCTCCATCACCACAGGGCACCTCACCCAGCNNNNNNNNNNNNTAACACCATACTGTTCCAGAAAGAGGACACCATCATGAACGTAATTATGTGTAATTTGTGAGGGTTGCACTAGTTTCACTACCCACAATGCTCCGCGGAAAGTGGAAAAGTAGCAAGAATTACAGTTCTTTGCCACATTGGCCTA
>D07-LOCUS57479-290
CAGTGTACCCAGGCTGGACAGGTGCGGACCATGCCGATGATCTCCAGTACATCTTTGGCAAGCCCTTCCAGACTCCCATTGCCTACCGGCAAAAGGACAAAGACGTCTCAAAGTACATGATTGCATATTGGAGCAACTTTGNNNNNNNNNNNNNCAACCTACAGAGCAAATTCGGCCCACCTCACATCTGGGGCGGCCCACTGTCATGAAACAATTTTATACTATCAGGCAGATTCTTCAGCCCTCGCTGAGGCAGCGAATCAGGCTGCGCCTGATTTGCCGCCTCAGCGAGCGGCCG
>D01-LOCUS57519-290
GCTCTGTCGAAATTCGGCATGGCCTACAGTTATTTGTAGGTTACATTGGCAATGGGAAGGACAAGTCAGTGGTAAAACAGATGTTGTTAAGATGCATGGTTTTCCTGATTTGTAAATGCTAAAAAGTTGCCAACAAGCCCTCNNNNNNNNNNNNTACTCTGCCAATTTCCACCACTGTATCATTGTTGCTGCTCTTGGAGTACTTCAAAGATGAGAACTCTGTGACCCGCTAGCCACTATAATGAGGAGTTACTTACTCTTCAGGTAACGTTGGGTCTAGGGGATAGAAAATGCGCCC
>D07-LOCUS57559-290
GACCCATGAAGCGACCAGGGGCACCCAAGGGAGCACCCTAACCCCTATGCTACACATAGAGACGACCAGCCTAGGGGTCCATTTGGCCCCTAGCTGGCGAAAAATATAAAAACACACACACGCCAGATACTGTCTTCACGCNNNNNNNNNNNNNAAAAAAGTTAGGGTAAATAACTTCCAGTGACATGGGGCACATCTCCAAAGATTCCTCAACTCCTCCCGAAAATATTTGTACCCCACATGTGTGGATGCAGAAAAGTCCCGGATGAGGGGAGAGCAGAATATGACACGTGGTAAT
>D07-LOCUS57583-290
AGACTACTATTTGCACGGAGAACAGGTCCTGCTAATGCGCGATTCAGGCGGATGCCCCTCCATTGTACTATTAGACCTTCCTACGGCCTTTGATACGGTGGTCCACTCTTTGCTCTTAGAGCGTTTAGTGGGCTGTGGTGGGNNNNNNNNNNNNTTCTACGCTGATGATCATCAGCTCTTGAGCAATTGCAAAAATACCCCAGCCCAAGCTCTACTGATAAGTGAAGGTCTCAGCAACATCCAGTGGTGGATGTCACAAAACAAATTTCTATTAAATGCACAAAAAACAGAGCTTTTG
>D07-LOCUS57607-290
ACTAGATACTACGATTGGAATTAGCACCCCCTCAGATCATTCCCCTGTCATTATGGCACTTGACTGGAGGAAGGCAATGAGTACCTGACAATTTGAACAGCGATTCTCATAGAATCTGCAGCTAAAGCTGAGCTGACTGCGNNNNNNNNNNNNTACTCTTCCTAAAGCAGAGGTACTATGAAGGTAGCAACAAGGCAGGACATTTGCTAGTACACCACCTAACACAAAGAGTAGGAGCCATTAACACAGACAGAGATGGGGTGACACAGGATGATGCTCAGAAAAGGCAGGCGTTTGC
>D07-LOCUS57658-290
CAGGTGAGAATGACCGGCCAATTTGCCTTGTTCAGTACCTGATTTTCACCATTTTCTTTCAAGTATGCATACCATGTTTTCAAGGTTGGTGTAAACCATTGGTTGGACTTTTGATATTGGCTACGAGCTCTGATGGATCATNNNNNNNNNNNNNAGTGGTAAATGTGACCAATGAATGGTCAAACCAGGACAATGGCATGACCTGTAAAGGGAGGATGTCAATGACTTGGCCTAACAAAAGATCTAGCCGATTACCCAATTCATTGTTAGGAAAAATCCAAAGTTATTCATGAGGGAC
>D07-LOCUS57677-290
CCATGCGACATGTATGCGATGGAATACATGGTGTATGGGCAGTGTGGCAGGTGGCCGTTAATGGTGGGGTTAACTCTTGGGCTATACCTCTTCCTTTTGGTGGCGTATAGCACTGGAGTAAACCACTCCAATCCGAACATTNNNNNNNNNNNNNTTTGTCAGTGAGGGTGCTACAATTTATAATCAGAACAGTGAATGAGTGTGTGTTGGTGCTGCCATTCATTTGTGGAATTTATCACAATAATAATGACAACTGAGCAGAGATGCTGATGAACACTGAAGATTGTTTTATATGTGA
>D07-LOCUS57797-290
ACGCACACAACATTGTACAAAGCAATTTAATAACAATTTTCATTATTACTATTGTGCTGACAGAAAGTATCATATTGCAGGAATTAGAGCACAAACAAGGACATTGGTAAAATATTATGCAGGGACTCGACGATAACAGGANNNNNNNNNNNNNACATTTATACCCAATCACATGCTATGAAACATTTAATGTACATTAAATGAAAGCTGTTCTCTTGGGGCATTTTATCTAAGTACTAAGTGAACATTTCACTATTGAAGGTTGTAAAATTACTACTGCCACTTCTGTTAAGACCTT
>D07-LOCUS57815-290
CTGACGAATTGTCCAAAATAAAGTGTAAGAGACAACAGCAGTATGCTTAAAAGCTGCATTGCAGCTACGAAGATGGGTTTTGTCTTTTAAATGCCTATGAATGCCCGAAGGTAGACGCTGAAGTGTCAGTTCGGCAGCTTANNNNNNNNNNNNNATATTGGGGATAATTCACAAAGCAGTTATGTGCTGTCTTAACCAGGGGCAGCTCATCCGTAAGGGCAGAGGACCTCCACTCCACCAATCATTTGAGCCAATCCCCCTGATGCTTGGAAACCTGAATGACAGTGTATGTCATTCA
>D01-LOCUS57833-290
CATCTTGTTCAGTATCTTTCTGAGACATCAATCTTGGATGAGTTGTTCAGAAATCCCTTCAGGTGTCCAGCAGAAGCTCCTCGCAATGCCTTTCGACCGCTACTAGCTGATATGGCGTTTGACGGCAACCAATATTTTAGNNNNNNNNNNNNCCTGTGGAAAGGACAAGTGAGACATGAAACACATGTAAAGCAAATGAGACAGGCTGCAGCATGTAAACCCTCATGCACACAAACCCGCTCAAAGCACGCGAAGGGAGTAGTGCAGTCTAAAACTAATCCTATAGCCTATTACTCTT
>D07-LOCUS57835-290
CTGCGGATCTATCTCCACCTATTTGGCCCCTCAACTCTGGAACTCCATGCAACCTGACCTCTACTTGGACCACACCTACTCGCACTGGAGGCAAGCACTTAAGACTTGGCTTTTTCACCATGACGACTACCTCTAACCACCNNNNNNNNNNNNNNCTGGCACTGTGGGAGAGGCTCCAATGGAAGGGGAGATTAAAACGGAAACAGTGGAGAGTTTAACCGACAGACCTGCAAACAGAAAAGTTTTCAAGGTTTTCCTAAACTGAAGATGATTCTCCATCCTACGCAACACCAAAGGA
>D07-LOCUS57871-290
CGATGATTTTACATTTACAAGCATCAGTTTAAGGATATTTGGTGGGCGTTACAAACAGTGAAAGTCTTTCAAACCAAATGTTACACTGTGAAAAAGTTAACGAGGCACGCGCAGTCAGCGTGCAGCGGAATGATCTTATCTNNNNNNNNNNNNNCGTGCAATGATGAATCACAGCTGAGTTCATATGGTTGTGCTTCATTCGTTCCAAGATTACTGGCAGAGTGACAGGTGGACTGAAAGTTCTCATTGAAGACAATGGGGAAAGTCACAATTGGTTTTAACCAAGTTTAAAATTGCA
>D07-LOCUS57911-290
ATAGGATTTGAGGACCGCAAATACGATGGACCTTTTCCGTACAGGCATTTATAAGCAATTGCAATTACTTTAAAAGCGAGACGTTCTTTTACAGGTAGCCAATGGAGCGAGCGCCTTGATTCTGTGACATGATCTCTACGCNNNNNNNNNNNNCAGCAAAGGAGCTTTAGGTAAAAGGAGGTGGAAGAAGTGATGTAATTGGTTCGAGCCTTCATCGAAAGGGTGGCATCAAAGTATATGCCCAGAGTCTTAACCTTGTCCACCACTGGAATGGTTCAGCCCGCAAAAGAGAACTCTT
>D03-LOCUS57930-290
AGGAACATCTGCCATGAGAGAAATTTGGGAAAATTGACTTACTCGCTTACTGCAAGTAATTTTATTAATCTTGTTGGGACAAAAGGCGTCTGTGCTGTTGACCGATCCCTTACTAGTACGGGATGTGAATTTTCAAATATTNNNNNNNNNNNNNGTACAGACTGTCCCAGAAGCTTCGACACGAGCGCAGGAGAGGAGCTTCCCGGAGAGAGATGTATTCCTTTGAAATGAAGACCATTGTACCGTTGGCACACGGGTCAACTTGTATATATGTACTACCATTTCTAATCTGTTTTAT
>D07-LOCUS57952-290
CTTCAGAAGTGTTCCGAGGAAGTGTATAGGAAGGCAGCTTTAGCATACAGTCGCAATAGTCCAGAGCCAAGTGTGAAATCATAGTGAGTTGCATCCAACAAAACAGTATAGTATTCAGTTCTTTTTTAGTACAGATGTTAGNNNNNNNNNNNNAACTTGAAGACAGTGTTACAAGATAAGGCTTTCAATCCTTCAGTATTCTGGTGCTTTACTACTCTAGACAAACACGGCACAACAATTTTTCCATCTTATTTGCATATTGCGTGTGTTCTGAGGGTGACAGCACATCCAGAGAATT
>D07-LOCUS57980-290
AAGCGCCGTGCTAGGAAGACTAGGAGTAATCATACCCTAAGGAATGAACCAGAATACATTCTGAGGAGGCCAAGCTGTGCCCCAGACCTGCAAATTACGTCAAAAGCAGTCCTTGCAAAATTCCCTGGTCGCTGCCTTAAAGNNNNNNNNNNNNAGTTTATCATTGTAACATTAGACCAAATGATTCAACAGTACTATAATTAAAAATTTAAAATTCTAGGTTAAGACTGCGTGCCCTCTGGAAATGTTACTCATGTTGTTGCAGCCATTATCGCATGAATGTCACTATTACCTTCCA
>D07-LOCUS58017-290
AATTGTTTTTGCTGTTTTGGCTATGCACTTGTCACAAGTAATAATTGTTCAAAAGCACTTACCAAGGAAGAACTGTTGCACTTCTAATTATATAAGCATAATGTGAGTGCAAGTGTGCAGACATGCTCATTTGCCATGGATNNNNNNNNNNNNNAATGTGCAACAGAGCTTCTTTGCCAAGTGCTGCCACATAGGTCATATTTATGGTCCTAAAATATGAGTTAGTTGAAACATACGTTGAGTATAGTTTCATTTTCCTCATCATTTTCCTCATCACTGTACAATGGTCATTGCTTTG
>D07-LOCUS58031-290
TCAAGTTTGGTCTCAATTTTTAAGGCCTCTGCTTTCTGGAAAAGCCTTCTTTTGATGGAAAGAAGGGCACGATATACCTTGCGTTCTGATTTAATTAGCTCGCTAGCATTCCAGCTGTTACTGCGTAACCATCTTATAGTTTNNNNNNNNNNNNCGTCATAATTCTTGTAGTTATTGAATTTAGGGGTTCTTGGGAACAGATCCGCCAGTTAAGCCTCAACCCATTTTTTATAGGTTTGCATTCTATAGTTGAGCAACCTTGGACCAAATCTTTCTATCTGAGGCTTCTAGGTCTGGT
>D07-LOCUS58080-290
TGGGGCTGATCAAGATGTTTATGACCTATGCTCAATGAATTATATTATATGCCTTCAAGAAACATGGCTGGTGAAACCTCTGTGTATAGAGAATTGTATTTCTCTTGATGTTCCTGCTCGACCTATGTTTAAGGATCATGCNNNNNNNNNNNNNNGAAAAGTCTTCTAAAATAATATGTAATTTATTTTAGAAGACTTTTCAGATGATTTATGGCTCCTTTGTAGTGATTTTAATCTTTGGCTGCTGGTCCCTGAAATGTCCTTTCAAAAAGTGGTTTATGCAGATCTGGTGATCTCT
>D07-LOCUS58107-290
AACTAGTGATAGAGATATAAAGGTATCTTAGATTATATAAGATTAGTGATATAGATATAAAGATGTAATGATACTGAGATCTGCACAAATGGCAGGGGGAACATTTTAGATCTCGGGATAGGTTGATCAGCCTGGTTTACCNNNNNNNNNNNNNCCCTTTGAAAATATGGTCAACTGTTAACGCCAGGATTACGCACAAAGTCTGCTCGTTAGCTTTCAAGTGTCTGCATAATAAGGCCCCTACATATTTGTGTGATTCTCTCTCTCGCCATGCGCCTACGTGCACTTTGAGATCAGA
>D07-LOCUS58112-290
GCGTCTCAAGACAAGGACGGCGAGCCGTGTTGTTTGACGCATGACGCTTGAGCGTCAAGGGATCGTACTGCACATGCGCGTCTCGAGACAAGGCACACTAAGAAGTGCGTGTTTTCCCTCGATGAAAACAGTAAACAGTGTNNNNNNNNNNNNNTTAAGACAAGAGACATTAATATGAATTTTGGTGATGTACTAGATTTGATGGTGTATTTGTAGTGTTGGTATTTTAAGTTGTGTGGTACACTGGAAAATGTTTTTAATTTGTGTGGTATACTATAGATGTTAAACTTATATACTA
>D07-LOCUS58182-290
TTGTATTCCAGCATTTAATTAAGGTGTTCTTTGTTTTGTGATTCATGCCTGATCTTCCTTTTGAAACCTAACCTTCGAACAATGCACTGTTTTCAAGTGAGACGAGCTTCTTACAGCAAGAGTTGGTATCAGTTGTGCACTNNNNNNNNNNNNNCTCAGTTTCCACAGAGAAATGGATCCGTTTTAACTTGCAGCACCATGTTGTCATTGTAACTTCTCCGTCAACTGTGAAGATATAAAAAACGTGGGCATGTAGACATGCTTTACAGATTCCGTCAAACGATATTCCAGCTTGATG
>D07-LOCUS58183-290
ACCTGGTGCTATAGTGAATATAATACACGTAAGGTGTATGAGGGGGGAGGGAGTGTCCCTTTTAGTAAATTCTGACAGTAAGTGGAAAATAGATACAATATATATTATAACTCTCTGAAGCAAACATCATGTTTTGGTTTGNNNNNNNNNNNNNNTTGAGGGGGTCATTATGAGTCATACGAGGCGTGAGAATTAGCGCGACCCACGCTAAAAATAAGCGTGCACGCTAATTCTCACGCCAAGCACAATTATGGCCTAAGTGTGACATTTTAGCGAGGTCCCCACACTTGGAACCACG
>D07-LOCUS58185-290
CCAGTGCATGGAAGACATCTTCATGCTCAGCAAGAGCTGCACATTGATGCTCTTTGTTTAGGACAATGCTATCCTGACTCTAACATGAACTCTCTCCACAATGGCCAATAGGTATGTTCTTGCTGCAGCTAATATAAATAAANNNNNNNNNNNNTTACCACATGCATAAAGTGGCTCTGGAAAGTCTTGTACCCTTTATCATCACCTTTATGAGCACTGTACCTCTTATACCAACTTAAGACAGCAACTTTGAATTATATTAGTCAGTCGTTAGTGCCTTTAAGCTACTATATTTGTA
>D07-LOCUS58187-290
ACGCATTTTCCCATAAAGTGCTCTGTGCTAAAGAGCAGCACAGAGCACTCGGCGTGCACGCCTCTCCTCTTCTAAGCAGCAATGTTGACACAAAGTCTTGGTATTTACAGTCTGATATATTCCAAAATGCCATGATTTTCCANNNNNNNNNNNNACCTGCATCAGGTAGGCAAAGTGCCACATTAGGCACTTTTAGTATCCACAGAAGTAGGACTGTCTCACATATCAGATAGGTACCCATACAAAATGCCTTATAAGATTCTTATAAGTATCTTATCAGAACTTGTGAGAAACTAGT
>D07-LOCUS58224-290
TGTAATACCATATATCATATTAGTTAAATAATGCCTAACGCAAGAAACATGCTCTAATTAGCGCTTAACGCATGAAAAATTAGGTAATGCATTTTTCATGTGTTATGGTTTAATTAGAACATGTTTTTTGCATTAGGCGTANNNNNNNNNNNNNGCAGAAAAGGGATGCAATGTAATTTGCTTCTTATCCTGGGGGCTGGCGCCATATGCATCCGATCTAATGAAAATATTTTGTCATCTTATATCTTGTTAACTTTCTTTTTCAGTATAACGTTACAATTGGACCTGGTGCTTATTT
>D03-LOCUS58231-290
AGTTTCACCTTACAAATAAATGTTTGTATCCGAAATTGTAGGGTCTTAAGCTAGGAGAGCGGGACCACTACTGGCATCGTCTGGAAGTAGTAGAGCAGTCTGGGTAACACAGTCATTTTAATTACACTAAAATGGCCGAACNNNNNNNNNNNNGGGCCCGAAATGTTTAAAGGGAGAAGCACGGATTTCCCCATGTTTACCTTAAAGTCGGCTAGAGTTCCAAAATCGAGTAATTCGATTATAACATGTGGCAGCGTCCGGCTAGGGTGCGACAGGTCATCTGCAAAAAGGCAAAACT
>D07-LOCUS58236-290
ACAACAGCAGGCAGAGAATACAACTGTGAGTCAAAATACAATATTTGACATACATAAAAACACAGGAGCACCTTCCTACAAATACATTCTTAGTAAGATAATGTGAGGACAGTCTGTCTGGTGTGCGTGTGTTTTTTTTATTNNNNNNNNNNNNTGAGTCTGGGAGTCCCCCCTCTTGCACCCCCATCCCTGCATGTCCCTCCCTAGCTAGGCTTAGCTTAGGGCGTGTGTGCGAGCCGTTCACATCTGCCTCGTGAAATGAGCTCTGGTGAGTGATGCAGCTGCGGGAACGTGTGAG
>D07-LOCUS58249-290
TCAGGATGGTGCGGATGCTCCACCTGCTGGTGGGGAAAGTGGTCTACAGTCTTTTCTCTTGTGATGGTTTTCTTCAAGGTGTGCTTCCACTGTGTCTGCCAGTGCGGGCTGCTTGTGTCTGGGTGGTGTTTCCTGGAGACANNNNNNNNNNNNGTGTATCCTGATCTGTTTCATCATTGTGTTTTATATCTATACGCTTCACTGAGGTTTCTCTCTGCCCACTTTGATTTTGACCTGACGTGACAGTGCCTGAAACGCCAAGGCCGTCCACTCTTTGCATTAGTTCTTGTGAGTCTTT
>D07-LOCUS58288-290
CTGAGACGGGCTCAAAATGGATCCCCTATGAACCAAGGCAAATTAATTTATGAGGCATTTTCAAGCCTACATAGCGAAGCCTCTAGTCATAAAAAGTATACAATTAAACAAGAAAGAGAAATAAATATCAGAATAAGTTTCNNNNNNNNNNNNNAAACTGTTTTGTGAATAGGGCCGTTTATGTACTATAACTGGTGACATATTGGTTAAGCCTATCGGCCAAATTCGCATAGGAAAAAAAGTGCAAAAAGTGGGCAAATACAGATCAAACCAAAAGTGAGCAGCAGCATCCCAGAAG
>D07-LOCUS58299-290
KTCRTCGTAATTCTTTTTCCTCTGCTGAATCAGAGTTACAATGCAGCATCCGCCATAGGGATTGTGTAAACAGTCAGTCACATCACAAAATGGCTGCAGCCAGGGAAGAAAATACAGCACTGAAAAGCAGTGTTATTAAATNNNNNNNNNNNNNTGCCAGTGGACTCCAAAWTTCCCACAACAGCCACAGTCTGGCGTAGAAAGTCTTGAGTCCACTTTGTAGCTCCTGATGCTTGACTGTCTCKGCATGTGCAATCGTGTTCAACGCATAGTTGCACACTCGCAGCGCCATGCTCTC
>D07-LOCUS58307-290
TAAAACACTCAGATATGGTAGAATTTAGCCGTGTGATGTCACTGACAATGATAGCTAGTAGACATATTGTTGTGATGCTTGTTTTGTTATAACTATGCCAAATGTAATATATTTTATTGGTTCTTGTTTGTATGTTTAAATNNNNNNNNNNNNNTTTCTTCACCACCTAAGATTGCCCGTGACATATCACCTAATGAGAGCCATGTCTGCCCTGCAGCTTTCCCGTTTAACTGCCAGTTCAATGGAACTGCCCAATATGTTGAGCGCTGAGCTTAAATTAAGCCAGCTCAAATGAACT
>D07-LOCUS58349-290
ATTGTTGGAGCAATTACCGGGAAATTACATACAGGCATTACTGAAACTAAGAGCAGGCTCAAGGATAGCAGTGAGTTGTTGCAGCTATCATTAGTAGGGGAAATAATGGAGCAATTCAAAATTGTGTGAATAGAATTGTCANNNNNNNNNNNNNAGGAATTTGAAGCAGTTACTGTAGGTAGCAAGCATCTTATTGCCTTTGATCAAATTTGCCACTTCTCTAGTTTTAGAGCGGGTTTCAGGCATAATCAATTAAGCTGTAGACTCCCCTAATTGCACTTCATAAGACCCATAGACA
>D13-LOCUS58395-290
ACGCACACACACATACACAAAATGCTTCTACAATCTCAGTCATGTTGCTCTATACAATTTCTCTCCACAGCCCCAATCATACTGTTTTGCACCTACCTGTACCAAAACACACTATTCTGCACCCACCCAGCCAAACTGCTCTNNNNNNNNNNNNCCATCAGCAACTCTAGTCTACACCCATTATCTCAGTAGTGCTGGTCTACACCGGTTAGTGGTTATCTCTCTCAGCGCTGCACCCACTCAGTCATTCATCTATGATGCTCCTTACATTGCCTAGATTTGTCAGAAGACAAAAGGA
>D07-LOCUS58441-290
AGTTTTCCCTATGTAAGCGCCTTTTTCTTATCAAGGTTTTGCAGGGTTTGCTCCTCCTGCTGATCTCTTCAAAATTGTAAGCATTCTGATACTGCAAGAGATTGGCTGGAAGATGCATCTTTCAATATATGAAAGGAAGTGNNNNNNNNNNNNNNNNNNNNNNNNNCAATTTGAAAATAAAAGCTGCACAGCTCAGGAGGTGGTCCTGAACTATCTGCAAACCTAGAAAAGATGTATCTGTATCTTCTTTCTTAAAACCATTTACAATCACAAATTATACATTTTACAGTACTAATTGAATACTTT
>D07-LOCUS58505-290
ACGTGATAGCTGCAGAGGTGTATACAGAGGAAGATGGGCCACGAGGGCACCAGATCTTCTGTGTTCTGGGCCACGACAGCTCAGGAAGCCTAGCAGCAGTGTTCCAGAGTTTGGCTTCCTTCTTCCCTTTGGAGATATTTGNNNNNNNNNNNNTCTTGTAGAGGGTTCCAAAGTTCAGGCAGTAAGATTCCAGAGGGTGCTCGGGCTGATGGCCTCTTGCACGCCTCAAGATGTACAGGTGCCAGATGATTCTGATCGCACCAGCCTATCCCCGGTGAGTCTGGTACTCAGATCTGTT
>D03-LOCUS58514-290
ACAGTTGTCTTCAGAGATAATTGGGCACATGTGACATAGTTATTTCAGATAATAAGAGGTGGTGGAGACGATGTTATTGGTCCGGGCTTTCATGTTAAGATTAGTGTCAAGATAAATGCCTAGTGATTTGACCTTGTCTGCCNNNNNNNNNNNNTGTTCATAGTCCCCTGTAAGATGTAACAGGACCTGTGTATCATCGGCATAATTGGTGTAAAGAAAGCCGAGGCTGTCCAGAACATCAAGCAGGGGCCTGGCAAAAATGGTTTGGGGTGATATCAGTGCAGAGAGTAAAGCGTGG
>D01-LOCUS58519-290
CCATGTTGTCAGGGAGATAGGGCAGACCTACTCCATATGTTTTGGTCTTGCCCTATCATTTATCAGTTTTAGTCCGGTGTTAGAACGGAGACAGAGAGAATCACCAGTATCAGCTGGGCAAATACACCACAGATATGGCTCCNNNNNNNNNNNNAATGCAATGATCGCCAAACTAAAGTACCCCACATAGGCTCCTGGATGCCTGGCTCCTCTATAGTACACCACTACTGGCTATTATGAGACCACCGGATGGGACAGGGATGTTCTTGGGGAGATTATTAATTTAAATTTGGGCCTC
>D07-LOCUS58534-290
TCCTACATGCCTCTATCCTACAGATGTGGATAGAGGCAAATCAATCATTTAACAACATGCTGTTCACTGTTGAGACTTCTGTACAACACGAGAATTGTGTCACTCAGTGCTACAGAAAGAAAGGCGGAATGGTATCTAGACNNNNNNNNNNNNNTGTGCTCATCAAAGACAAGGGCCCGAAACACTTAACTGCTGGGAAATACATTGAAAAGCAGGGTATTTGGTGGGTGAAAATGCCTTCTGAGTTGCCCAGTTTGAACCCTATTGAGATGGTGTGGACCCACCTGAAGTGGTGGCT
>D01-LOCUS58544-290
TCCTGTAGAAAATTCCCAGACATAAGTGGGAACAATTTGAATATTACGTCCAATCCACCCGATGCTATTTGTACAGTACTGTATTGTGCTTGCCACTGGACTCTTGCATGTGCGAAAGACAGTAGACACTGAATTACGTGTANNNNNNNNNNNNATATACCAGCTGAAAATCACCTTAGGGATCTTATGCCTGGTCTCTTCCTATCCCTGTCACTACTCAGGGGAAGGAATGTAAGTATCTCTTTTGAGGACTATAAGTCCACTAATTCCCGCCTAAGGCCTTTCCTTTTCAGGTAGC
>D07-LOCUS58571-290
AGTCAGTCAGGTACAATGCAGCAACTCTTGTTTTATTCAGTACACAGGACAACATCCAGTCCTAGGGGCATCCAAGCATCAACTGCCAAGAACCCCTTGGACAAGAACACAGGGAGTAGAACACAGAACTCCCAGTTAAAGNNNNNNNNNNNNTAAATAAGGCATCAGAGCTTAGTCTTGAAGCAGGTGCCAAGCAGGGCGAGGCCCCTAAAAAGAAAAATTCTCAGGAGAATACCAAAGCGACAGAGTCCGGGAATAAATCTGGATCTGACAGTTCAAATAGCAGCAAGTCAAAATA
>D13-LOCUS58588-290
CATAAGTAATTCTGTCCATCGTGATCAGTTTCCAAATATTTATCATCCACATTTCTTTTGTTAAGTTATTGCCAAATTTCCAAAATCGTGCAATTATAGCTTTTGCTGCTGATAGCATATTGGTAATCAACTGTGCTCCCCANNNNNNNNNNNNGAAATCGGCGGATTAATTCTGTGCAGTCGAACCTGGGTCATATGCCATCTTAAGAGAGCTTTATAATTGCCTTCTATTTTCTGTGTGCATATTGACGATTTTGCATTTCTCCTCCATATTTTAAGCCAGGTTTTGTCATCTATA
>D07-LOCUS58632-290
CCAAGTGTTTTTAATTGAGTTTAAATTGTATGCAAATTAGCCACAATAGTTTGGCAATCCGCCTTTCTAAGTTCCACTCCCACGTATCTTGACCCCTCCACAGTCGGATACTTAAAAGTTTTGTCGTTTCAAATCATNNNNNNNNNNNNNNNNNNNNNNNNNACCgactctatataaagagcataaattaaaggcgagagcgggcacccctgtctacgcagttcctctcttTGAAAGTCTACTATCCAATATTAACTGAGCTTCGGGAGATCTATATAAGCTGAAGTTTGCAATCATAAGCTAGGA
>D07-LOCUS58641-290
CCAGAGAGTCGCGTCACACTGCGAATCTTTTAAGAATCTGGCACCAGGCAGATTCTGTTCGCTGAGAGTCTCTGGAAAGCCTTCTAGCAAATCTCAACTTACCGAATCTTAAAGAATTGGCCTATTGAGCACAGACTTTTCGNNNNNNNNNNNNATGGACAATTATCAACAAGYAAAACCATGGACGACCATTGCTGATATATGGCTTATACACACGGACATSACGTCTGTGYAGATAAGTCATAATTCTATACCAAACTCTATTTTTTATGCACAGTTTTAAGCTTTGCGTGAAAAA
>D07-LOCUS58642-290
ACACTCCAGGCAGATAGAATGTGTGTTTATCCGGCTAAAGGAACAGTGGCAACAGGCACAGGATTTAAATCCTGACATCCGACAAACACAAGGACCAAGGAAAAACTAAAAAGGAAAAAGGAAACTGTCCAAAAAAGGTACANNNNNNNNNNNNAACATACGGGACATGCACTAATCCTATCTAAGATACCAGTGTTGAACAAGCACAGTTCAGATAATTAAAAATTTGAATAAGCTACAGGTAGTCCAAAATAGGGCAGTCCGGGTGACTAAAAATGGCTCCCCATAAGAGCCAGGG
>D07-LOCUS58654-290
CCCGTGGGTGACGGAGGGCGTAGGATGGCTGAGGGTCTTTACCGAACGAGACAAGAAGCTATAACTAGGTGAGTCCAACTACGCACACACCGATACGTGCCGTCAGGCAGCCAGCAGATCCTCTTTACCCGAGGTGGTAGGNNNNNNNNNNNNNAATTGCTAATGATAAGGCCACAATAGTTACGACAGTGATTGGAGGAGACACCCGAATCATTGTTAGTCCTAAAGAATTGGCCAAGGTGACCCATAAATGGTATAGTTGAGATTGCAGAGATGGTGGCTCAGGCTGTTCCGTTAA
>D03-LOCUS58659-290
AAAAGCATTTAGGAACAAATCAGACCAGAGCTCCATTCAGAGAATGGGGATGATGAAGCACCATAGCTGCCGGTCATGGCTRTCAAGATGGCCGCCTTATGAACGYGTGCTTGAGGGGCCCATGAGAGGTCGGTGCTTTCTNNNNNNNNNNNNCAGAKAGAAGAAAGACCCGAGTTCACTTTCCAGTGAAAGTGCAGAGCACTGTCTGTTGTTGACATCGAAAAACATAWTGTGATGGATGAAAAGTGTTAGGTCGCTTTTGAGAAGCCGGTGCTATTTCACTTTTTCCATCAGCTGC
>D13-LOCUS58661-290
ATATGGGTAGAGAATGGCACAGGGGGATGATACAGAAAGTGGAAAGTACTGTGCCACAACTCGAAACAAGCATCAAGTCTTTGGAGATGAGGGCCGTGCTGCATATTAGACATGAGAGCATGGAAGAACTGAGTCCTGACTNNNNNNNNNNNNGGGTGCTTGGTGTCACTTTAATCTTTTGCCTCAGACGCAACTTTGTCACACACTGGTCTTTTTTGAAGGCTCATTGTTTTTAAATGTTTATTTATCTTAGGTGTACTCACTTGAAATTGAAAAGCGCAACTGATGAAGCCCCTGA
>D07-LOCUS58792-290
CGCAGCAATGTGGTGCGCCGGTGCCCTYAGGATGGGTGCATGTGTGGTCTCTGCAGCCTCCGGGCGGGRTGATCAAGCCCTTCCAGAAACTTTCAGAGTCAAGCACCTTTCCTTCATCTTATTACAATTACATCATCCCTCCNNNNNNNNNNNNCCACCTTATGAAGTAGCCTGAACACCATTCACCATACATCAAGCTCTAATGGCTGGATGAGCTCATCTGGCCATCGCTTGCACAATCTGTGGTGCCTGCCCTCATGGCCTTAACATGAAATTCTCTGTGAATCACTGTTATGAG
>D03-LOCUS58839-290
TTCCCATACTATGCCCTTTTTGAGCTCACCAGTATCATTCAATAAAATATATTTGGTTAGAACCTTCTTTGTCTCCTCTGCTTTTACTGGGTCTCTAAGTAAGTATTCGTTCAGCCTCCACATTCCCATCCCTTTTTGTTTNNNNNNNNNNNNTGATCATATCCTTTACTTGTTCCGAGACATTGCCCGCTGCATTGCGTCCCTGAGATGTTCTATCTAGCAATGGGTCCATCACACAATTTACATCACCACCAATGATCACCTCCCCCTCCATGAAAGCGTTCGCCTTTTGGAGTAC
>D07-LOCUS58849-290
AGATAATTGCAATTATGGTATCACTTATAAATCGGTTATTTTATGAATCTACTATAACAAGATTCCATGCCAGTCCTATAGTGAAATCACCAAAAGAGGGAGGGAGAATATTCGCCACGTGCCTTCTTTTATAAAATTGTGNNNNNNNNNNNNACGATCTAGGAAAACCCCTAAGCAAAACTGTTTTGACGCCATGGCACCTCAAATTGGATGTGTCCCAAAACGTTAGTGTCAACCCATGAAAAATATCTCATACGTTTTTTATAAGTATCTTATCAGAACTTATAAGAAACTAGTG
>D08-LOCUS58888-290
CTTCCCTTTCTTCAATGCTAAATACAGCGCAACATTGATGCACTTGCTAGGCCTTGATAGAGTGGTGTGGGCTTGTATTACGCGAAAATGGGCCTCACAGCATCTGTGCGCCAAAAACATGTGAATACAGGAACTCATCAANNNNNNNNNNNNCCAGGATACCGGGGAAATCCCCCAGTGAGCTGTTGCTGGGGAGTCTTTGTCATCGCTCACTGTTCTATTCCCGTTGCTGATTGTGTCAAAATGCTGGCGGTCTACTTTGACGCCCAACTGACTATGCAGAAGCATGTGAGTTTGG
>D07-LOCUS58923-290
GTSAAGTCCACAAAGGCTGTATAGATATTGWATTGTTTCCCTTTTACAAATTTATCAATCAAGAGGGATAAAGTTATACAGTGATCCATGGTAGTGTAGCCTTCCCAAAAGCCTGCTTGGGAATAATGTAAGATATTATATNNNNNNNNNNNNNTGATTCATTATTGGAGTCTAAACTAGACACCAGTTGTATTCTCCATAGCGTAAACCGAGTGGTGGAAGCCCCTCAGGGCCAGCAGCTCTGGACGGATTTAAGGAGTAAATAAGATTCAATACTTTTTCATAGGTGATAAGTGGT
>D03-LOCUS58992-290
TGCAGTCTGTCGGTGCCCTGCTGGTACAACAGTACAGTGTGAGCACAGCGTACTGTTGCAGGGACCCTGAAAGCCGAGAATACTATCCTTTGGTGAGGAAAGTGTGCAATGCAGCTGCAGGCAGTTGCACACCGACCCCAGNNNNNNNNNNNNNACTTTGTTGTTCTAAATGGAAAATATGTACAACTGATGAACATTTTTCTGTACCTGTACACGTAACTCACTTTAGAAATATATACTTTGATCTTCTGAGAGAAACATAGAAGAAGAATTTGAGCTTTTACATACATTTTCAACT
>D07-LOCUS59030-290
AGGTGGCCCCTTTGGGACCGCTGCTGCTGGTAGCCCCTGTGGTGCCACCTTGGCCAGTCCTGTGGCCTTGGATCCTGGGACCTGGACCCTGGACTTTGCAGAGACAGGTGGTAATGGGGGTGGAGGCGGCCTCTTGCACTCNNNNNNNNNNNNGGAATTTTAATGAGAAATAAATTAATGAGAAATAAAGTCCTGTATGATAATTTTAAAATTTCATGATTCAAGAGCATATACTGAAAAATTTCTGATGGTCTTGTAAAAATCAAGTAACACTTTGGTTTAGTTAGATGATCCAAAA
>D07-LOCUS59056-290
CCCGGACCTGAAAATGGGTTGGAGAACCGCACAATGGAGCGCTCACTCGTGGGAGACTGAGGAGAGGCGATTGAACAAATCTACCTACACCTTCTCCTTCCCGGCCAGATGACCTGCCTGGAGTTGAATGTTGTGTTGGATNNNNNNNNNNNNNTGCTTCCCATCCGGAGCATGATGCATTCATTACAATTGTCAGTTTAGGGGGAGATTGCTGGAAAGTCTTTCCCATCAGAAGCAACTGTGTCCTCCTACCAGCGCAAATGTTGTGCTAGGTGGCCTGTCAGAAAAGGTTTTCCTT
>D07-LOCUS59070-290
CTTATTGGCTGCTCCTGGCCAGAGGCAAACCCCTGGGGGTGTCTGATACCTGATCTCAATCCTGGGGTCGAGTAGATACACACTCAGACTCCATCTTAGAGTGTGGACTCAACTTTTGTTCTTGGGCCACATGGCAAGTCANNNNNNNNNNNNNAGCGGTCGCACAGTGCGCAGCCACCGCTCCGCCAACACATAACTTCTCCTMCCTATCACACTTTAACATCCTAGGGACGATGTAAACACACTCAATAAGAAAAATACACACAACTGACAAACACACGCAACCGTAAAGGGAGTT
>D01-LOCUS59074-290
CTGTGAGGTCTTGACTCCTTTATGCAATAATTGTTTGTCTTGTAAACCTGGGGTATATATTCTCCTCCCAGGGGTATGTGATGGGCCTCCGCAAGGTGCAGGCTATTCTGAATTGGGCTTAACCAAAAACCATCAAGTCCATNNNNNNNNNNNNNGACAATACATCATCGAAACAGATTCCTCAGATTTTGTGGTCGGTGGTGGTGCAAGTGcaggatgatgatagggatgaacatcctttggctttttattcacctaaattgacatctgctgaacagcggtatgccactatcgaaaa
>D08-LOCUS59119-290
ACAGAAATTTGCTGAGATTTGAAAAGTTATATTGATTGCCCAGGATCATATGAATGTGCTACTCTTGCATTCAACAGTGCCTGTAAATCCAAGCAATTAAAACAAAAGTCGAGACAGCATAGTTACATTCAAGGTTAGAGAANNNNNNNNNNNNCCCCATGTTGTTAAGTGCAGATAGGGAGATTATGTCCAGTCGCATTTTCAAATAAAGTAACCTTCACTCATTTGACCACATCTTATTCAGATAGGGGGCGATTTCATTAAAGTTAGAAAAAAAATCAGTTGTCTGTTGAAAGGA
>D07-LOCUS59130-290
TAATTTACAACAGTTTTAGATTTAGTCAACCAGGGAAGGAATAAATAGTCCTCAGGTTTTATTATCGATGCATGTTTTTAGCGTTCTGAAGCCATTTGGCAAGACATGATCAATAAAAGATTATTGAACTGAATTGAATTGANNNNNNNNNNNNNCGGAAGAGGATTTTTTAGTTTTCTGACTAGCTGCTGGTGCTTTAGCTCCAGAATTTTGAGATGAGATCCCGTACTTACCGATGATTTTGCCACCAGCCAATAGAAAAGTGCCAAATTGGCACTTTTCTATAGGACTGTGGCAT
>D07-LOCUS59169-290
GCACAaggttatatgcccctctgagatcgattttagaaaagatactggccccctgtatctgatctaataggacaggaattaggggtagaggatacctgttctttacagtgattaagtttaataaacgatagtcgatgcatgNNNNNNNNNNNNNCAATCATACTCCCTATGGGGGGAAGGACATCTGCTTCTTTCTTGTCAAACACGGTGACAAGGTCAGGATATCGTTCAGTGAGAGTGTTAATGTATCTCTGCTCTGTGGCTTCTATTTTCACTGTTCTAGCTTTCCAGTCAATAG
>D07-LOCUS59174-290
CCAGTGCCTGTGACAAAGTTGCTCGTAGAGCACAAAAATAGGGTCAGTCGCTGGAGAATCCTTGCAAGGGGAATCCCTCTGCTAGGGTTCACTTGTTCAGGGGCTTAGTGATTTTCGCTAAGCCCCTAAGCAAAATCGGCCCNNNNNNNNNNNNATGCTCACAAAATGCTATTTTAGTTATCCTCTTCTACATTTTTTGCAAATAGGATTCTCCTTGGTAATGGTCAAAGTGTCGCTATAACTTTTAAACCGTTTTACGGATCTGATTGAAATTTGGCAAAAAACTTAGAGGCCAACT
>D07-LOCUS59244-290
ACTCCCAGATTGAGGCCAAAGCACGGCAGAGCTTTGCCTCCACGGGGTCTTGACAGCAGGAGGGGTACCTCCAGCGCCCAGCAGAACACTCTGTGCGACAGAGTGTTCAGACGCTGTCCTGGCTCCAGACTGACTCTTAAANNNNNNNNNNNNAACAAGTGTTCAGCACGGCGGCGCTTTTGTAAAAAAGCGCCGCTTGTGCATTTAAAATGCCTGGCGCCGGCAGGGATATATGTTCCCTAGACGGGAACATATATCAGAAGCCAGACGTCATCTGCACTGGTTGCCAGTAGCCCAA
>D03-LOCUS59258-290
TACTGGGTAGTATTTTCCCTTCCAAGAGCGAAAAACAATGTCCACCCCTCTCCCTGCTGATCTGTCTTAAACATCCGTAGCTTACATTTAAAGATAGCATCGCCCACCACCAAGTCAGAAATGCTCAAAGCCCTTGAAAATNNNNNNNNNNNNNNCCGCTTGCTTTAAATGAAAATTCCTTGCCAGCTTAGGGGATCCCGCTAATTTTGCCACAAAATTTATAGCAGCCAGTTGAGCCAAGTTTCTAGAGGTATCCTGGGAAAGGGGTCATCTGAGCCAATGCTCTCGGCCAGCATTT
>D07-LOCUS59279-290
AGCCTCAACTGGTGCCGGAGGATTTCCCAATTCCGAGGGCCAAAAGGGAAGACCGTCTGTCGGCAACGTTCAGCAGCCATGGATAGATGATAATCTCTGTCTTCGCCGCATTAAGACACAGCAAGCTGTCACTCATCCACTNNNNNNNNNNNNGCTGCCAAGAGGTCCTGCTGGCCTGGCCTGTGCTTCTTCCCCCTTTCTTCTGAGGCCTCTTCTCTCTGCCCCGCTGAAAGCATCCCTGCTTGCCTGCTCCAGGACTTCGTCCTCCTTCTCGTCTCTTCTCCTTCCAACCCCGGTA
>D08-LOCUS59291-290
AATTACAATGCCATACTGATGACAAGAACACTTGTTAGCCTGTCGACATATGTTGTAAATGCACATATGATAAAAAGCTTCAATAAAAAGATTGTTTATAGAACAATGGAGGATGACAGGAACGATAACTCAGAAGCACATGNNNNNNNNNNNNATGTCACCCAGTAGCTGCAACATCGGAAGAACACTCAGCGCAACTCAAACAGCACATAGAACAACTGGATGACAGAGATCAGAAATCGGAGGAGCAACGTACATATACTGGGTGTCCCGGAAGAGCTGGAGAAACACCCGGCTG
>D01-LOCUS59307-290
CCAAACAGTCTTATAAGATGTCTTGAAAAATGTAAACAAGTGTAATTGTATTCAGAAAGGTCAAAGCACTTACAAACAGGTTGAACACGGCGCACTGTTCCTTTAACTTGTCAATAGGAACAAAGGCAGCGTCAGAAGTGGTNNNNNNNNNNNNGAAGGAGGGGAGAGGGCTGTTTGGAGTTCTGCCATGTACATTCCATGCCTGTTTTATTTCTTTCTGGTTTCAGCTTTCCATTGGGGGCACACAGTATCAGATGTCAGAGATGATATAGCCGGGTTTATTTATCGTTATTTTTAC
>D07-LOCUS59349-290
TCAAGCTTAAATCTGGGTACAAGCAAGGTATGATTGTTGTTGAAGTATAGGAGGTGAGTGTGGTGTGTCTGGAAAGTCAGTGAGAAAGGGAGGGCAGTGCGGTGTTAGCAAGGCATCGGTGTGCAATGAAGTGTTTTAAATNNNNNNNNNNNNTGATTGATCAGTTTGGTGGCGTGAGCCACTGAGAAGGAGATGGTACTTAACTGGTGCGTCATGTTAAGCTCGGAGTCTAGGTAGACTCAGAGGCTGTTGACAGACTTGAATACGAGAATGGTATTGCTGTCGATTGTGAAATATT
>D07-LOCUS59380-290
TATCTCTCTCACTAAAATAATCGCCTTCTGGCTGCTCCCACTACTGCCCACattaattcacactgaccaaaagggatttttaccgaatagaggcaccaccttcaacatccgcaggctgtataatattcTGGCCTCGGATGCANNNNNNNNNNNNGACCTTCCTCCAATCCTGATAGGTAAACCGCATCAGCCAATAGCGGGCGAGCCCGCTAAGGAAAGGTCCATTTAATCAGCGGATACCAGTTCACCGGTGCAAAGCAACGAGCCGGTTTCTCCAGCCTTCGTTCTCGCTCCTTTC
>D03-LOCUS59438-290
TTTGTCAGTGCAAATGAGTGTACAACGCATGTTCTACGGAGAGAGCATTCAAATACTACATTGGCCTGTTCAGCCACCTGTGCGCAGACCATTCCCAGGATTCTGTCCACTGCCACTTGAGCAGTGGACAGAATCAAAACCNNNNNNNNNNNNGAACGTTTGTACATTATTCTATATGCACTTTCAATCGAACATGATAAGAATATGCAAAGACTACATACTCGTACTACAATTGACCAAATTTAATTGCACATCCTTGTAAGTACAATTTTCACATACATAAGTTATAGAGTATTTA
>D03-LOCUS59445-290
ATCGCAGGAAAAGACCTTGCCTGTATCCACTCCTTTAAATACCCCAAATAGAAATTAAAATTGGGGAGCTTTGAATCTGCCAGCAGAGATCAAATACAGTGTCCCACCGGGAGCAGTCTTGCACCACCTGCTCTTCAACCCNNNNNNNNNNNNNAGTCTAACACTTGAAAGGTCCAGTTGTCTGGGTACAGTTTCTATTCTAGTTGAAACAGCCAGAAACCTAGTAGTCATCTTTGAGTAAAAGCTGGATTTGGAATATGAGGCTCAGCAGGACCCTTCCTATACTCCAAACCAATCA
>D07-LOCUS59449-290
AGAAATTGCTGCAGGTCTGAGGGCCTTAGGTCCTTCCTCCACTCCTTTGGACCCTTTGCCCACCAAGGCTATTAAAGTCCTGTCACCTCTGGTGTTAAATGAGCTTTATGTGTTGCTCAACAGCAGCCTGGCATCTGGATGNNNNNNNNNNNNNNTACTGAAACATGTCAACATTTTTCCTGCCAGCATTTCCCTGGCAGCCTACTTTGTGATGCGTTCTTGTGTGGATGTTTATGATGTGGTGACAAATTTTTGTATACTTGCTTGTCTTTTCAGACAATTTTCGACTTTTACATTG
>D07-LOCUS59460-290
ATACATACTTACTATGCAAGGGTTGCAAATGTTTGACAACATTTAGGGACATGGAGATGGTGCTGCCWGTGGCATGATAGGGCATTGGACTGTGTTTCAGTGTGTGTATTGGCACTCTGGCCAGTTATGCCGCTTGTATGTNNNNNNNNNNNNTTGGTGCTGTTGTGTTGTGGTGTTTCAGTCTGTTGGRGCATACTGAGCTTATGTGTGTTGTTGTTGATGCCCGCTATAGATGGTAATAGCATTACTTTTACCTGTCTATACCTGGGTCTAGTGTAGGTCATGTCGATATACTTGG
>D07-LOCUS59480-290
GCacacggtagcacacatacacgcacgcacgcatacacagttacacaccatagACAAAAAGCGTTGCAGGTCGATCCGTTTTGGCCCCGATTCACGAAACAGTTACTTTTGTGCCTAGTACCTTTGCTGGTTCCCATTGGANNNNNNNNNNNNCCCGCCCACTGCCCAGAAGAACTGTCAGACATCGCTATACACTTAAACATAGGGGCAGCTATCGTGGCACTGGCAGCATACACACGTTTTAGCCATGGCATAGTCAGCAGTGTATAAGCGCTCGCAAAAACTCAGAAGAATCACA
>D08-LOCUS59491-290
TtaggtaggtagactggtaggtagataaaaatgaagatggtaggtagataAAAATGAATTGCCTGCATTACTGCCTGGTGGGACATGTAACACAAAAATACAACAAATACAGTACAGTATGGCATTGTCGTGGTTATACAAANNNNNNNNNNNNCTGCTATGTCCAACTGTTAACATACGGTGCAGACCTGGGGCCCGCCCTTATCTAACATTCAACTATTAGCAGAGACGAGCCTGGCTACATCAAAGCCTCCATGGCTTGATGTTGTATAGCTGTTTCTAGTGGATAGTGGGTTCC
>D08-LOCUS59503-290
TAAAACGCTTGCAGGTTAGTACCATTCATACTGTTAGGAATCATGCCCTAGCCCGCCCCTGCTCTATCTTTAGTTGCCCCGCACCTTGCTGCAGAGCTGGCATTATGCCGGTAAGGTAGCCAGGTTGGCGGTCTGACCCTTCNNNNNNNNNNNNTCCTCTGCTGAGTCATGACAGTCTGTTGTTGCTGCCCATGATTCCTCTCACTATAAAAGGAAGCTGCTGGCAAACCAAGTCAGTTGTGAACATGGACTGGATCGAACAGTTCCTGAATCCTGCCTGTGACCTGACCTGAGACTG
>D13-LOCUS59528-290
TGCACCTGTTCTGAGGCCTCCACCATGCTGCCTCCCCTTCCCTCAGTGGTACCACCCAGGCTTTTCTGTAATGTGCTTTGCATATGCGCGCTTACAACTATTCAGAATTACACCCTTCTAGCGCTTGTACTGGCTTTGTGANNNNNNNNNNNNGAATAAAACATTTAGCTTGCGCTTCTGTAGTGTCTGTAGGCCAATGACAGATGCAAGTGATGTAGATTAACTGTCCGTCTTTACAAAAGGGACAGTCAGTTAACATACAAAATTATATTCAACTGTCATAATGAAATTGCTGCAT
>D07-LOCUS59537-290
AGATTCTTAAAAATAGTTTAAACTAAAATCAACAGTAATATTGTTTTGAAATGAAAAGGTGGTGCCTAATTTCAATCAATATGTACTataattgtaatgatatggctaatgataatgaaatacagatgatCAAATCTATTGNNNNNNNNNNNNNCAATAACACTTTATTAGTTATGATATGTTATGTTACATGGTATTTGTATAGCCCCCAATACGACCAATTGGCGCTTCTCGGGGCTGCTCTTCATCTGCACCTGTAGGGAGGGAAGGGTTGTTAGGTCATCCTAGTCTGGGGACC
>D10-LOCUS59559-290
ATATTAAACCACAGAAGCCACTCTGTCATACGACAGGGCTTGAAGGCATTGGGGAATTAATCCCTGATGCCTGCAAGCCATGTCGTTTGGCAGAGCGGCTTCTGCAAGAGCCTGCTTTTTAAACCGCAGGCAGCAGGCACCNNNNNNNNNNNNATCTACACACCACCAAATCACGTTTCAAAGATTCTACAGCCTCTATATTGGTAAAGAAAGTGACCATTGCACAATCTGAAAATAGGTAAGAACTAGTTGAGTACTTTCGGGTAACATTGGTTCTGGTGGATAGGTGATGGTCCCC
>D07-LOCUS59580-290
ACTGCACAAGGTTCAGCCTTAGATCTTTTCAAGTAGGCAAATTGCCCTCCTGCATTRTGCACAGTTTGAACTAATGATGGGTTTAAAAACCAAAGGGTCACGCCTCCTCTTGTTGATGTTCTCCAACCCAGAAGCTTTGGTNNNNNNNNNNNNNGCTGTACAATCTATAAACTGTGCTTCCAATCCAGGTGCAGTAAGGCAGAAGTTGCAGCGGCACTCTCATCGTGAGTCATTTCAGGTTACTTTCTTCCCACCGCCTTTGATAACACGTGGGAAATGTATTAGTGCCCAAAGCCAT
>D01-LOCUS59593-290
TATAACCAAACAAAAGAGTCCCCTGCAGACCGAATTATTTAACATGAGTAAMATTAGTAACATACCTTCAATCTGGAGAGAAAGAGAACAAGCATTAGTCAATGCCATTAGTTTCCTACATGCTGTCGAAGAGGTCCGTTGGNNNNNNNNNNNNGTGAACTGCAATGATGGAACTACTTTCATGCATTGGCTGCATTAGGAAGCCCTTTTGAATGTGTCTAGAATAGTTTTCTGCCATCACTGTGGCATCAAAAGACAGAAAACTAAAAAGAAAGGAGAGTGGAAAGGAAAACACAAA
>D07-LOCUS59735-290
ATTCATCTTGGGAACGAAGAGAGCATCTGGATGAAGAGATTCCTAAGGGCACCTGGATGGTAARTCCGGTCCTGGCTGGTGTTAAAGGGGGAAATGAGCAAAAACAAAGGGGCATGATGTGCCAGTAATGAGGGTMGAAACNNNNNNNNNNNNNAAACTGGCAATGTTGACACGCTGGTCATGCTTAAAAAGCACAGAGTTTAATGATGGGGTTAAAGCCCTGGTGGTGAAGGAGCACAGAAAGCAAATGGAGAGGAGCGTACCTTGTAGGCACAGTTGAGCACTGAGTTCTCACTCT
>D07-LOCUS59745-290
GACCAGGCCTAACAGCCAGTGGGTCTATAACTGGAGAAGGAAGTTTATTATGAAAGGATGCATTGGACCACCTTGAATAATCTTATGCCCCTGTCTGGCCCCTTGCAATCACCCTTAAAGCCACAGCTGGGCCGAGGAATCNNNNNNNNNNNNNAGTAAGGGTCATAAACAGAACAATAGCATTTGGATGGACTATTGTGCCACAGTCTTGGCCATCCCGGTTCCTTGAAGGTACCTTTTCTGTTCTAAGATGTACATGGAACTATGTTGTTGAGAAGCAAGCAACTACCTGCCYCTG
>D03-LOCUS59805-290
GCGGGGGAGGTAGAGGAAATACCGAACTGTGTGAGGCATTTCGACAGCTAATGTGATGTTACCCAGCGGGCATAGACTATGTGCCAACTTTTCTTCATTAGACAAACTTAAGCAATCATCTTGTTTCTTCAAGAAACATGCNNNNNNNNNNNNNTTATTTTATTTAGCACATAACGCAGCATTGCATGTTGTGGCTAGAATTGGCTGGGCCCATTTCTTGGCAGTGTGTTATTCTTTCTGAATACCCAGCAACTCTCTCATTTGAAGTTGTCATCTGGAAAAATGTGCCTATGTTGTT
>D07-LOCUS59865-290
CTCCCTCCACCCTTACTAACGGATTTAGTATCCCAATGACCCCCAAGTAACTTCCCAACAACCTTCGCTGAGCAGTATTACAAGATCTTTACCAAGGCCCTAGACCAAGTCGCTCTACTAAAACTTGTCACCCCAAAATAANNNNNNNNNNNNNCAGCCTCTTGATTCACAAAAGCAATTTAAGATCCTACGCGAGCTTGAAAATCCTACACTGCAAGAAACACCCATCTATAAAGTTAACTCCTTGTGCGCAAATATACAAAAGGCCCTTAATAACAAAAACTTATTACAAACTTAA
>D01-LOCUS59967-290
ATGTTCTTATTATATCTGAGACACCATTGAGTCTGGACGTATGGCTCAGGAATCAGCCGTTCCATCAGTGAAATTTGATACTAACTTTAAAGTAGGGGTTTCCCCACCAGTCCCTCAGCCATTTTCCAACTTCCAACTGCCTNNNNNNNNNNNNGTACTGCAAATGTGCATTGTTTTATATAGAATTAAATCCTGATTTTCAGTGCACTACTGAATACTCTGCCTGATCCTGTGTGGACAATGACACACTGATTTCACCGGTATCACAGCAGACGGCTTGGCAGGGAAACCTGAAAGG
>D07-LOCUS59974-290
AAATTTATGGCATGGACTCGGTGCAAGTTAATTTACATTTTGGACATTTGTTATTTGTAGGGTCAGTGTCCATATAATGATCATTAATGCTTTTTTACACTTGGCAGAAGATACTAATTTAGGTGTTCCCTAATAAAATGCNNNNNNNNNNNNNGGTGCAGTCCGGAGCCCTGGTAATTGTACCTCTTGAGGCCTCACTAAGCTATGCCTCCTGGCCAGACGTGTGCGACTCTCCCAAGCTGATTCCTCTGTCCCTACTAAACAACTAATTGGGTTGGTATAGAAATGCTCTTCTATG
>D07-LOCUS60043-290
TGGCTCGGGCTTGCAGTGCCCATACACAGTTTAGGCTCGGCTCATACTGAAAAGTTTCAGGCTCACCCAGCTCGTAATAGAACGGTAAATTCGTGCCAGCAGCCACCACTAACCTAACACATTTCTAGGAAGTTGAGTGACNNNNNNNNNNNNNGAGGATGCCTGCAGAGGTATGATTACTTTGTACACGTGTGCTGCTGCTGATCCTTGCTCTTATATTATCTTTAGTAACTATAACTAAGTCCTGAATTTCAAGGAAGTCCTGAATTTCAACAAAGTCGTCCTCAACAAAGTTGGC
>D07-LOCUS60048-290
ACCATATCACAGGAGCACATGCACTACAGGAAGGACCAATGTCTAGGCCCTTCAGTCAAACGCCTGACAGTGCCACCTTCCCCACATCTTGCACCCACTCAGCCAAAGAGGCCCACAAGAGGAACTGCAACAATGACCACCNNNNNNNNNNNNNNGCTCCACGGCCCACATAGCCAGCAACGAACATTGTTCAGCATGGGATGCCTTATGCTTCTTCTGCAAGAAAAGGGGGCACTAGGTCAAGGTATGCAGCACCGCCAATGAACAAAAAGGTGCTGCTTGTCACACAGTGGAACCA
>D07-LOCUS60064-290
ACtttctttatatatttttttaatcaaatatttattCACCTGTTATAAAACAGAAATTAGCACATTTCCTCCACCTTTTAGTAGACAACTCCAGGTGGAATCTGTGCAGCAGACAAAGAGGATCATTTAGGACATCAGCTCNNNNNNNNNNNNNTCGAAATCTAATTGACTTCAGCAGAATATTTAGGTGTCAGACAGGAGACTGGACCAAAAATTAGGAGGCTTGAATTACAGTAACATGGCAGTAATACTTGTTTCAAACATGGCTGGGATTTTCCATGGCAGAACATGATCGGCT
>D03-LOCUS60078-290
ACTAGGGAGTGCTTGTTTTTGGTCAGAATTTTCTGCCAGTACTTCATGACCTGGATATCTGTGACCGCATTAAGTGAAGTTGTATCCAATTCTAAATTAAGCGCCTCCATTGGAGTACATGGAGGTAGTTGTAACACTAATNNNNNNNNNNNNNAAGCTGGGCAGACCAATCACCCTTAGCGGAAAAGGTCATACCCATTGTCTAACTTAAGAATGTTGTCAACATATAAATGAGGAGTTGAAGGGGCATCTTGTAAAAGGGTCACAAGGAAACGAGGGTTGACTTTCGTGGTACCTG
>D03-LOCUS60083-290
ACACCATTGCTAAGAATCTGACTGCTATCCAAATGCTTCAGAGCTGGAACTAGGGCTATACAGGTGCTGCAGCACCTCCTAATTTGAGGCCTTCACCAATTGCTGTCATTTGTTGACTCTGTAATATCACCATCCAGCACTNNNNNNNNNNNNNNAAACTTAAAATAGGCCTGACTGCATGACGCACCAAAGCTAGATGTCGCCTTTTAGCCAGCTGCAAACTATGGATGTATAATGTCTTGTGGCATATTTTTACAAATGACGAGGATCTCTTTGAATCTAAAATACTCCCTAAAGC
>D07-LOCUS60090-290
CAATGGCGAAGTGCGATGGCCGACCTGCAGACAAGSCCTCCAGTCCAATCTCCAGGAAGTCTCTGGCTCACAAAAGGACAGCTTCCATGAGCCGCCAGGCGAAGTTGTAGTCAGGCGAAGGGCAGGACAGGCTAAGGGTAANNNNNNNNNNNNNTGTTCCCCCCAGCTCCCAGCAGCTATGTTGGGTATGTAAGCGAGGGAAGATTGCCTAAAGATCTGGGAGRGAATTGATTTCGCTCTACCAGCGGATCCCCAGCTTGGAGGTGTAACAGAGAGGATCTCTGAACACGAGACCTCA
>D07-LOCUS60104-290
GCATTGTATGCCCAGAGATTAGCGATTCTCTCTAGGATCAAATTAACGACAATCACTAATGGCAATCACTAACGGCATCCCGAGGCTGCGGTTAGTGATTGTTATTGACTTGATCCTAGCAAGAATCCTGAAAATAGCGAGNNNNNNNNNNNNNGTCAAGAATGAGTTAAGGAGGGTTTAGGCGTGATACAGGTAAAGCTAAAATGGAAGGGAAGGAATGGCGTTTTTATATTTGGATATAAACCCTAAATAGGCAGATGCTTACTTGTCCTAACTGCTAGGATATAACAGAGTGCTC
>D07-LOCUS60117-290
TCTTGCACGTGTTCATTTTTATTACTAAACATAACTCAATCAGATGCAACAGAAGTCTTATCTCCTAAAATATCTCATCGTTTTGCCCCAATTGCCATAAAGGATAAATGTAATTCTCGACCTGGAGGAGAGGCTGTCAAAGNNNNNNNNNNNNGAAGTAGGGGTGAGATGGGGACTGCAGCCTCCACCCTTCACTATTTGGGTTTCCAAAACTATTAGCCGTTTTCAAAATAAATTATAATATCCATATTTAATATCAACAAAACCAAATCACTTCTCCATGTTCTAATAAACCCTG
>D07-LOCUS60120-290
CTGGTATGCACCCACATTTACATACGTGGACCTTAGCGGTGATGTAAGTGATCAGAAGGACCCATATACAGACCGTAACCTCTGGTGAAAGACAGACAGCCCAGAGATGCTCCTGGACAGTGCCCGGAGGCAGTTCTCACCNNNNNNNNNNNNNTAATCAGTTAGTTGCAAGTAATTTCGCTAGACAGTAATATATGATTATAAGTGCATTTGTCAAATTTCGTTGTTTAGTGTTACAGCAGTTCATTGTTTCTAGTGGAGAAGGTTCGTTGTATAGGTCCAGTTCATACACGATGGA
>D07-LOCUS60147-290
TCACCCACCTATCCTGTCAGTCATATTAAACTCTGAAATTGCTAGTAGTTCATAATTTTCAAACACATGGGGATGGGTCCCAGGAACTAGGACAAATACAGAACAAAAGAACGCATAGCAAAGTTCCATATAGAATGATGGNNNNNNNNNNNNNACAATACTGCAAATGAGGTCTAGACCCAGCTAACGTAACATAATAACAAATTGTCAGCCTATTAAGAATGAAATTCCTCAGAACCCTACTGACTCCAAACCTTGGGCTTTCAGTGTACCTATGAGGCAAACACATGTATGTCAT
>D07-LOCUS60197-290
TAGTACTGGTAGTTTGTACAGTTGTAAAGTGGTGAGTCTCAGGTAGCTGAATTTCTTTAAGAGAGATACTAGAAGCAGTGAATTGTTCAGGGTTGGGGTCAATTTTTCAGATTGCAGTTTAAAACATTGCAAATGAATATANNNNNNNNNNNNNTCCACTATTCACTTGGCAGTGTAACCAGAGAAGACTCAAAAATAGTTGTGGTCAATATATTTAGACCAACAAAAGCAGGTGCACACCTCAAATTTAACATTAAATGGGAGACAACCTATCCCACTCTATTAGTGCTACAGCCGG
>D07-LOCUS60198-290
ACCCTTCCCAGTGCATCAATAATATCCCTGTAGGAGAACTAATACGAGTATGTAGAAACTGCAGTATTCAAACCGATTTTGAAAGTGCTCAAAAACAGGTGATGCATGATTTTGCAACTAGAGGTTACAATCATAAAACCTNNNNNNNNNNNNGCACTACGCCCATGGGCCTCTGCGCACGCCACCAATGAGGTCGATACAAAAGGGCGAGACAAAAGCAAAAACAGGTGGGTAGCCAATCGTACAAAATAAAATTGATCAATCATGAGGCAATTATTAGTTCAAGTGTCAGGTTTAC
>D07-LOCUS60202-290
GGAATCTCTAGATAAGTAGAAGAAAGTGAACTGCGTCACCAAGACATGATGGGTGCCCATCCTCCGGCCTATGTCTAGTATTCAGCAAGAGCACGCTGATCAACCAGCATGGACAAGAGTTACACTACGTGGGATGCCTGGNNNNNNNNNNNNNGGTAAAGCGCCCTCCAACCAATCAGCGCCCTCCAACCAATCACAAAGGAGCGCGCTAGTATTCAGACACTATTTAGCTCTTGTTTCTACAGTCTACCGGCGCGTATCAACGAGCCGGTTAGACGTGTTCTCCGCTCTCGCCCTT
>D07-LOCUS60204-290
CCTAAAAGATTGCAACATTATTACAGTTGCAAGAGCTCCATTCAGGCTACTGCTACATCAAGCTGTGCAAAGGAATGTCAAATGGAGGCAAGATGATCCTGGGGCAGCAAGATTTTGGAGGGATGTTGCTGCAAATAAGAANNNNNNNNNNNNNGTAAAACACGTGCTTTAGtattcatattcatacatttatacatatttatacattattcatatttataCAAATTGTATTTGTCATGGAATCTAATTTGTATGAAACTTTATAAGATTTGTGTACGGTTGTTGTAATTAACAATTG
>D01-LOCUS60208-290
AGGGGGCTGCGGGGCTGCTGCGGAAATGGCGTGGGGCTTTGCCGCACAGTCACGTACTGGGTTGCCAGGAGTTGCGCGCCTGGGCACGTTATGTTGGTGGGGCGCGACCCAGAGGCGGGGCTGGCGGTGTGGGCCTCCAGCCNNNNNNNNNNNNCCGGGGTGCTGGATGGGTGCCCAGGCACCCTGGGGGACCCCCTGGCCTTGGCTGCTGCCTCTGGGTGCTGGTTGCGTGCCCGTCCAGATTGTTTTATGCAGGAGCTGGGAGCTGTGCCGCCTGGAGCTGCAGCCGGCCGAATGC
>D07-LOCUS60222-290
AGTTATGGACCTGTTGGCAAATTAAACCTCCACCTCCCTAGAGACTTTAGCATATGAGCAGAGAGCATTGGCGTCAAATGACAGCGTCAAAGGATCCTTAGATCCTTGGGATCCAAGGATCCCAATCTGGGAAAAGGCTTCNNNNNNNNNNNNNGGGTTCTTGGAATCCTGGGATACCCCCTGCTGGGATACTGTCTAGCCTTTTTCTAATTTTTCTTATTTTTCCATTTTTTCCTGGGTTCCACTTGGGATCAAAGGATCCCTATCCGGGAAAAGGCTTCCAGTAAGCCGGTGAATT
>D07-LOCUS60229-290
CCGCTCTGTTTCTCAAACATTACCTAGGTAGCTAGAGGTTGCCGGGATGAGGCAGACATCCCACACCAGAGTGTGCCTTGGGTAAATCTGACAGAAAGAGTCGGCGAGTTGCAATTGGGGTATTGTGACATATGGCGCACCANNNNNNNNNNNNCATGGAGCCTAGGCAGACAGAGGATGGGTGGGTTCGGTAAACAATATTGCGTGCTACCTCTCATAGAATACCATTCTGTGCATTGCCACAGGTGTTTTGGATCAATGCTGAATACATCTCATTGGAAATCAGTGCCATTGAGAA
>D07-LOCUS60270-290
CCACGTAGACAGTAATAGTAACGGCAAAAGAGACGCTCGTTCTCTACTACTGCTCTTTCATCCTCTATCTACCATTCCTACACCAGGGCTTCTATTTCCGGGAAATGTACCTAATCTGTTTGCTTGTTTGTCTCATCCTGGGNNNNNNNNNNNNATTTCTAAATCATTCAAGATCAAATCTGGGCCTGGCATACTTCTATAATCCTGTAGAAAGACAGAAGGCCTCACTACAAGACCACTCTGGCAGCTAAAAGGGAGTTTAGTTGCCATTCGCATGATAAGGCACCAAACCGGTCCG
>D07-LOCUS60275-290
CGCTTGGGTGGTAAATGAAAACCATCTGTAAAACTGTCTGTAAAACTGTTTTACAGATGGTTTTCATTTACCACACAACTTGTAATCAAGGCCTTAATGATAAAAAAGTGCTATTTTCAGCTGAGTTTTGCACWATTTTTGNNNNNNNNNNNNNGAACCGACAGAAACCCGCCATAGTGTACCGTTTCTGCCAGACCGGAGAACTCTGCTGAAGAACTAAGGGAGTTCGGAAAATCTCGGTACCTTGAGAGGGACTGGTGCAGGACACGGAAGCCTTGGCCCAAACGCTGGTAACATG
>D07-LOCUS60319-290
ATCATTGCTCCAGGGAAAGACACACTACCCCAACCACAGAAGTATACTTAAATGATGCACATCTGAAGTACTACCTGCCTGGTATACACACCAAGAAACACAAGACAATGCTCTACACCCATCACACCAATTTCTTGGCACGNNNNNNNNNNNNATAAACAGACCTCTAGACACCACAGGAATGTTATTACCAAACAACAGGAGATCAAAAAGATACCAAACAGCAAGATCACTAGAATCAACAACCCACAGAAGCTCTAACATATAACTTGTCTAGGACCTTATTCCCAGTCACAAC
>D07-LOCUS60326-290
AAATAGGGAAAGTGTAGGGACAACAAGGGCCTAATCAACACAAGAGTTTTGCAGCAGTTGCAGGTAAGCGCGCTCTGACAGTAGCAGTGCCAGGAGGGGTACTCTGGGAGGAGTTGCTCCATGAAGTGCACTCCAAGAGGANNNNNNNNNNNNNATGTTATAGATGTTGCAAAAATCTGTCAAGGACAACTGTAGTTACAAAAATGTAAAATGTTCCTTATTCAGAAATTCATAATACACATAATCATAAATCTTACATACGCATAAACAAATACATACAAGACAAACGTACAAGTTT
>D07-LOCUS60378-290
ATATTGTTTACCCTTCCATAAAATAAAATTATAAAAGTTTTTCTACATCCCTAGTTGTGGGCAAGCTAGGAAAATATAAGTAGAGCTAAGCAAATGGCCTTATTTGATGCTCCACCAATACTTGTACAAGAGAAATGCTGTTNNNNNNNNNNNNATAGGCTGCAGCTGACATCGGGCGCCAGTAGATGGCATTCTCAACCCATCTTCTATATAAGCACCAACAGGGACCCCCTACGTCAGTTCCTTTTTTCTCTGTGCTTCCAGACGCTAGAGAGCTAGGCACATCCTTTATCCTTGT
>D03-LOCUS60387-290
ACGTCACTCCTGCTCTTCCAGACCAGAGAGGATGCTGTGGGTGCTAACCACCATAAAGAGCTGCTGTGACTCACAGCAACATTCAAACATTCCTGAAACCTAGGTCCCATAGGCTCTTCTTTCGTGCACTGAAAATAATACANNNNNNNNNNNNAAGTAGCAGCCCACTCTCAGGTCCAACCAGGTACAGCCTTCACCTTAGTACAGAGGTTGATTTCAGCCTCTACAACACATTTTGATTTCAAATTTCTCAGTACAATACTAGGGGCAGGATTTTCCTATCGAATGTATCATCCCG
>D07-LOCUS60390-290
CGAAAATGACAAAAAAGTCATGACATCTGGTGCAAGACTTGTGTAGCACACTTTTCACATTGTTAAAACTGCTGCTGAATTTGTGCTATCGCAGTCCATCGGGACTTGAAATACAGCACACCCTGGTGTCGCCTCATGGGCGNNNNNNNNNNNNTAAATGGGTCCCTACATGCATTAATTTTAGGAATGCCTTTACAAGTGAAATTTAAAATTTTTTGTAACAACTCTCTATTTACAACTTCTTTAAGGCACTCAGTGCTTGAAGACAGACTCTTGCTTTCAACATGAGATAGCATTT
>D07-LOCUS60419-290
AGAATGTTATTGTGCATGTCCTCTTGACCTTGTCTTATGATATCCAAAGAGTGAAACTCAATTTGTAATCCTTGCATGGATGTAAAAGATAAAAAATAGTCGGGTTCATTCCTAACCTACGCAGGCTACATACAAATGTAANNNNNNNNNNNNNCTTAAAGCAAGCCAAGCTCAAATGAGTAAAGGACACAAGGGTCCCATTACCCATCACTGGAATAACAACACTCAGTATTTATACAAAGCTTAAAGAGATCTGTAAGCCTTGAACAATAGATAATATCATACCCCACTGCATGAT
>D07-LOCUS60433-290
CAAGGTGTATCAAAAGGGTCCTGTACTGTTTTTCGAATGCGCTGTAGTARGATGCGCTGCGTAAGTATGGAGCCCTCGAATGACTAAGAACTTGASAAGAAGAGATCACGCCTGTGATGCTCGTAGATCTTTGCACTGGCTNNNNNNNNNNNNGCTCCATGTTACCTTAACAGATCAATGCAGCGCTACCATCCCTCTAGGGTGCTGCGTTCTGCAAGTGAACGACTTTTGATCAGACCTAGGATCAATCGTGTTGRMGGCAATGGTTGATCCTTTGTTTATCTGGCGCCTAAGTATT
>D13-LOCUS60446-290
GGAGGGCGTATATATACGCCCTCCACATGCAAGGGGTTAAACAAATCATAGTTTTAGTAACTAAAATATAGAAAATCGATTACATCTATATAAATTGTAATAGAATAATCAGAAGTAAGTGAATTTAAAACCTACATTTTCNNNNNNNNNNNNNNNNNNNNNNNNNNNNNNNNNNNNNNNNNNNNNNNNNNNNNNNNNNNNNNNNNNNNNNNNNNNNNNNNNNNNNNNNNNNNNNNNNNAAGGGTAAGGACTTCATGTTTTGGCTTTACTAATGGTGCAAGTGCTTCTGTATCATAATTTAGGCATATGCTTATTATCCTTCTAACATTGATCTCTTTCCCAGCAAAATGATAA
>D08-LOCUS60451-290
TTCGTAAACAGGACTGGATTTACTCCTTGGAATCCCTTGACACTTGACCCTCAGGTGCCCACCCCATCCCCCGGGCAATGAATTGACACATATTATTACCTTTCTGGCATAGCAAGCGTAGCAAGCTTTTGCCGAAAGGTANNNNNNNNNNNNNTGTTTGTATAAGTAGGCGTGGCTTCGCCCAATCCAACACTGATCAGTTACATGGGAGGGAGACTCCTGTTACAGGCAGATTCTCTAGCCTTTGCTGAGGCAGCGAATCAGGCTGCGCCTGATTTGCCGCCTCAGCGAGCGGCCG
>D07-LOCUS60490-290
CTCTCTACATACTGCGCATCTCAGGAGGCCAAGGGGAACGAGATATTGAAAAACATGCCCTTATTGTTAATTAAGGTCTGGCGGAGGGAGCGATGCAACCATCGGTGTCGGTCTTGACATAAGTACGTACATTTACTGTAANNNNNNNNNNNNNCCTGCCTATTTCATTTACCCAGAGATATCTTTCTTTTAGGTGTACTTATTTATTCCTTTCCCATTTAAAATGTTTTCTAATCAAGTTCAAGTGCATCAGCAGGGATCAGGCAGAAGGGTAAGGAAAGAGGCAAGGGAAAGTTAA
>D07-LOCUS60526-290
CCTAGAAACAACCCAAGGCCTCCATTTCGATAATTGAAATGGAGGCCTTGGGTTGTCTCCTTTCACAAGGAATTGGAGTCCTTGAGAAATACACTATAACAACTTCCTCTCCGGATTGTCTGTTTGAGCACAGCCCCCAATNNNNNNNNNNNNTTGAGTAATACTCTATCATACCAAGGTAAAGCTTCAGTTGATCCTTGTACTTTGATGTTGGAAAATCCATTGCAGACTGAAACGATTTCTTCTTTGGAAGAAGGCCTTTGTCCCATGTAAAATTTGGATTTAGCCTTCCTCAAAG
>D07-LOCUS60544-290
CCTGTTGGAGCGGTATATTTTGCGGTAATACCAATGGGTATTACCACAAAATATCCTTCCCATAATCTCCCGTTAAGGGAGATTGCGGGAAGGGGTTATGATTTAGGCGGTATGTACCTAGGTACATACCACCTAAATCATNNNNNNNNNNNNNCTAGGAAGGATGTAAGGCTGAGTAGGCCCTGCCGGGATTGGAACCTGCCACAGCAGGTTACACGTAGATATCAGAAGTGAGCGCTCGGCTCCCTGTGCTATCTTACTCGCAAGCTAGAAACATTGCTTGCCATGAACCTATTGT
>D13-LOCUS60559-290
CCAGGGCGCTGAACTAGGTGGTGCGTTTATGCGAAAGGGCAGGTTTGCTACCCCTGATCCCCATTTCGTCACACTGATGGACTACTGACTAATGCTCTTCCATAACTAAAAACATCTATTACTTGTAACCAATGCCTGTCCNNNNNNNNNNNNAGCACCAAGATTCACATTTTCTACCAATGTCCATACGTTACCGCTGCAGGCCAATCAACATGTAATGAATGCCCAACCTCTTCTAGTCCCACCACTAACCCATTCCCATCCACTATCAGCAAATGACCAACCGCTATCAACCAAT
>D07-LOCUS60575-290
CCTCCATCATGCTGTTTAAGGTGGCCTCTCAAACAAGTTATAGTCACACCTGGTATGCTATACTGGGGGTTCTCATTGGTGAGCATGATATCAGTTCTGAAGCCTAAGTCCTGGAACCCTTCTAGTATAATTACTATGTCTANNNNNNNNNNNNTAAGCAATAATTCATTATGATTGTTATTGGGTGCATAAATACAATCCAAAGTGGTTGGAACACGAAATAAATGGCCTTTCAGAAGTATCTCTGCTCTTTGTCTCTTAACCTCCCCTGCTCTATGAATTTGGCTTTATCACTTAG
>D07-LOCUS60578-290
TCCTGCATATTGGCAGTCCTTATACCTCTTTTGTGGTAGAGGYGAGTCAATTATGCCCCAGGATGGCCAGGGGAGAAATGACAGTTTCCCTCGAGCCCTCATAAAAGTGCCTTGTTAGCACTTTTATGGGGATGGAAACTGTNNNNNNNNNNNNACCAGCAAACTTGTATTCAGGGTCTTAGTTTCTATAACCAATGTAGTATCAGGTTTATAATTTATATAGTCTGCAATATTCTTTCAAACACAGAAGTTATCATTCATATGTCTAGAAAGTTCAATCAGGAAAGGAAGAGGCTGT
>D07-LOCUS60605-290
AAACCCCGCAAGAACATGGGAAGCAATAAAAACATGGAAGTTGCaacaaaacaaaacatttgaaaaactacatcaataaagaaaaaacaaaaaaaaTAGTCATCACGAAATTATAAAATACAGGCACCTAGCAGTCTTCAGNNNNNNNNNNNNCTTCCGACTCCAACACTGCAAACAATTACAGAACAAGCAAACCACAAAACAATACAGCGACAGCAGAAACATTGATAGTGAAAAGGACATTGGCACCAAAAAGACTGCAAATAGCGTTTAGTAGTCCAATCTCTTTTTTTGGCCC
>D07-LOCUS60647-290
ACAGATCACCCTCTGTTGCACACACAACACCCTCCCGTGCTCCGCAGTTGTATTTAGCACCGCCAGGGCCCCTGGTAGACAGGTGTAAGCCAAGGTTGAACTGGTTCCCTGGATCAGAGGTCCAAGTGTGAACAAAAAAGTNNNNNNNNNNNNNATTCAAAccaatagcagcagtcaagcccggactttagggtctcatctctttaatgtaaaataaccagcaatcccagccatctttctacctcattTTGTCCTGAAGATGGAATAAAAATGCTAAATGTTGGCTTATGAAGCAAAA
>D07-LOCUS60652-290
TTTTTGAGCAAAGAGGGTTTAATGTCTCTACCAAAACAGTGCTGCGCGGGGTGTGGGGAGGGGTTGCGGGCTGTAGAGTGGGTAAAGCCCACCCTTTAAGCACAAAAATATGCACTTTTCTACATGCTGCAGTTTTCCGCANNNNNNNNNNNNNAGCGATCAACCACAGAGGTAGTGATAGAATAATATTGGCTAACCTACCCCACAACATCAGTACCATAATTGATGTCATTAATCAAAGGCAAAGCAGTGTCAGAAAAGGCAAAGGCATGATTTTCTTGATGTCCCAGCATTTTTT
>D01-LOCUS60663-290
TGTGATAAACTGACCATTTTATATTTTACCAAAGGTCATCGTAACTAAGTATCCATTGAGAAATAGCACGCATAMATTTTGAATTCGACCWGTTAATAATGCAATCTCTTTTGAGATTGCCATCTGTGATAGGACATTAACNNNNNNNNNNNNNGAAGTCAGGTCAAACCATCTCCCAACCCTGTGAGCCAGGGGCGGGAGCAACTGCCCCCACTTGCCGCCCCCCTGCTGACGTCCATGGGGGCGATCTCTCTGAATGCACTGGCCCTGATTATAAGTTTTAAGAGTTAAAACTTGA
>D07-LOCUS60678-290
CAGTTATTTTACACAATGGGAAGTATCCAGAACACAACAGGACACTGAACCTCTCCTTCAGATAAAAAAAGCTTGGAACAAGGATACTGACCTCTGTGTTGCAAGATCgaatagaatagaatagaatagaatagaatagaaNNNNNNNNNNNNNGTTGACACAAGGCAACGCCAGATCAGGGATTTGAAAATCTGGTTTCCGTTGAGGCAAATGGTGGGAAAGCGAGTCAGGTTGAGACCTGACTCACTTGCTGGGGTAACAAACAGTAGTCTATGATTCCTATCGTAACACTGCAAA
>D03-LOCUS60683-290
TTTGGTGTTGGTTCCTTATCTCAGCAGGTGAAGGGCTTTTATTCATCATTCACCACCATCCACAAGAAACAAAGTTCACGTTTACACATTATTTGCTGTCTCAGTTTGTTCAGTTTGCATCTTCTCTCCGATCTTGTCAGTNNNNNNNNNNNNNNACTGGATTTGGAATCACATTAATAGTGGCCACGTTTTTTGCCATTGTGCCTTTTTTGCTCCTTGCTGCCACTTTTTTTGCCAAACTTGTAGCAAAGAACTTCTTGTTTATTGGTTAAAGTTCTCACTGCAAAGCCAACAATGT
>D07-LOCUS60751-290
CTTTTTCTCGCCCTTTATGGATTAGCCGAGTTGGCAAGGCGGCTCAGCAAGCGCAGACCCTTTACTGTTTACTTTGATTCTCACACACAGCAAGGGAGCACCTTGCCACTTTTTTCTCATGCTCCACTTCCTAGGCCTTGCANNNNNNNNNNNNTCCTCTGGCTCACATTGTACTCTAAATTGCTGTGATGAACCTTATTTAGTTCAGATTTGTTTACAATATGCTAGCAAACCCCATGGTATCCCACCTTCCAACATGACCACTCGTAGGGGCTCACATGGTAAACAATCTAATGGG
>D07-LOCUS60794-290
AGGGAAGATGTATCTGTTTTAATGAAAAACACCATAACTGTCTTGTGTGATGTATACAATTTGAACGTTTGGCTCAAAACCAAGCTCAGGCCTGGTTGTAATATTGAGCATTGGGGATTTTTATATCATTTTGTGTGGATGNNNNNNNNNNNNTCGACATGTGTTGAACGATGTCAGAACATGCCCAAACATGCCTACTGCCAAACAAAAGGGCAGGAAAGAGCGCACAGCAGGAACCTTGTTGGCATTCTATTTAATCACATGGTTCCTGCTGTGCTTAACACAGCATGTCCTGACA
>D07-LOCUS60852-290
GTCGCACCTCATCCAGCACTCCCACCGGAGGTGGTGTAGTAGGCCTTGGGGTCGAGGGCCCCGGGTTACTTGGTGCTGACAGCGTCATAGGTGGCGCCGAGGGCACTGGTACTGACGGTGTCATGGGAGTCATAGGTGGCGNNNNNNNNNNNNNNTTTGCTTCGACGTCGGTATCCTTATCGACGTCAGGCGCTTCTTTGGCGTCAACAGCATCGGCGTCGATGGTGCTTCtgttgatgtcgatggcttctgttgatgtcgatgGCTTCCTCGACATCGAGGGGATGTTCGACGTCAG
>D07-LOCUS60893-290
ACTACAACAGCTCCTTTGCCCATTGTGGAGGAGAGTAGCAGCAGCAACAGTGATTATACCCAAGTGCCAACACAAGACCTGCCAGGGGATGGGACCATGGGTGGCATGTAGTGCACACCCAACACCGCCAGCCCTCTCCTGNNNNNNNNNNNNNGAGGGGACCCCGTCGGGGTCAGAGGGACCCGCTGGAGGTTGAGTAATTGCAGTGGAATCCCACATTTCATCAGCTGCAGGTGGCACACCAGGACTCCCTGACAGCCTTGCAGGAGTCAATAGCTGCGGTGTGTGGATCCACCAA
>D07-LOCUS60899-290
CACAGGGATGGAATGGCCAGCAATCAAAAACTGTTGATAATCATGGCTCAATCTACGGTCTACTGTTAGTGCACTGTGCTTACTGCCCCAGAGTGTCGGCAATTATTTGAAAACCAGCACACAATGGATGTTGCTATGACGNNNNNNNNNNNNNTGTTCTTTTTACCATTTTCTCAGATGTTCAAGAACATAGGAGTTACGTGATTTGCGCTCTTTTGTCCCACCTTTCTAAGCCAAATTCTGAAGGCATGTGCATTGCACGCAATATTGAAGAAATTGCCCACCTGTTAGAAAAACA
>D07-LOCUS60915-290
TCCCGATGGGATGAAAACCTACCCCTCTCACGAGACTCCGGCGGCCCCACTGCAAACGTATTGTGGTGCTCCCAAAGGGTCTTGCGGTTTGTCCTCTGACAGGATTCACAGTCGTCGATATCATGGTTGATTCTGAGGCACCNNNNNNNNNNNNNGCCCTGMAGATGCCATCTGCCAGCGCCCAAGGTCGATTGCATCCCGTCGACGTGGTACACCAGCATCCAATCCCCGAAGAGGGGGGCTTCAGAAAAATCTCCAGCTCTCCGACTGGAAGCAGMGCAATCACGTGGTTCTAGAT
>D03-LOCUS60961-290
TCTGCCCACATTATTCATTGACTGGATGCAGCTCCCAAGACAGCAAGAGCCACACACTACTCTCAGGAACTTCCTGTTATGTGTGAATCACGCCAGGAGTCAAAGAAGATGCTGGTAAGAGGGTTTATGTCCAGTCCATGGNNNNNNNNNNNNNGCCTGCCCTCCTCTATTCAAGCCATCAAACACTTTCCCAAGTACAAGAGCCTCTACATGCCACATTTCTTGAACCTTGAACTCTCCACGTAGTTGCAGCTTTTTTTTCTTCTTCCTGAACCTGCTCTCTAAGCATTGAGTTATG
>D07-LOCUS60974-290
CCAAAGTCTGACATTTGAAGCCACAGGTATGGAACATTCAGCAACTACAAAGTGGGAGTAGGTTGGATCCAGTCTGTGCAACCAGGGGCCAGAGCCCAGTATTAACAGGTGTTATAAAGGGTCAGCGCCAGGCACGAGCCCNNNNNNNNNNNNNAAAGCTGCCAAGAGGCCCAAAAGCATCATATGTCCCTCATCGATGATCTTGGTGATATTGGTTTTAAGACCCAATAGGGTCGATTCAGTGCCATGTCTGGCCCTAATCCTTGATTGGCGCTGTCCCAGAAGATTGTTAGCCTCA
>D07-LOCUS60985-290
CCTCCATCAGGCTGTCTGGGGTGGCCTCAGACAAGTTATAGTCGCACCTGGTATGCTATACTGGGGGGTTCTCATTGATGAGCATAATATCAGTTCTGAAGCCTTATTCCTGGAACCTTCCCAGTATAAAGACTATATCTANNNNNNNNNNNNNCTAACCaagaacatcccatggccttcgtgtctcgaaagctaacacccgctgaacaaaactatactttactagagcgaaaactacaagccatgcgagaagcctgccttaaatggtgacactatcttTTGAGAGCACGTCACCAGT
>D07-LOCUS61010-290
GTTCTGCATTATGTGGTAACGTAAAACTTGTAATTGAGGCTAAGAATGTAAAATGTATCTGCAATGAATTAATATTTTTAAATGATTTGACTAAAATAAGAAACAAAAGCTAGAGAGAATATAAAGGTATCTTATTACATTNNNNNNNNNNNNTAAGTTCATGCACTTACAATAACTATCAGGAAGAGAAAAATCTGCAAGTGTTTAATTCTCATGATTTCATTAAAGAGAGGATTCATTTGCAGAAATGATGGCAAAACCTATACAACAGAATGTTACCACTTAAAGAATGCACAGC
>D08-LOCUS61033-290
ATTGGCTTACCAAGGGGATACACATTACACTAAAATTTCCATGCATCACTGAGCCACTAACAACATTAAACTTGTATTTCTTAGGCACAAATATCCATAACCTTTTTAACCAGGACACACGGAACTGGGCATATATTCCACNNNNNNNNNNNNNGTACTAGAGCTTTGTCAGGCGTCCAAGGAAGGGAGAATCTAACCAACATTCATTAAAAACGTCTGCAAAGTCAAGAACAGCGACTAAAGAGCAACTTTTGACCAGTAATTGGAGAAGATCCACCCTATCATGAAAAACTATATT
>D07-LOCUS61043-290
CGCACACCTGTCCCTTCGTTGAGCCATGGGGACCTCCTGAAAACATTTTCTGCGTGTGTGGCTCCGCAGCCATCTAGCAGCTCCCTGCGAAATGAACAAGAAGCTGTGCATTGTGCAAGCGTTGTCCCTGCCATCTGGTTANNNNNNNNNNNNNGAGACTGTAGCATATGAGCAGAGAGAGTTGAGGAAACTAGCCTGGCAGAACAGACTAGTGCTCAATCTGATCTTGGAACTGAGTAGAACAGAGTGTTGTGTTTTCGTGCCTGACGCATCAGACCAGTAGATGCTTCACGAATCT
>D07-LOCUS61074-290
ATAAGGGTGTCCTCTTTTTGGAACAGTATGGTGTTTCTCAAAAGCCTTGCCACTCCAGGCACAAAACAAAACAGATGCTACACTGACATCCTAATTAAAAATCAATCACCACATCTTGTTTTGCCTCCTCCTCTCACTGGTGNNNNNNNNNNNNGCCCCCGCATACCTCACCAACTGCATTTCCAGGCCCGCCAATACGCGCACCTTATGTTCCAACTCGAACCACACACTCCTTACCCTGCACTTCAAACTCCAGCGCGCAGGAGGCTCCTGCTTCACAGTCACCGCCCCCACCTTG
>D07-LOCUS61092-290
TcttcagagtaccgttgaacctttcacaaaggccattggtctctgggtggtacgatgtagaggggtggtgttgcaccccgctcatgtgccacagtgagtgcatcacgtcactcacgaactgggtccctctgtcagAAATGANNNNNNNNNNNNNCCATGCCATAGATGGGATGAGTTAGTGTCATAGATTTATTTACTGACTTATTTATATGTTTCCACGCAACCATAGTTAGAAGCTTGAAGTTAGTACTGAGCCAATAGGGACACCATACATTAGAATGCTCAGGAGGGGCCCCCT
>D07-LOCUS61096-290
AAAAATTATTTTAAAGTACATATTGCATACACTAATGTAATATGTACTTTTACAAATATGTTTATACTTCAGCACCTATAATCACCCCAATGGGGGTATTGCTGTGAAGCAGCACCTCACCAACTGAACATCTATCACCATTNNNNNNNNNNNNTTTTTTTAAACTGTTCAGTTTAACCCCTTACGTGCGGTGGACGTATATACATGTCCACCACACGCATCCCTGCTGTGCGGATGACGTACATATACATCCTCCGCAGCATTCCTGTTTGGGGGCCCACCCTGTGGGCCCCCAAAC
>D07-LOCUS61149-290
TCCAAGGTCAAAAAGGATGATCTTCCTGGAAGCATCCTAAATTAATCTGATGACTTGAGAAATCATCAGAAACCATCCTGAAGTATGCCCGCAGGCAGAATTATTGAAACAAGATGACTCTAGAATAATCGCACATGCTCANNNNNNNNNNNNTGTTTGACTTGAGCTAGGAGGTGCTGTTGTCATAAAGAAGGTTCTAGATAATCTATAAGCAAGTCAGCCTTAACATATATATTGAAACAACTTGACTGTCGCGGCGCTGGTTCGTTTTTTATTAGTGTACAAGTTGAACTATTAA
>D07-LOCUS61166-290
CAGTGAGTTTTGTACATGCACCAACCGTATTTTGCTGTTTCAGGACTTATCAGAAATTGTACTGCCAAGAAATAGTGAGCTTTTGATTGATGTGGATGACGTATTGGTTTGCTCAAAGACAGAGGAATTGTGTATTCTGAACNNNNNNNNNNNNTGGGGATCGAAGGATACTGTAGACAGCAGGTGCTAGCAGACAAGCCAGGTAAGATTGCATGGACACCAGATCAGAATATGGCATTTGTAAAGGTCAAGGCAGCTCTGTATAGTGCACCTGCACTAGGTCTGCACAATTACGACA
>D07-LOCUS61170-290
AGGCACAACAGGCTATTCATGCGGCAGCACCGTCCTTGACCGTCTGAACAATACAGAAATGGATGGGGCATTGTGCCATTGGTATGTCAAGATTTATATTAAGATTTTGAAGTTATTACATGCCAGTAAAGAAGCAGAGGCNNNNNNNNNNNNNGATTTCCTATTGAATGGCAATGCCATGTGTGGCAGCCATAATTAGCGTGCTGTTGTCACGCCGCCTTTGGTGGTGCACACTATTATATACACTATGCACTATTATATACAGTAACTTACAGTTCTTCTAGCCATGCAGAGGGCA
>D07-LOCUS61256-290
ATGAGGAGGGCTGGACAAAACATTCTTTTGCTCTGCAAAATAGATGAAATTTGGGCAACTATCCACCTCGTTTGTGTTGTGGCAAGAGAGGAGTTTTGTGCAGCTCATTCTGAAATGTATGATTGGGGTATGATTTGTCCANNNNNNNNNNNNNGCCTATAATAATAAAGGAAGCTGGGGAGACCACGTGACATGCCGCGGTGAGCAGACGTGCTCTGCAGAGCTCCGCTCCCGACCTAGCAATTATCCGCTAAAACCGATACCTTTCGTGGATGAGATCGCCCTCAAACCTAGAAAA
>D07-LOCUS61268-290
[truncated: 1,932,468 more chars]
