# Supplementary material for: Development of genomic markers for monitoring and research on plethodontid salamanders
Source: PLoS One. 2025 Nov 6;20(11):e0336236. doi: 10.1371/journal.pone.0336236 (PMC12591486; doi:10.1371/journal.pone.0336236)
Supplement: S1 File — (ZIP) [file pone.0336236.s001.zip › S1_file/PJOevanno.txt]

K	Reps	MeanLnP	SDLnP	firstDer	secDer	DeltaK
1	10	-133703.8600	12.9204	NA	NA	NA
2	10	-133059.4500	19.1433	644.410000	56.940000	2.974413
3	10	-132471.9800	21.4293	587.470000	2192.540000	102.315278
4	10	-134077.0500	4742.9548	-1605.070000	3127.740000	0.659450
5	10	-132554.3800	122.5724	1522.670000	NA	NA
