# Supplementary material for: Development of genomic markers for monitoring and research on plethodontid salamanders
Source: PLoS One. 2025 Nov 6;20(11):e0336236. doi: 10.1371/journal.pone.0336236 (PMC12591486; doi:10.1371/journal.pone.0336236)
Supplement: S1 File — (ZIP) [file pone.0336236.s001.zip › S1_file/DWRminimalQC (simplified).R]

#### "Prelimary MINIMAL filtering of D. wrighti NGS data in R"
#### "Ben Fitzpatrick"

## Install and load packages

#### This document begins with a vcf file and proceeds through extensive quality control and some preliminary population genetics. Here is what we need:
# ---
library("pegas")
library("adegenet")
library(poppr)
source('genind2structure.R', chdir = TRUE)
library(vcfR)
library(hierfstat)
library(fields)
# ---

#### The `genind2structure` function is from the internet (`https://github.com/lvclark/R_genetics_conv/blob/master/genind2structure.R`)

## Read in the data and start filtering

#### I read in the vcf with all variants:
# ---
DWR.vcf <- read.vcfR("all_DWR.vcf")
DWR.vcf # 46 salamanders, 8215 loci, 134748 variants
# get oriented
head(DWR.vcf)
# access the CHROM variable and other info using the @fix slot
head(DWR.vcf@fix)
loci.all <- DWR.vcf@fix[,1]
# colnames(DWR.vcf@gt)
samnames <- colnames(DWR.vcf@gt)[-1]
# ---

#### The first thing we need to do is sort the individuals the same way in the metadata file and the vcf!

# ---
DWR.meta <- read.csv("DWRmetaData.csv")
# 49 salamanders

# --- general method for reconciling metadata and sample ID in a vcf:
 
# # # start by extracting sample ID from the labels
# head(samnames) # i.e., get rid of the paths and extensions

samNames <- character() # create an empty vector, note capital N 
for(i in 1:length(samnames)){
x <- strsplit(samnames[i],split="/")[[1]][4]
samNames[i] <- strsplit(x,split="\\.")[[1]][1] }

head(samNames) # see that it works

# check for agreement
sum(!(samNames %in% DWR.meta$Sample))
sum(!(DWR.meta$Sample %in% samNames))
# 

# find matching order (to make metadata match vcf)
oo <- match(samNames, DWR.meta$Sample)

# overwrite metadata with properly sorted metadata
DWR.meta <- DWR.meta[oo,] 
sum(samNames != DWR.meta$Samples)
# ---

#### There are multiple variants per locus and some are indels. For this minimal filtering, I am getting rid of indel sites and individuals with a lot of missing data. 

# ---
DWR.indels <- extract.indels(DWR.vcf, return.indels = TRUE)
DWR.snp <- extract.indels(DWR.vcf, return.indels = FALSE)
# ---

#### Also, there are invariant sites, so let's get rid of those too. These might be loci where every individual is heterozygous, but mostly where everyone was different from the reference.
# ---
poly.snps <- is.polymorphic(DWR.snp, na.omit=TRUE)
table(poly.snps)
DWR.var <- DWR.snp[which(poly.snps),]
# ---
# check if all binary 
biSNP <- is.biallelic(DWR.var)
table(biSNP)

#### Now let's look at missing data by individual. We want to drop the fewest number possible, but preliminary runs indicates that individuals with a lot of missing data tended to have genetic distances that were very sensitive to which loci were included:

# ---
Ind.miss <- colMeans(is.na(extract.gt(DWR.var)))
quartz()
hist(Ind.miss)
sum(Ind.miss>.5)
### Dump the sample with high missing data

# ---
DWR.miss <- colMeans(is.na(extract.gt(DWR.var)))
DWR.cut <- DWR.vcf[,c(1,1+which(DWR.miss<0.4))]
DWR.meta.cut <- DWR.meta[which(DWR.miss<0.4),]
write.table(DWR.meta.cut,"DwrMetaCut.txt")
DWR.var <- DWR.cut[is.polymorphic(DWR.cut, na.omit=TRUE),]
DWR.var

loc.miss <- rowMeans(is.na(extract.gt(DWR.var)))
DWR.var <- DWR.var[which(loc.miss<0.5),]
mean(is.polymorphic(DWR.var,TRUE))
# ---
# snps per individual
mean(colSums(!is.na(extract.gt(DWR.var))))
# individuals per locus
# fraction NA
#### In all cases I will use the allele sharing distance, which is efficiently computed as the manhattan distance divided by the number of alleles being counted.
# ---
# all snps irrespective of locus
DWR.snp.gen <- vcfR2genind(DWR.var)
# screen out snps with heterozygote excess (likely paralogs?)
DWR.HWT <- hw.test(DWR.snp.gen)
sum(DWR.HWT[,4] < 0.05)
# 31066
DWR.padj <- p.adjust(DWR.HWT[,4],"fdr")
sum(DWR.padj < 0.05)
# 25966
ReJect <- which(DWR.padj < 0.05)
DWR.sum <- summary(DWR.snp.gen)
FIS <-  (DWR.sum$Hexp-DWR.sum$Hobs)/DWR.sum$Hexp
quartz()
plot(FIS,DWR.padj)
points(FIS[ReJect], DWR.padj[ReJect], pch=16,col="red")

DWR.bvar <- DWR.var
DWR.var <- DWR.bvar[-ReJect]

DWR.snp.gen <- vcfR2genind(DWR.bvar)

dist.cat <- dist(DWR.snp.gen@tab,method="manhattan")/ncol(DWR.snp.gen@tab)

# first snp per locus
locus.names <- unique(DWR.bvar@fix[,1])
loci.fac <- DWR.bvar@fix[,1]
dwr.snploc <- table(loci.fac)
# index of first snps
SNP1 <- match(locus.names,loci.fac)
DWR.all1 <- DWR.var[SNP1,]
DWR.all1
mean(colSums(!is.na(extract.gt(DWR.all1))))
mean(rowSums(!is.na(extract.gt(DWR.all1))))
mean(!is.na(extract.gt(DWR.all1)))

DWR.all1.gen <- vcfR2genind(DWR.all1)

dist.all1 <- dist(DWR.all1.gen@tab,method="manhattan")/ncol(DWR.all1.gen@tab)

# randomize
DWR.rand <- DWR.var[sample(length(loci.fac)),]
loci.facR <- DWR.rand@fix[,1]
SNPr1 <- match(locus.names,loci.facR)
DWR.allR <- DWR.rand[SNPr1,]
DWR.allR
DWR.allR.gen <- vcfR2genind(DWR.allR)

dist.allR <- dist(DWR.allR.gen@tab,method="manhattan")/ncol(DWR.allR.gen@tab)


#### A slight challenge, what if we create a per-locus distance so that we can use all of the snps in a highly variable locus without inflating its influence? I.e., the average percent snp distance per locus (GENPOFAD)
# ---
dim(DWR.snp.gen@tab)
length(loci.fac)
loc.fac2 <- rep(loci.fac,each=2)
DWR.tab <- DWR.snp.gen@tab
rownames(DWR.tab) <- DWR.meta.cut$Sample
# make a list of sinlge locus distances
distance.matrices <- list()
for(i in 1:length(locus.names)){
  distance.matrices[[i]] <- as.matrix(dist(DWR.tab[,which(loc.fac2==locus.names[i])]), method="manhattan")/length(which(loc.fac2==locus.names[i]))
}

mean.dist <- apply(simplify2array(distance.matrices), c(1,2), mean, na.rm=TRUE)/2
# division by 2 makes it a proportion

par(mfrow=c(2,2))
plot(as.dist(mean.dist),dist.cat)
plot(as.dist(mean.dist),dist.all1)
plot(as.dist(mean.dist),dist.allR)

#### IBD?
# ---
# make sure geodist is for the proper samples
geodist <- rdist.earth(DWR.meta.cut[,6:5], miles=FALSE)

DWR.mantel <- mantel.randtest(as.dist(geodist),as.dist(mean.dist), nrepet=9999)

quartz(title="DWR IBD",width=4,height=4)
plot(as.dist(geodist),as.dist(mean.dist), xlab="Geographic Distance (km)", ylab="Nucleotide Distance", main=expression(italic('Desmognathus wrighti')), ylim=c(0.045, 0.11))

text(10,.1,expression(italic('r')==0.6439))
text(10,.0925,expression(italic('p')<'0.0001'))
abline(lm(as.vector(mean.dist)~as.vector(geodist)),lwd=2,col="red")

#### bootstrap CI
boots <- 1000
Rz <- numeric()
for(i in 1:boots){
	b <- sample(1:nrow(geodist),nrow(geodist),replace=TRUE)
	Rz[i] <- mantel.randtest(as.dist(geodist[b,b]),as.dist(mean.dist[b,b]),nrepet=1)$obs
}
quantile(Rz,c(0.025,.25,.5,.75,0.975))
     # 2.5%       25%       50%       75% 
# 0.5669938 0.6221209 0.6463733 0.6700732 
    # 97.5% 
# 0.7063293
cor(as.vector(geodist),as.vector(mean.dist))
# 0.6439
## pivotal CI
2*0.6439-0.5669938 # 0.7208062
2*0.6439-0.7063293 # 0.5814707


#### Ordination
DW.mean.dist <- as.dist(mean.dist)
DW.geodist <- geodist
pop1 <- DWR.meta.cut$Long<(-83.6)
pop3 <- DWR.meta.cut$Long>(-83.3)
Pop <- rep(2,nrow(DWR.meta.cut))
Pop <- replace(Pop,pop1,1)
Pop <- replace(Pop,pop3,3)
DWR.meta.cut$Pop <- Pop
pops <- replace(Pop,Pop==1,"West")
pops <- replace(pops,pops==2, "Central")
pops <- replace(pops,pops==3, "East")
DWR.meta.cut$pops <- pops


library(ape)
library(ade4)
# library(adegraphics)
# library(adespatial)
library(vegan)
dwr.cap0 <- capscale(DW.mean.dist~1, data=DWR.meta.cut)

quartz(title="DWR dbrda by region",width=5,height=5)
plot(scores(dwr.cap0)$sites, xlab="Axis 1: 16.36%", ylab="Axis 2: 6.41%", main="Unconstrained PCOA")
	points(scores(dwr.cap0)$sites[DWR.meta.cut$Pop==1,],pch=16,col="blue") 
	points(scores(dwr.cap0)$sites[DWR.meta.cut$Pop==2,],pch=16,col="green")
	points(scores(dwr.cap0)$sites[DWR.meta.cut$Pop==3,],pch=16,col="orange")


############################################################ 
library(LEA)
# dosage format

G.dwr <- DWR.allR.gen@tab[,seq(from=1,to=dim(DWR.allR.gen@tab)[2],by=2)]
G.dwr[is.na(G.dwr)] <- 9
# West-East
long.order <- order(DWR.meta.cut$Lon)
write.table(t(G.dwr[long.order,]),"DWR.geno", sep="", row.names=FALSE, col.names=FALSE)

K <- 1:5
dwr.snmf <- snmf("DWR.geno",K=K, repetitions=100, entropy=TRUE, project="new")
# dwr.snmf <- load.snmfProject("DWR.snmfProject")

names(K) <- paste("K",K,sep="=")
entropees <- sapply(K, function(k) cross.entropy(dwr.snmf,k))
colMeans(entropees)
# k = 2 
quartz(height=4, width=4)
boxplot(entropees, ylab="Entropy", xlab="Subpopulations", main=expression(italic('Desmognathus wrighti')))
# find the best examples
ce2 <- cross.entropy(dwr.snmf, K = 2)
ce3 <- cross.entropy(dwr.snmf, K = 3)
best2 <- which.min(ce2)
best3 <- which.min(ce3)

quartz()
layout(matrix(1:2,1))
barchart(dwr.snmf, K=2, run=best2, sort.by.Q=FALSE, space=0, col=c("blue","yellow"))
barchart(dwr.snmf, K=3, run=best3, sort.by.Q=FALSE, space=0, col=c("yellow","blue","green"))

quartz()
par(mfrow=c(2,1),mar=c(1,4,1,0))
barchart(dwr.snmf, K=2, run=best2, sort.by.Q=FALSE, space=0, col=c("blue","orange"))
barchart(dwr.snmf, K=3, run=best3, sort.by.Q=FALSE, space=0, col=c("orange","blue","green"))


DWR.K2 <- LEA::Q(dwr.snmf, K=2, run=best2)
DWR.K3 <- LEA::Q(dwr.snmf, K=3, run=best3)

#write.table(data.frame(DWR.meta.cut[long.order,],K2=DWR.K2,K3=DWR.K3), file="DWRmetaPlusQ.txt")

DWR.RDA.sorted <- scores(dwr.cap0)$sites[long.order,]

rbPal <- colorRampPalette(c('orange', 'green','blue'))
obPal <- colorRampPalette(c('orange','blue'))

#This adds a column of color values
# based on the y values
Col <- obPal(10)[as.numeric(cut(DWR.K2[,1],breaks = 10))]

quartz(title="DWR dbrda",width=6,height=5)
par(mar=c(4,4,2,5))
plot(DWR.RDA.sorted, xlab="Axis 1: 16.3%", ylab="Axis 2: 6.41%", main="")
	points(DWR.RDA.sorted,pch=21,bg=Col) 
legend("right",inset=c(-.2,0), legend=(1:10)/10, pch=20, col=obPal(10), xpd=TRUE)


col3 <- rep("green",dim(DWR.RDA.sorted)[1])
col3 <- replace(col3,DWR.K3[,1]>0.5,"blue")
col3 <- replace(col3,DWR.K3[,2]>0.5,"orange")
quartz(title="DWR dbrda",width=6,height=5)
par(mar=c(4,4,2,5))
plot(DWR.RDA.sorted, xlab="Axis 1: 16.3%", ylab="Axis 2: 6.41%", main="Unconstrained PCOA")
	points(DWR.RDA.sorted,pch=21,bg=col3) 

# remove.snmfProject("DWR.snmfProject")
