# Supplementary material for: Development of genomic markers for monitoring and research on plethodontid salamanders
Source: PLoS One. 2025 Nov 6;20(11):e0336236. doi: 10.1371/journal.pone.0336236 (PMC12591486; doi:10.1371/journal.pone.0336236)
Supplement: S1 File — (ZIP) [file pone.0336236.s001.zip › S1_file/PlethodonMinimalQC (simplified).R]

#### "Prelimary MINIMAL filtering of P jordani NGS data in R"
#### "Ben Fitzpatrick"

## Install and load packages

#### This document begins with a vcf file and proceeds through extensive quality control and some preliminary population genetics. Here is what we need:
# ---
library("pegas")
library("adegenet")
library(poppr)
source('genind2structure.R', chdir = TRUE)
library(vcfR)
library(hierfstat)
# ---

#### The `genind2structure` function is from the internet (`https://github.com/lvclark/R_genetics_conv/blob/master/genind2structure.R`)

## Read in the data and start filtering

#### I read in the vcf with all variants:
# ---

PJO.vcf <- read.vcfR("all_PJO.vcf")
PJO.vcf

# get oriented
head(PJO.vcf)
# access the CHROM variable and other info using the @fix slot
head(PJO.vcf@fix)
loci.all <- PJO.vcf@fix[,1]
# colnames(PJO.vcf@gt)
samnames <- colnames(PJO.vcf@gt)[-1]
# ---

#### The first thing we need to do is sort the individuals the same way in the metadata file and the vcf!

# ---
Plethodon.meta <- read.csv("PJOMetaData.csv")

# ---
# # # start by extracting sample ID from the labels
head(samnames) # i.e., get rid of the paths and extensions

samNames <- character() # create an empty vector, note capital N 
for(i in 1:length(samnames)){
x <- strsplit(samnames[i],split="/")[[1]][4]
samNames[i] <- strsplit(x,split="\\.")[[1]][1] }

head(samNames) # see that it works

# check for agreement
sum(!(samNames %in% Plethodon.meta$Sample))
sum(!(Plethodon.meta$Sample %in% samNames))
dim(Plethodon.meta)

# find matching order (to make metadata match vcf)
oo <- match(samNames, Plethodon.meta$Sample)
# overwrite metadata with properly sorted metadata
PJO.meta <- Plethodon.meta[oo,] 
sum(samNames != PJO.meta$Sample)
identical(samNames,PJO.meta$Sample)
---

#### There are multiple variants per locus and some are indels. For this minimal filtering, I am getting rid of indel sites and individuals with a lot of missing data. 

# ---
PJO.indels <- extract.indels(PJO.vcf, return.indels = TRUE)
PJO.snp <- extract.indels(PJO.vcf, return.indels = FALSE)
# ---

#### Also, I don't know why there are invariant sites, but there are, so let;s get rid of those too. These might be loci where every individual is heterozygous
# ---
poly.snps <- is.polymorphic(PJO.snp, na.omit=TRUE)
table(poly.snps)
PJO.var <- PJO.snp[which(poly.snps),]
biSNP <- is.biallelic(PJO.var)
table(biSNP)
# all biallelic
# ---

#### Now let's look at missing data by individual. We want to drop the fewest number possible, but preliminary runs indicates that individuals with a lot of missing data tended to have genetic distances that were very sensitive to which loci were included:

# ---
Ind.miss <- colMeans(is.na(extract.gt(PJO.var)))
quartz()
hist(Ind.miss)
### compare different samples of SNPs
locus.names <- unique(PJO.var@fix[,1])
loci.fac <- PJO.var@fix[,1]
# index of first snps
SNP1 <- match(locus.names,loci.fac)
PJO.all1 <- PJO.var[SNP1,]
PJO.all1
# randomize
PJO.rand <- PJO.var[sample(length(loci.fac)),]
loci.facR <- PJO.rand@fix[,1]
SNPr1 <- match(locus.names,loci.facR)
PJO.allR <- PJO.rand[SNPr1,]
PJO.allR

ALL.gen <- vcfR2genind(PJO.var)
ALL1.gen <- vcfR2genind(PJO.all1)
ALLr.gen <- vcfR2genind(PJO.allR)
ALL.dist <- dist(ALL.gen@tab, method="manhattan")/ncol(ALL.gen@tab)  
ALL1.dist <- dist(ALL1.gen@tab, method="manhattan")/ncol(ALL1.gen@tab)  
ALLr.dist <- dist(ALLr.gen@tab, method="manhattan")/ncol(ALLr.gen@tab)  

plot(ALL.dist,ALL1.dist)
plot(ALL.dist,ALLr.dist)
plot(ALLr.dist,ALL1.dist)
# plots show that some individuals are very sensitive to which snps are sampled, probably because those individuals have high missing data
plot(Ind.miss,rowMeans(as.matrix(ALL.dist)))
plot(Ind.miss,rowMeans(as.matrix(ALL1.dist)))
plot(Ind.miss,rowMeans(as.matrix(ALLr.dist)))
# yes: individuals with a lot of missing data have spuriously high average distances
# ---

#### The gap in the distribution between 0.4 and 0.5 could be a good cutoff. 
# ---
boxplot(Ind.miss~PJO.meta$Sp)
# ---

# get rid of other species
# ---
Pjo.vcf <- PJO.var[,c(1,1+which(PJO.meta$Sp=="P jordani"))]
Pjo.var <- Pjo.vcf[is.polymorphic(Pjo.vcf, na.omit=TRUE),]
Pjo.meta <- PJO.meta[PJO.meta$Sp=="P jordani",]

ind.missing <- colMeans(is.na(extract.gt(Pjo.var)))
snp.missing <- rowMeans(is.na(extract.gt(Pjo.var)))
quartz()
par(mfrow=c(2,1))
hist(ind.missing)
hist(snp.missing)

PJO.cut <- Pjo.var[,c(1,1+which(ind.missing<0.5))]
PJO.cut <- PJO.cut[snp.missing<0.5,]
Pjo.meta.cut <- Pjo.meta[which(ind.missing<0.5),]
Pjo.var <- PJO.cut[is.polymorphic(PJO.cut, na.omit=TRUE),]

Pjo.var

#### In all cases I will use the allele sharing distance, which is efficiently computed as the manhattan distance divided by the number of alleles being counted.
# ---
# all snps irrespective of locus
Pjo.snp.gen <- vcfR2genind(Pjo.var)
# Pjo.HWT <- hw.test(Pjo.snp.gen)
# sum(Pjo.HWT[,4] < 0.05)
# # 12274
# Pjo.padj <- p.adjust(Pjo.HWT[,4],"fdr")
# sum(Pjo.padj < 0.05)
# # 9851
# Pjo.sum <- summary(Pjo.snp.gen)
# FIS <- (Pjo.sum$Hexp-Pjo.sum$Hobs)/Pjo.sum$Hexp
# ReJect <- which(Pjo.padj < 0.05)
# length(ReJect)
# reJect <- which(FIS < 0 & Pjo.padj < 0.05)
# length(reJect)
# Pjo.var[-reJect]
# quartz()
# plot(FIS,Pjo.padj)
# points(FIS[ReJect],Pjo.padj[ReJect],pch=16,col="red")
# Pjo.bvar <- Pjo.var
# Pjo.var <- Pjo.bvar[-ReJect]

Pjo.snp.gen <- vcfR2genind(Pjo.var)
dist.cat <- dist(Pjo.snp.gen@tab,method="manhattan")/ncol(Pjo.snp.gen@tab)

# first snp per locus
locus.names <- unique(Pjo.var@fix[,1])
loci.fac <- Pjo.var@fix[,1]
# snps per locus
pjo.snploc <- table(loci.fac)
quartz()
par(mfrow=c(3,1), mar=c(3,3,1,1))
dwr.snphist <- hist(dwr.snploc, breaks=seq(from=0,to=80,by=5))
pjo.snphist <- hist(pjo.snploc, breaks=seq(from=0,to=80,by=5))
plot(dwr.snphist)
plot(pjo.snphist,col="black",add=TRUE)
library(MASS)
fitdistr(pjo.snploc,densfun="poisson")
fitdistr(dwr.snploc,densfun="poisson")

chisq.test(rbind(dwr.snphist$counts,pjo.snphist$counts))
# X-squared = 375.68, df = 15, p-value < 2.2e-16
chisq.test(rbind(dwr.snphist$counts,pjo.snphist$counts),simulate.p.value=TRUE)
# p(2000 reps) = 0.0004998

quartz(width=4,height=4)
plot(dwr.snphist, main="SNPs per locus", ylab="Number of loci", xlab="Number of SNPs")
plot(pjo.snphist,col="black",add=TRUE)
legend(x=50,y=2250,legend=c(expression(italic("D. wrighti")),expression(italic("P. jordani"))),col=c("grey","black"),pch=15,border="n")

wilcox.test(x=pjo.snploc,y=dwr.snploc)

# index of first snps
SNP1 <- match(locus.names,loci.fac)
Pjo.all1 <- Pjo.var[SNP1,]
Pjo.all1
mean(colSums(!is.na(extract.gt(Pjo.all1))))
mean(rowSums(!is.na(extract.gt(Pjo.all1))))
mean(!is.na(extract.gt(Pjo.all1)))
mean(is.na(extract.gt(Pjo.all1)))

Pjo.all1.gen <- vcfR2genind(Pjo.all1)

dist.all1 <- dist(Pjo.all1.gen@tab,method="manhattan")/ncol(Pjo.all1.gen@tab)

# randomize
Pjo.rand <- Pjo.var[sample(length(loci.fac)),]
loci.facR <- Pjo.rand@fix[,1]
SNPr1 <- match(locus.names,loci.facR)
Pjo.allR <- Pjo.rand[SNPr1,]
Pjo.allR
mean(colSums(!is.na(extract.gt(Pjo.allR))))
mean(rowSums(!is.na(extract.gt(Pjo.allR))))
mean(!is.na(extract.gt(Pjo.allR)))

Pjo.allR.gen <- vcfR2genind(Pjo.allR)

dist.allR <- dist(Pjo.allR.gen@tab,method="manhattan")/ncol(Pjo.allR.gen@tab)

plot(dist.cat,dist.all1)
plot(dist.cat,dist.allR)
plot(dist.all1,dist.allR)
# ---

#### A slight challenge, what if we create a per-locus distance so that we can use all of the snps in a highly variable locus without inflating its influence? I.e., the average percent snp distance per locus
# ---
dim(Pjo.snp.gen@tab)
length(loci.fac)
loc.fac2 <- rep(loci.fac,each=2)
Pjo.tab <- Pjo.snp.gen@tab
rownames(Pjo.tab) <- Pjo.meta.cut$Sample
# make a list of sinlge locus distances
distance.matrices <- list()
for(i in 1:length(locus.names)){
  distance.matrices[[i]] <- as.matrix(dist(Pjo.tab[,which(loc.fac2==locus.names[i])]), method="manhattan")/length(which(loc.fac2==locus.names[i]))
}

mean.dist <- apply(simplify2array(distance.matrices), c(1,2), mean, na.rm=TRUE)/2
# division by 2 makes it a proportional distance

plot(as.dist(mean.dist),dist.cat)
plot(as.dist(mean.dist),dist.all1)
plot(as.dist(mean.dist),dist.allR)

# ---


#### IBD?
# ---
# make sure geodist is for the jordani samples
library(fields)
geodist <- rdist.earth(Pjo.meta.cut[,6:5], miles=FALSE)
PJO.mantel <- mantel.randtest(as.dist(geodist),as.dist(mean.dist), nrepet=9999)

#### bootstrap CI
boots <- 1000
Rz <- numeric()
for(i in 1:boots){
	b <- sample(1:nrow(geodist),nrow(geodist),replace=TRUE)
	Rz[i] <- mantel.randtest(as.dist(geodist[b,b]),as.dist(mean.dist[b,b]),nrepet=1)$obs
}
quantile(Rz,c(0.025,.25,.5,.75,0.975))
     # 2.5%       25%       50%       75% 
# 0.2581011 0.3060584 0.3324250 0.3589521 
    # 97.5% 
# 0.4119272 
cor(as.vector(geodist),as.vector(mean.dist))
# 0.33031
# pivot CI
2*0.33031 - 0.2581011 # 0.4025189
2*0.33031 - 0.4119272 # 0.2486928

quartz(title="PJO IBD",width=4,height=4)
plot(as.dist(geodist),as.dist(mean.dist), xlab="Geographic Distance (km)", ylab="Nucleotide Distance", main=expression(italic('Plethodon jordani')), ylim=c(0.045,.11))

text(58,.0575,expression(italic('r')==0.3303))
text(58,.05,expression(italic('p')==0.0013))
abline(lm(as.vector(mean.dist)~as.vector(geodist)),lwd=2,col="red")


#### Ordination # look for overall spatial structure, see if ancestry values add predictive value
PJ.mean.dist <- as.dist(mean.dist)
PJ.geodist <- geodist
pop1 <- Pjo.meta.cut$Long<(-83.6)
pop3 <- Pjo.meta.cut$Long>(-83.3)
Pop <- rep(2,nrow(Pjo.meta.cut))
Pop <- replace(Pop,pop1,1)
Pop <- replace(Pop,pop3,3)
Pjo.meta.cut$Pop <- Pop

library(ape)
library(ade4)
library(vegan)

pjo.cap0 <- capscale(PJ.mean.dist~1, data=Pjo.meta.cut)
summary(pjo.cap0)

quartz(title="PJO dbrda",width=6,height=5)
par(mar=c(4,4,1,1))
plot(scores(pjo.cap0)$sites, xlab="Axis 1: 9.74%", ylab="Axis 2: 5.24%", main="")
	points(scores(pjo.cap0)$sites[Pjo.meta.cut$Pop==1,],pch=16,col="blue") 
	points(scores(pjo.cap0)$sites[Pjo.meta.cut$Pop==2,],pch=16,col="green")
	points(scores(pjo.cap0)$sites[Pjo.meta.cut$Pop==3,],pch=16,col="orange")
	
	

## test with clustering

## LEA admixture
library(LEA)
# dosage format
G.pjo <- Pjo.allR.gen@tab[,seq(from=1,to=9424,by=2)]
G.pjo[is.na(G.pjo)] <- 9
long.orderP <- order(Pjo.meta.cut$Lon)
write.table(t(G.pjo[long.orderP,]),"Pjo.geno", sep="", row.names=FALSE, col.names=FALSE)

K <- 1:5
pjo.snmf <- snmf("Pjo.geno",K=K, repetitions=100, entropy=TRUE, project="new")
# pjo.snmf <- load.snmfProject("Pjo.snmfProject")

names(K) <- paste("K",K,sep="=")
entropees <- sapply(K, function(k) cross.entropy(pjo.snmf,k))
colMeans(entropees)
# k = 1 of course
quartz(height=4, width=4)
boxplot(entropees, ylab="Entropy", xlab="Subpopulations", main=expression(italic('Plethodon jordani')))

# find the best examples
Pce2 <- cross.entropy(pjo.snmf, K = 2)
Pce3 <- cross.entropy(pjo.snmf, K = 3)
Pbest2 <- which.min(Pce2)
Pbest3 <- which.min(Pce3)

quartz()
layout(matrix(1:2,1))
barchart(pjo.snmf, K=2, run=Pbest2, sort.by.Q=FALSE, space=0)
barchart(pjo.snmf, K=3, run=Pbest3, sort.by.Q=FALSE, space=0)

PJO.K2 <- LEA::Q(pjo.snmf, K=2, run=Pbest2)
PJO.K3 <- LEA::Q(pjo.snmf, K=3, run=Pbest3)

write.table(data.frame(Pjo.meta.cut[long.orderP,],K2=PJO.K2,K3=PJO.K3), file="PJOmetaPlusQ.txt")

PJO.RDA.sorted <- scores(pjo.cap0)$sites[long.orderP,]

obPal <- colorRampPalette(c('orange','blue'))

#This adds a column of color values
# based on the y values
ColP <- obPal(10)[as.numeric(cut(PJO.K2[,1],breaks = 10))]

quartz(title="PJO dbrda",width=6,height=5)
par(mar=c(4,4,2,5))
plot(PJO.RDA.sorted, xlab="Axis 1: 9.74%", ylab="Axis 2: 5.24%", main="")
	points(PJO.RDA.sorted,pch=21,bg=ColP) 
legend("right",inset=c(-.2,0), legend=(1:10)/10, pch=20, col=obPal(10), xpd=TRUE)


#remove.snmfProject("Pjo.snmfProject")
