# Supplementary material for: Development of genomic markers for monitoring and research on plethodontid salamanders
Source: PLoS One. 2025 Nov 6;20(11):e0336236. doi: 10.1371/journal.pone.0336236 (PMC12591486; doi:10.1371/journal.pone.0336236)
Supplement: S1 File — (ZIP) [file pone.0336236.s001.zip › S1_file/DWRevanno.txt]

K	Reps	MeanLnP	SDLnP	firstDer	secDer	DeltaK
1	10	-233907.3500	11.7845	NA	NA	NA
2	10	-227102.0700	11.7118	6805.280000	6341.100000	541.427280
3	10	-226637.8900	50.9551	464.180000	547.540000	10.745546
4	10	-226721.2500	35.3932	-83.360000	56.020000	1.582790
5	10	-226748.5900	41.3410	-27.340000	NA	NA
