# Supplementary material for: Development of genomic markers for monitoring and research on plethodontid salamanders
Source: PLoS One. 2025 Nov 6;20(11):e0336236. doi: 10.1371/journal.pone.0336236 (PMC12591486; doi:10.1371/journal.pone.0336236)
Supplement: S1 File — (ZIP) [file pone.0336236.s001.zip › S1_file/readme.txt]

Appendix files include:

DWRevanno.txt: results from structure harvester showing support for K=2 or 3 for the Desmognathus wrighti data.

DWRmetaData.csv: locality data for Desmognathus wrighti samples

DWRminimalQC (simplified).R: R script for analyzing the all_DWR.vcf data

Genind2structure.R: function for converting genind objects to structure input format

PJOevanno: results from structure harvester showing support for K=2 or 3 for the Plethodon jordani data.

PJOmetaData.csv: locality data for Plethodon jordani samples

PlethodonMinimalQC (simplified).R: R script for analyzing the all_PJO.vcf data

reference_updated.fas: Reference sequences from which capture baits were designed and for use as a reference for mapping reads to loci.
