# Supplementary material for: Development of genomic markers for monitoring and research on plethodontid salamanders
Source: PLoS One. 2025 Nov 6;20(11):e0336236. doi: 10.1371/journal.pone.0336236 (PMC12591486; doi:10.1371/journal.pone.0336236)
Supplement: S1 File — (ZIP) [file pone.0336236.s001.zip › S1_file/PJOmetaData.csv]

Sample	Sp	Location	Date	Lat	Long	Elev
PJO003	P jordani	FORNEY RIDGE TRAIL JUNCTION	6/24/19	35.54786000	-83.49177000	5751
PJO004	P jordani	FORNEY RIDGE TRAIL JUNCTION	6/24/19	35.54786000	-83.49177000	5751
PJO016	P jordani	FORNEY RIDGE TRAIL #1	6/24/19	35.54729000	-83.49184000	5728
PJO017	P jordani	FORNEY RIDGE TRAIL #1	6/24/19	35.54729000	-83.49184000	5728
PJO032	P jordani	FORNEY RIDGE TRAIL #4	6/24/19	35.53573000	-83.49957000	5310
PJO033	P jordani	FORNEY RIDGE TRAIL #4	6/24/19	35.53573000	-83.49957000	5310
PJO048	P jordani	FORNEY RIDGE TRAIL #5	6/24/19	35.53646000	-83.49850000	5336
PJO049	P jordani	FORNEY RIDGE TRAIL #5	6/24/19	35.53646000	-83.49850000	5336
PJO068	P jordani	CHIMNEY PICNIC #1	6/25/19	35.63645000	-83.48964000	2730
PJO069	P jordani	CHIMNEY PICNIC #1	6/25/19	35.63645000	-83.48964000	2730
PJO070	P jordani	CHIMNEY PICNIC NATURE TRAIL	6/25/19	35.63637000	-83.49224000	2891
PJO071	P jordani	CHIMNEY PICNIC NATURE TRAIL	6/25/19	35.63637000	-83.49224000	2891
PJO081	P jordani	ROAD PRONG	6/25/19	35.60987000	-83.44780000	5225
PJO082	P jordani	ROAD PRONG	6/25/19	35.60987000	-83.44780000	5225
PJO112	P jordani	SPRUCE MTN TRAIL # 2	6/26/19	35.61125000	-83.17995000	5025
PJO113	P jordani	SPRUCE MTN TRAIL # 2	6/26/19	35.61125000	-83.17995000	5025
PJO120	P jordani	SPRUCE MTN TRAIL # 3	6/26/19	35.60849000	-83.17876000	5520
PJO121	P jordani	SPRUCE MTN TRAIL # 3	6/26/19	35.60849000	-83.17876000	5520
PJO130	P jordani	SPRUCE MTN TRAIL # 4	6/26/19	35.60758000	-83.18035000	5490
PJO131	P jordani	SPRUCE MTN TRAIL # 4	6/26/19	35.60758000	-83.18035000	5490
PJO145	P metcalfi	BALSAM MTN TRAILHEAD	6/26/19	35.63365000	-83.17877000	4562
PJO146	P metcalfi	BALSAM MTN TRAILHEAD	6/26/19	35.63365000	-83.17877000	4562
PJO154	P jordani	Kephart Prong Lean to		35.61009	-83.36862	3593
PJO155	P jordani	Kephart Prong Lean to		35.61009	-83.36862	3593
PJO184	P jordani	SpenceField/near shelter sign	GRSM	35.56342	-83.73256	4877
PJO185	P jordani	SpenceField/near shelter sign	GRSM	35.56342	-83.73256	4877
PJO204	P jordani	Hyatt Ridge	N35.64362 W83.23521	35.64362	-83.23521	5097
PJO205	P jordani	Hyatt Ridge	N35.64362 W83.23521	35.64362	-83.23521	5097
PJO251	P metcalfi	BALSAM MTN TRAILHEAD	6/26/19	35.63365000	-83.17877000	4562
PJO252	P metcalfi	BALSAM MTN TRAILHEAD	6/26/19	35.63365000	-83.17877000	4562
PJO260	P jordani	MOUNT STERLING TRAIL INTERSECTION	6/27/19	35.69801000	-83.12553000	5665
PJO261	P jordani	MOUNT STERLING TRAIL INTERSECTION	6/27/19	35.69801000	-83.12553000	5665
PJO270	P jordani	STERLING RIDGE TRAIL	6/27/19	35.69702000	-83.12613000	5589
PJO271	P jordani	STERLING RIDGE TRAIL	6/27/19	35.69702000	-83.12613000	5589
PJO284	P jordani	Gregory Ridge Trail	N35.52576 W83.85436	35.52576	-83.85436	4410
PJO285	P jordani	Gregory Ridge Trail	N35.52576 W83.85436	35.52576	-83.85436	4410
PJO304	P jordani	Chimney Picnic area/above nature trailhead	GRSM	35.63637000	-83.49224000	2891
PJO305	P jordani	Chimney Picnic area/above nature trailhead	GRSM	35.63637000	-83.49224000	2891
PJO354	P jordani	Thomas Divide Trail near Newfound Gap Road	N35.58461 W83.39841	35.58461	-83.39841	4614
PJO355	P jordani	Thomas Divide Trail near Newfound Gap Road	N35.58461 W83.39841	35.58461	-83.39841	4614
PJO368	P jordani	Gregory Ridge Trail	N35.52553 W83.85473	35.52553	-83.85473	4379
PJO369	P jordani	Gregory Ridge Trail	N35.52553 W83.85473	35.52553	-83.85473	4379
PJO380	P jordani	Mount Cammerer	N35.75575 W83.16519	35.75575	-83.16519	5067
PJO381	P jordani	Mount Cammerer	N35.75575 W83.16519	35.75575	-83.16519	5067
PJOC08	P jordani	Mount Cammerer	N35.75575 W83.16519	35.75575	-83.16519	5067
PJOC09	P jordani	Mount Cammerer	N35.75575 W83.16519	35.75575	-83.16519	5067
PJOIK03	P jordani	Inadu Knob	N35.72683 W83.23817	35.72683	-83.23817	5780
PJOIK04	P jordani	Inadu Knob	N35.72683 W83.23817	35.72683	-83.23817	5780
PJOYCG01	P jordani	Yellow Creek Gap	N35.72532 W83.24159	35.72532	-83.24159	5916
PJOYCG02	P jordani	Yellow Creek Gap	N35.72532 W83.24159	35.72532	-83.24159	5916
